# Supplementary material for: The Complete Chloroplast Genome and the Phylogenetic Analysis of Fimbristylis littoralis (Cyperaceae) Collected in Cherry Blossom Nursery
Source: Int J Mol Sci. 2025 Mar 5;26(5):2321. doi: 10.3390/ijms26052321 (PMC11901024; doi:10.3390/ijms26052321)
Supplement: Supplementary file 1 [file ijms-26-02321-s001.zip]

Archive with 4 entries (4 files):
- Table S3.xlsx
- Figure S1.pdf
- Table S1.xlsx
- Table S2.xlsx
