# Supplementary material for: The Complete Chloroplast Genome and the Phylogenetic Analysis of Fimbristylis littoralis (Cyperaceae) Collected in Cherry Blossom Nursery
Source: Int J Mol Sci. 2025 Mar 5;26(5):2321. doi: 10.3390/ijms26052321 (PMC11901024; doi:10.3390/ijms26052321)
Supplement: Supplementary file 1 [file ijms-26-02321-s001.zip › Table S3.xlsx]

## Sheet: Sheet1
Supplementary Table S3. Accession numbers of the chloroplast genomes of Cyperaceae plants downloaded from the NCBI database
Plant Species	Accession number
Cyperus difformis	NC_061302.1
Cyperus iria	NC_054301.1
Cyperus rotundus	MT937176.1
Cyperus malaccensis	OR438648.1
Cyperus aromaticus	NC_051510.1
Cyperus brevifolius	OR726385.1
Cyperus esculentus	MZ895086.1
Cyperus papyrus	NC_072297.1
Cyperus microiria	OR668912.1
Cyperus amuricus	OR639842.1
Cyperus flavidus	NC_061312.1
Carex giraldiana	NC_081502.1
Carex microglochin	NC_061254.1
Carex capillifolia	NC_061252.1
Gahnia tristis	NC_061305.1
Hypolytrum nemorum	NC_036036.1
Scleria parvula	NC_061314.1
