# Supplementary material for: The Complete Chloroplast Genome and the Phylogenetic Analysis of Fimbristylis littoralis (Cyperaceae) Collected in Cherry Blossom Nursery
Source: Int J Mol Sci. 2025 Mar 5;26(5):2321. doi: 10.3390/ijms26052321 (PMC11901024; doi:10.3390/ijms26052321)
Supplement: Supplementary file 1 [file ijms-26-02321-s001.zip › Table S1.xlsx]

## Sheet: Sheet1
Supplementary Table S1. SSR statistic in the chloroplast genomes of Fimbristylis littoralis
Fimbristylis littoralis
Definement of microsatellites (unit size / minimum number of repeats):
(1/10) (2/5) (3/4) (4/3) (5/3) (6/3)
Maximal number of bases interrupting 2 SSRs in a compound microsatellite: 100
RESULTS OF MICROSATELLITE SEARCH
================================
Total number of sequences examined: 1
Total size of examined sequences (bp): 201922
Total number of identified SSRs: 149
Number of SSR containing sequences: 1
Number of sequences containing more than 1 SSR: 1
Number of SSRs present in compound formation: 23
Distribution to different repeat type classes
---------------------------------------------
Unit size	Number of SSRs
1	105
2	21
3	8
4	12
5	3
Frequency of identified SSR motifs																18	total
----------------------------------																	30
																	1
Repeats	3	4	5	6	7	8	9	10	11	12	13	14	15	16	total		38
A	-	-	-	-	-	-	-	27	12	11	6		3	1	60	1	5
T	-	-	-	-	-	-	-	17	13	7	3	2	1	2	45		1
AG	-	-	1												1		1
AT	-	-	3	6		2	1								12		1
TA	-	-	3	3	1										7		1
TC	-	-	1												1		1
AAT	-	1													1		1
ATT	-	2													2		1
GTA	-	1													1		1
TAA	-	1													1		1
TAT	-	1													1		1
TCA	-	1													1		1
TTA	-	1													1		1
AATA	3														3		1
AATG	1														1		1
ATTA	3														3		1
ATTT	1														1		2
TAGA	1														1
TATC	1														1
TCTA	1														1
TTTA	1														1
AATAG	1														1	18	total
ATATA	1														1		68
ATTGC	1														1		1
																	1
Frequency of classified repeat types (considering sequence complementary)																1	5
-------------------------------------------------------------------------																	2
																	3
Repeats	3	4	5	6	7	8	9	10	11	12	13	14	15	16	total		2
A/T	-	-	-	-	-	-	-	44	25	18	9	2	4	3	105		3
AG/CT	-	-	2												2		1
AT/AT	-	-	6	9	1	2	1								19		1
AAT/ATT	-	6													6		1
ACT/AGT	-	1													1		2
ATC/ATG	-	1													1		1
AAAT/ATTT	5														5
AATG/ATTC	1														1
AATT/AATT	3														3
AGAT/ATCT	3														3
AATAG/ATTCT	1														1
AATAT/ATATT	1														1
AATGC/ATTGC	1														1
