# Supplementary material for: The Complete Chloroplast Genome and the Phylogenetic Analysis of Fimbristylis littoralis (Cyperaceae) Collected in Cherry Blossom Nursery
Source: Int J Mol Sci. 2025 Mar 5;26(5):2321. doi: 10.3390/ijms26052321 (PMC11901024; doi:10.3390/ijms26052321)
Supplement: Supplementary file 1 [file ijms-26-02321-s001.zip › Table S2.xlsx]

## Sheet: Sheet1
Supplementary Table S2. Long Repeat in the chloroplast genome of Fimbristylis littoralis
ID	Length	Type	Seq_A_id	Repeat_A_start	Repeat_A_end	Seq_B_id	Repeat_B_start	Repeat_B_end	Hamming_Distance	E-value	Gene_A	Gene_B	Repeat_A_seq	Repeat_B_seq
R1	40494	P	Fimbristylis littoralis	110353	150846	Fimbristylis littoralis	161429	201922	0	0.00e+00	rps3	_	TATAGATGATGACTCGTATAAATGTTTTTTGTGTTCTAAATCCTTTTTTTCAATTTCTATACGTATAATTCCTTCAAAGCCTAAGGGAGGCAAGGGAGGTAAAGATATTCTCTTTTTTTTACTTTTTTGTTTTTTATTCTTTTGCTCTATTTTTTTTAATTTTTCTAAATATTTCTTGGTACCAATTTGTAAACCTTTTTTGATTCTATATTGTACATAATTCTTGAAAAAATCTCGTATTTTTTGATCTTCTTGTATACTCGTAGAATAATTTTTTGGTTCTTCAAACCAAACAGAATGATGACTATGGGTTATACCAAGTCTGAAACAAAGTGGATTTGTTTTTTGTCCCATAATTCTCTATTTTCTTTTTTTCATCCATATCTTTTGAAATCAAAA…
TAGAATATTTCATATTGGAAGATTGCTCGGAGTTTCGATACATGATAGAATCCTTATATTCATTTATACGATCATCATCGTCATCGGAATCATAGGACTCATCAGAATAATAGTCCTCATCAGAAAAATAGTCCTCATCATCTGATTCCAACTCAGATGATCCCTCATCTGACTCTGACAATGAGTCCTCATTTGATTTGGAATCAAAGTTTTCCGATGATGATGAGTCCTCATTTGATAATTCATCATCATCTGATGATTCATATTATGATCCTTCATTCCAGGAATTTCTATTTTGAAGTGAATTAACTCTTATTTTTCGTAAGAAATTTTGACAAGGACTGGAAAGCCCTCTGAAAAATATAATATAAAGTAGCTCAATAAAATGAGCTACTAATT…	TGAGATAAAAAGAAAAAATTTGGATTTTTTTTGATAATTTAGAATTATCAATTCTAAGAATTTGGAATCATTCTTAAGTATTCTTAAGTATTTCTTATTGTCGAGCCATAGTAATTGCACCTATCAAGGAAACTAAAAGAATTATAGAAATGAGTTCAAAGGGAAGAAAAAAATCTGTTGCCAAATGAATCCCAATTTGTTGAACGTTATTTATGAGGTCCTGTTCTATAATTTGGTTTGATCTTGTAGTCCAAAGAATCCCGTACCATGATGTATCTGGGATAGTAGTCATTAGTGAAAAAAGAATAGTTGTACAAACCATTGAAGTAACCCCATCTCCAATGGTCCAAAGATAGGAATCTTTGGAATATTCTGAAGCATTCATGAACATTACAGCAA…
GCTAAAAACGAATCAATTTTTTTTTTTTTTTTGCTTTTTGACCCCATATTGTAGGGTCGATCTCGAAAGATAAGAAAGATCTCCCTCCAAGCCGTACATACGACTTTCGTCGAATACGGCTTTCCACAGAATTCTATATGTATCTATGAGATCGAGTATGGAATTCTGTTTACTCACTTGAGATTGAGTATCCGTTTCCCTCCTTTTCCTGTTAGGATTGGAAATCCTGTATTTTACATATCCATACGATCGAGTCCTTAGGTTTCCGAAATACATAGTTTAATGTAAAAAGAAGTGCTTCGAATCATTGCTATTTGACTCGGACCTGTTCTAAAAAAGCCGAGGTATTTCGAATTGTTTGTTGACACAGACAAAGTAAGGGAAAACCTCTGAAATGAT…
R2	1206	F	Fimbristylis littoralis	74267	75472	Fimbristylis littoralis	131428	132633	-1	0.00e+00	_	_	AGTAATCTGAGTTATTTTTCTCAATTCTTTTTATGGAGTATTCCATTCAATAAAGATAATTGAGAAGGCTAAGATCAATCTAAGCCAAACCTTTTTATTTTATTCTATGAAGATATACATACAATATGCCAACTATTAAACAACTTCTTAGAAACATAAGACAGCAACAAAAGAACGTTAGCGGGTGGATGGGATCTTGGATTGAGAGGATTGGGGATTATATCAAAAAAACCTATAGTCCGCTGGAAGTCGCCATCATGATCCTATTATCTGTCTCACTAATTTATCTTTTCATTCAAATTATTGAGGACTACTTAGAGGAGCAGTCCAGGAAGAAGAAATAAGTTTTTTTGGAAACTCGGTTACAGACTTTTGATTTCATCATAGCTATTCTACGGA…	AGTAATCTGAGTTATTTTTCTCAATTCTTTTTATGGAGTATTCCATTCAATAGAGATAATTGAGAAGGCTAAGATCAATCTAAGCCAAACCTTTTTATTTTATTCTATGAAGATATACATACAATATGCCAACTATTAAACAACTTCTTAGAAACATAAGACAGCAACAAAAGAACGTTAGCGGGTGGATGGGATCTTGGATTGAGAGGATTGGGGATTATATCAAAAAAACCTATAGTCCGCTGGAAGTCGCCATCATGATCCTATTATCTGTCTCACTAATTTATCTTTTCATTCAAATTATTGAGGACTACTTAGAGGAGCAGTCCAGGAAGAAGAAATAAGTTTTTTTGGAAACTCGGTTACAGACTTTTGATTTCATCATAGCTATTCTACGGA…
R3	1206	P	Fimbristylis littoralis	74267	75472	Fimbristylis littoralis	179642	180847	-1	0.00e+00	_	_	AGTAATCTGAGTTATTTTTCTCAATTCTTTTTATGGAGTATTCCATTCAATAAAGATAATTGAGAAGGCTAAGATCAATCTAAGCCAAACCTTTTTATTTTATTCTATGAAGATATACATACAATATGCCAACTATTAAACAACTTCTTAGAAACATAAGACAGCAACAAAAGAACGTTAGCGGGTGGATGGGATCTTGGATTGAGAGGATTGGGGATTATATCAAAAAAACCTATAGTCCGCTGGAAGTCGCCATCATGATCCTATTATCTGTCTCACTAATTTATCTTTTCATTCAAATTATTGAGGACTACTTAGAGGAGCAGTCCAGGAAGAAGAAATAAGTTTTTTTGGAAACTCGGTTACAGACTTTTGATTTCATCATAGCTATTCTACGGA…	CGTACAGCTCCGCAATTGTCTTACGAAGTTCAAACATTTCGTCTGCTTCTATTTTGAGTTCCTTTGGACTTCCATGAAAAGAGCCAGTAGCTGGTTGGTGAATCATAATCCTAGCGTGAGGGAATGCTACTCGTTTAGGATTGGTTCCTGCGGCCAGAATCAAAGATGCCCCTGATGCAGCTAATCCTGTAACCGTTGTACACACATCAGAAAATAAGAATTCTATGATATCAAAAAGAGAGATTGTTGGTAATACCTCTCCACCTTTACAGTTTATATAGAAAAAAATATCAGTATCATTTTGCAAATCAAAATACAGCAAGAGAGAAATAATTCGATTCACCAAGGGAACTTCTATTTTTTGGGATAGAAAAAGTGTTCTTTCTAAGTGAAGTCTTT…
R4	1153	F	Fimbristylis littoralis	74320	75472	Fimbristylis littoralis	131481	132633	0	0.00e+00	_	_	AGATAATTGAGAAGGCTAAGATCAATCTAAGCCAAACCTTTTTATTTTATTCTATGAAGATATACATACAATATGCCAACTATTAAACAACTTCTTAGAAACATAAGACAGCAACAAAAGAACGTTAGCGGGTGGATGGGATCTTGGATTGAGAGGATTGGGGATTATATCAAAAAAACCTATAGTCCGCTGGAAGTCGCCATCATGATCCTATTATCTGTCTCACTAATTTATCTTTTCATTCAAATTATTGAGGACTACTTAGAGGAGCAGTCCAGGAAGAAGAAATAAGTTTTTTTGGAAACTCGGTTACAGACTTTTGATTTCATCATAGCTATTCTACGGAATCTAGAGAATTTCACTTTTCTAAGAGAAGCATAGAAAAGTGAACCTCTAGAT…	AGATAATTGAGAAGGCTAAGATCAATCTAAGCCAAACCTTTTTATTTTATTCTATGAAGATATACATACAATATGCCAACTATTAAACAACTTCTTAGAAACATAAGACAGCAACAAAAGAACGTTAGCGGGTGGATGGGATCTTGGATTGAGAGGATTGGGGATTATATCAAAAAAACCTATAGTCCGCTGGAAGTCGCCATCATGATCCTATTATCTGTCTCACTAATTTATCTTTTCATTCAAATTATTGAGGACTACTTAGAGGAGCAGTCCAGGAAGAAGAAATAAGTTTTTTTGGAAACTCGGTTACAGACTTTTGATTTCATCATAGCTATTCTACGGAATCTAGAGAATTTCACTTTTCTAAGAGAAGCATAGAAAAGTGAACCTCTAGAT…
R5	1153	P	Fimbristylis littoralis	74320	75472	Fimbristylis littoralis	179642	180794	0	0.00e+00	_	_	AGATAATTGAGAAGGCTAAGATCAATCTAAGCCAAACCTTTTTATTTTATTCTATGAAGATATACATACAATATGCCAACTATTAAACAACTTCTTAGAAACATAAGACAGCAACAAAAGAACGTTAGCGGGTGGATGGGATCTTGGATTGAGAGGATTGGGGATTATATCAAAAAAACCTATAGTCCGCTGGAAGTCGCCATCATGATCCTATTATCTGTCTCACTAATTTATCTTTTCATTCAAATTATTGAGGACTACTTAGAGGAGCAGTCCAGGAAGAAGAAATAAGTTTTTTTGGAAACTCGGTTACAGACTTTTGATTTCATCATAGCTATTCTACGGAATCTAGAGAATTTCACTTTTCTAAGAGAAGCATAGAAAAGTGAACCTCTAGAT…	CGTACAGCTCCGCAATTGTCTTACGAAGTTCAAACATTTCGTCTGCTTCTATTTTGAGTTCCTTTGGACTTCCATGAAAAGAGCCAGTAGCTGGTTGGTGAATCATAATCCTAGCGTGAGGGAATGCTACTCGTTTAGGATTGGTTCCTGCGGCCAGAATCAAAGATGCCCCTGATGCAGCTAATCCTGTAACCGTTGTACACACATCAGAAAATAAGAATTCTATGATATCAAAAAGAGAGATTGTTGGTAATACCTCTCCACCTTTACAGTTTATATAGAAAAAAATATCAGTATCATTTTGCAAATCAAAATACAGCAAGAGAGAAATAATTCGATTCACCAAGGGAACTTCTATTTTTTGGGATAGAAAAAGTGTTCTTTCTAAGTGAAGTCTTT…
R6	656	F	Fimbristylis littoralis	21451	22106	Fimbristylis littoralis	195814	196469	0	0.00e+00	_	_	GAACCTTTTCTTCTTTATGAATCTATATTATTCTATTACATTCCAATTTCTTCCCGATACCCCCCAAAGAAAATCCCCAATTGGATCCAAAATTGACGGGTTAGTGTAAGCTTATCCATGCGGTTATGCACTCTTGAAATAGGAATCAACTTTCTGATCCTGGCTGGAGAAGACCCATTAAAAGAATCATTCTTTTTTCTTTACAGACAGATGAGTCTTTTTCCCCTTTCTAAGACAACTCGTGATATTCTCCCAGATAAGAGTCCATTTCATAAAAATTCTTTCAAGAATTAGCCAAAGTATATCTAAGATATCTTGAACTTTGGATACCAAGTTTGGTAATATCAAGTTGAAAAACCGAAAGGATGGATTTTATAAGTTTGAATCCAGTCGTACTCA…	GAACCTTTTCTTCTTTATGAATCTATATTATTCTATTACATTCCAATTTCTTCCCGATACCCCCCAAAGAAAATCCCCAATTGGATCCAAAATTGACGGGTTAGTGTAAGCTTATCCATGCGGTTATGCACTCTTGAAATAGGAATCAACTTTCTGATCCTGGCTGGAGAAGACCCATTAAAAGAATCATTCTTTTTTCTTTACAGACAGATGAGTCTTTTTCCCCTTTCTAAGACAACTCGTGATATTCTCCCAGATAAGAGTCCATTTCATAAAAATTCTTTCAAGAATTAGCCAAAGTATATCTAAGATATCTTGAACTTTGGATACCAAGTTTGGTAATATCAAGTTGAAAAACCGAAAGGATGGATTTTATAAGTTTGAATCCAGTCGTACTCA…
R7	656	P	Fimbristylis littoralis	21451	22106	Fimbristylis littoralis	115806	116461	0	0.00e+00	_	_	GAACCTTTTCTTCTTTATGAATCTATATTATTCTATTACATTCCAATTTCTTCCCGATACCCCCCAAAGAAAATCCCCAATTGGATCCAAAATTGACGGGTTAGTGTAAGCTTATCCATGCGGTTATGCACTCTTGAAATAGGAATCAACTTTCTGATCCTGGCTGGAGAAGACCCATTAAAAGAATCATTCTTTTTTCTTTACAGACAGATGAGTCTTTTTCCCCTTTCTAAGACAACTCGTGATATTCTCCCAGATAAGAGTCCATTTCATAAAAATTCTTTCAAGAATTAGCCAAAGTATATCTAAGATATCTTGAACTTTGGATACCAAGTTTGGTAATATCAAGTTGAAAAACCGAAAGGATGGATTTTATAAGTTTGAATCCAGTCGTACTCA…	AAAAAAGTGTCAATTCACACATGAAGGGTGAATCAAATCCATGTTCTCCTACAAGAATATCATCCATGAAGTGTGAATCAAATCCATGTTCTCCTACAAGAATATCATCCAAATTTCCAAGAAAAAAAAATCTTTTGGTCTACGTAGGATGAAAATACGGATTGACACAGATTTTATCTATTTCAGAATTTTTGGACCCAATAGTAATTACTATTACTTTGAATCTAGGATTTCCAGAAAATATATACTCACAGTCTTGAGTACGACTGGATTCAAACTTATAAAATCCATCCTTTCGGTTTTTCAACTTGATATTACCAAACTTGGTATCCAAAGTTCAAGATATCTTAGATATACTTTGGCTAATTCTTGAAAGAATTTTTATGAAATGGACTCTTA…
R8	621	F	Fimbristylis littoralis	98489	99109	Fimbristylis littoralis	184892	185512	-2	0.00e+00	_	_	GAATACTCCATAAAAAGAATTGAGAAAAATAACTCAGATTACTGACCATTTCCTTTTCTGTAATCATTTACTATCTTATCAATAATACCATATTCCTGAGCTTCTTTTCCGGATATAAGGATATCTCTTTCCAGATCATTCTGTACAACATCTAGAAGTTGACCTGTTTGTTGTGCACAAAGCTCTGCAAATATTTTACGAAGTTCAACCATTTCGTTTGCTTCGATTTGGATTTGGTTTGCACTTGTTTTAACCCTAGGATGAATAGGTTGACGCATCAACCTTGGTTGATGGATTATTTTATCCTAGTGTGAGGGAATGCCACTCCTTTAAGAATGGTTCCTTCGGCCAGAATCAAAGATGCCCCTGATTGAGCTACTCCCATGCCCACTGTAGACA…	GAATACTCCATAAAAAGAATTGAGAAAAATAACTCAGATTACTGACCATTTCCTTTTCTGTAATCATTTACTATCTTATCAATAATACCATATTCCTGAGCTTCTTTTCCGGATATAAGGATATCTCTTTCCAGATCATTCTGTACAACATCTAGAAGTTGACCTGTTTGTTGTGCACAAAGCTCTGCAAATATTTTACGAAGTTCAACCATTTCGTTTGCTTCGATTTGGATTTGGTTTGCACTTGTTTTAACCCTAGGATGAATAGGTTGACGCATCAACCTTGGTTGATGGATTATTTTATCCTAGTGTGAGGGAATGCCACTCCTTTAAGAATGGTTCCTTCGGCCAGAATCAAAGATGCCCCTGATTGAGCTACTCCCATACCCACTGTAGACA…
R9	621	P	Fimbristylis littoralis	98489	99109	Fimbristylis littoralis	126763	127383	-2	0.00e+00	_	_	GAATACTCCATAAAAAGAATTGAGAAAAATAACTCAGATTACTGACCATTTCCTTTTCTGTAATCATTTACTATCTTATCAATAATACCATATTCCTGAGCTTCTTTTCCGGATATAAGGATATCTCTTTCCAGATCATTCTGTACAACATCTAGAAGTTGACCTGTTTGTTGTGCACAAAGCTCTGCAAATATTTTACGAAGTTCAACCATTTCGTTTGCTTCGATTTGGATTTGGTTTGCACTTGTTTTAACCCTAGGATGAATAGGTTGACGCATCAACCTTGGTTGATGGATTATTTTATCCTAGTGTGAGGGAATGCCACTCCTTTAAGAATGGTTCCTTCGGCCAGAATCAAAGATGCCCCTGATTGAGCTACTCCCATGCCCACTGTAGACA…	CGGACAACTTTGCTTACCATACGCGAAAGATTCCTAAAAGAATCATTTTTCTATTCCGACATATAGATAGAGAAATGCCTTTAGTGCATCGAATTAGAAGTCTGTTGGTCTATTTAGACCAAGATTTTCTAGAGGATATTCCACTCTATATCAACTCAAAGGGTGGAGACGCACTAGCACCACTAGTCCTTTATGATATAATACAATATCTCTTATGTGATGTGTCTACAGTGGGTATGGGAGTAGCTCAATCAGGGGCATCTTTGATTCTGGCCGAAGGAACCATTCTTAAAGGAGTGGCATTCCCTCACACTAGGATAAAATAATCCATCAACCAAGGTTGATGCGTCAACCTATTCATCCTAGGGTTAAAACAAGTGCAAACCAAATCCAAATCGA…
R10	582	F	Fimbristylis littoralis	73206	73787	Fimbristylis littoralis	130373	130954	-3	0.00e+00	_	_	TACTTTTTTCTGGTATAAATTAATAGGAGAAATTATTCTGGAAAAAGAAAAAATGTCTTTCACATCAAATCAAAAAAACTTTCTTTTTATGGCTGTTCCAAAAAAACGTACTTCTATGTCAAAAAAACGTATTCGTAGAAATATTTGGAGAAAAAAAGGATATTTAACCGTAGTAAAAGTCTCATCTTTAACAAAATCAGTTTCTATTAGAAACTCAAAAAGTTTTATAAAAGAAAAACCAAATAAAAGAGTTTCTGGTTTTTGTGTATTTCTAGAAGAACGTATTCCATATAGTGAATAAGGTTTAGATCGATCTAAACCAAAAATTTTTAGCAAGAAATAAATAATATGAAAGATATAAAGAATTGGATTGTATCTATCATAAATAATATGATAGAT…	TACTTTTTTCTGGTATAAATTAATAGGAGAAAAAATTCTTGAAAAAGAAAAAATGTCTTTCACATCAAATCAAAAAAACTTTCTTTTTATGGCTGTTCCAAAAAAACGTACTTCTATGTCAAAAAAACGTATTCGTAGAAATATTTGGAGAAAAAAAGGATATTTAACCGTAGTAAAAGTCTCATCTTTAACAAAATCAGTTTCTATTAGAAACTCAAAAAGTTTTATAAAAGAAAAACCAAATAAAAGAGTTTCTGGTTTTTGTGTATTTCTAGAAGAACGTATTCCATATAGTGAATAAGGTTTAGATCGATCTAAACCAAAAATTTTTAGCAAGAAATAAATAATATGAAAGATATAAAGAATTGGATTGTATCTATCATAAATAATATGATAGAT…
R11	582	P	Fimbristylis littoralis	73206	73787	Fimbristylis littoralis	181321	181902	-3	0.00e+00	_	_	TACTTTTTTCTGGTATAAATTAATAGGAGAAATTATTCTGGAAAAAGAAAAAATGTCTTTCACATCAAATCAAAAAAACTTTCTTTTTATGGCTGTTCCAAAAAAACGTACTTCTATGTCAAAAAAACGTATTCGTAGAAATATTTGGAGAAAAAAAGGATATTTAACCGTAGTAAAAGTCTCATCTTTAACAAAATCAGTTTCTATTAGAAACTCAAAAAGTTTTATAAAAGAAAAACCAAATAAAAGAGTTTCTGGTTTTTGTGTATTTCTAGAAGAACGTATTCCATATAGTGAATAAGGTTTAGATCGATCTAAACCAAAAATTTTTAGCAAGAAATAAATAATATGAAAGATATAAAGAATTGGATTGTATCTATCATAAATAATATGATAGAT…	CAAATCGAAAATCTTAGCAACCCAAAATTGGAGAAATTTCCTCCAACGTGACCACAACCACTGCATGAACGTTTTGGATTTCTTTTTCTCAAAGTTTTGTAAACAAAAATTCATATACAATTGGTAAAAAGGATCAAATTCCACGAGGTAGAGTAGAATTTGACATTCAACTTCAATAAACCTATCTATCATATTATTTATGATAGATACAATCCAATTCTTTATATCTTTCATATTATTTATTTCTTGCTAAAAATTTTTGGTTTAGATCGATCTAAACCTTATTCACTATATGGAATACGTTCTTCTAGAAATACACAAAAACCAGAAACTCTTTTATTTGGTTTTTCTTTTATAAAACTTTTTGAGTTTCTAATAGAAACTGATTTTGTTAAAGAT…
R12	542	F	Fimbristylis littoralis	73246	73787	Fimbristylis littoralis	130413	130954	0	0.00e+00	_	_	GAAAAAGAAAAAATGTCTTTCACATCAAATCAAAAAAACTTTCTTTTTATGGCTGTTCCAAAAAAACGTACTTCTATGTCAAAAAAACGTATTCGTAGAAATATTTGGAGAAAAAAAGGATATTTAACCGTAGTAAAAGTCTCATCTTTAACAAAATCAGTTTCTATTAGAAACTCAAAAAGTTTTATAAAAGAAAAACCAAATAAAAGAGTTTCTGGTTTTTGTGTATTTCTAGAAGAACGTATTCCATATAGTGAATAAGGTTTAGATCGATCTAAACCAAAAATTTTTAGCAAGAAATAAATAATATGAAAGATATAAAGAATTGGATTGTATCTATCATAAATAATATGATAGATAGGTTTATTGAAGTTGAATGTCAAATTCTACTCTACCTCG…	GAAAAAGAAAAAATGTCTTTCACATCAAATCAAAAAAACTTTCTTTTTATGGCTGTTCCAAAAAAACGTACTTCTATGTCAAAAAAACGTATTCGTAGAAATATTTGGAGAAAAAAAGGATATTTAACCGTAGTAAAAGTCTCATCTTTAACAAAATCAGTTTCTATTAGAAACTCAAAAAGTTTTATAAAAGAAAAACCAAATAAAAGAGTTTCTGGTTTTTGTGTATTTCTAGAAGAACGTATTCCATATAGTGAATAAGGTTTAGATCGATCTAAACCAAAAATTTTTAGCAAGAAATAAATAATATGAAAGATATAAAGAATTGGATTGTATCTATCATAAATAATATGATAGATAGGTTTATTGAAGTTGAATGTCAAATTCTACTCTACCTCG…
R13	542	P	Fimbristylis littoralis	73246	73787	Fimbristylis littoralis	181321	181862	0	0.00e+00	_	_	GAAAAAGAAAAAATGTCTTTCACATCAAATCAAAAAAACTTTCTTTTTATGGCTGTTCCAAAAAAACGTACTTCTATGTCAAAAAAACGTATTCGTAGAAATATTTGGAGAAAAAAAGGATATTTAACCGTAGTAAAAGTCTCATCTTTAACAAAATCAGTTTCTATTAGAAACTCAAAAAGTTTTATAAAAGAAAAACCAAATAAAAGAGTTTCTGGTTTTTGTGTATTTCTAGAAGAACGTATTCCATATAGTGAATAAGGTTTAGATCGATCTAAACCAAAAATTTTTAGCAAGAAATAAATAATATGAAAGATATAAAGAATTGGATTGTATCTATCATAAATAATATGATAGATAGGTTTATTGAAGTTGAATGTCAAATTCTACTCTACCTCG…	CAAATCGAAAATCTTAGCAACCCAAAATTGGAGAAATTTCCTCCAACGTGACCACAACCACTGCATGAACGTTTTGGATTTCTTTTTCTCAAAGTTTTGTAAACAAAAATTCATATACAATTGGTAAAAAGGATCAAATTCCACGAGGTAGAGTAGAATTTGACATTCAACTTCAATAAACCTATCTATCATATTATTTATGATAGATACAATCCAATTCTTTATATCTTTCATATTATTTATTTCTTGCTAAAAATTTTTGGTTTAGATCGATCTAAACCTTATTCACTATATGGAATACGTTCTTCTAGAAATACACAAAAACCAGAAACTCTTTTATTTGGTTTTTCTTTTATAAAACTTTTTGAGTTTCTAATAGAAACTGATTTTGTTAAAGAT…
R14	530	F	Fimbristylis littoralis	129042	129571	Fimbristylis littoralis	132904	133433	0	0.00e+00	_	_	AAAAAAAAAGGCAGTGCTAGAAAAGATAGCAATGAAAAAGAGCAATTTATTTATGAGGGAACAATCGTAGAACCGATCAAAGATATCATGTTCCACGTACGTTTACATCATAATAATCAAGTGGTTCTAGGTTATCTATCTGGCAATATGCGCCGTAATCGTATACGTGTGATACTGGGGGATAGAGTCAAGATAAAAGTAAGTGAATTTGATTCACAAAGAGGGAGAATCTTTTATCGATTTCCTCCTTTCTCAAAGCAGACTAGCATAGAACAAACTAAGAATGATCATCAAGCGATGGAGAATACCACCTCTCCTGAATCATTCTTAAACAGAGAAACTCCAAATCCAATAAGCAGCGATCCCGCTCAATCAACAGATCAAAGGAATAGCAAAGAC…	AAAAAAAAAGGCAGTGCTAGAAAAGATAGCAATGAAAAAGAGCAATTTATTTATGAGGGAACAATCGTAGAACCGATCAAAGATATCATGTTCCACGTACGTTTACATCATAATAATCAAGTGGTTCTAGGTTATCTATCTGGCAATATGCGCCGTAATCGTATACGTGTGATACTGGGGGATAGAGTCAAGATAAAAGTAAGTGAATTTGATTCACAAAGAGGGAGAATCTTTTATCGATTTCCTCCTTTCTCAAAGCAGACTAGCATAGAACAAACTAAGAATGATCATCAAGCGATGGAGAATACCACCTCTCCTGAATCATTCTTAAACAGAGAAACTCCAAATCCAATAAGCAGCGATCCCGCTCAATCAACAGATCAAAGGAATAGCAAAGAC…
R15	530	F	Fimbristylis littoralis	178842	179371	Fimbristylis littoralis	182704	183233	0	0.00e+00	_	_	TTTTTTGAATTGATTGGGAAGAAATCAAACTCATCTATTTTTTTGATTATTTTATTGGGATGAAAAACTCCTAATTAGGTCCCAGAAAAAGAATTTAGAACCTAATCTGTCTCATCTTGGTTAGGCTTTGTGTCTTTGCTATTCCTTTGATCTGTTGATTGAGCGGGATCGCTGCTTATTGGATTTGGAGTTTCTCTGTTTAAGAATGATTCAGGAGAGGTGGTATTCTCCATCGCTTGATGATCATTCTTAGTTTGTTCTATGCTAGTCTGCTTTGAGAAAGGAGGAAATCGATAAAAGATTCTCCCTCTTTGTGAATCAAATTCACTTACTTTTATCTTGACTCTATCCCCCAGTATCACACGTATACGATTACGGCGCATATTGCCAGATAGATAA…	TTTTTTGAATTGATTGGGAAGAAATCAAACTCATCTATTTTTTTGATTATTTTATTGGGATGAAAAACTCCTAATTAGGTCCCAGAAAAAGAATTTAGAACCTAATCTGTCTCATCTTGGTTAGGCTTTGTGTCTTTGCTATTCCTTTGATCTGTTGATTGAGCGGGATCGCTGCTTATTGGATTTGGAGTTTCTCTGTTTAAGAATGATTCAGGAGAGGTGGTATTCTCCATCGCTTGATGATCATTCTTAGTTTGTTCTATGCTAGTCTGCTTTGAGAAAGGAGGAAATCGATAAAAGATTCTCCCTCTTTGTGAATCAAATTCACTTACTTTTATCTTGACTCTATCCCCCAGTATCACACGTATACGATTACGGCGCATATTGCCAGATAGATAA…
R16	530	P	Fimbristylis littoralis	132904	133433	Fimbristylis littoralis	182704	183233	0	0.00e+00	_	_	AAAAAAAAAGGCAGTGCTAGAAAAGATAGCAATGAAAAAGAGCAATTTATTTATGAGGGAACAATCGTAGAACCGATCAAAGATATCATGTTCCACGTACGTTTACATCATAATAATCAAGTGGTTCTAGGTTATCTATCTGGCAATATGCGCCGTAATCGTATACGTGTGATACTGGGGGATAGAGTCAAGATAAAAGTAAGTGAATTTGATTCACAAAGAGGGAGAATCTTTTATCGATTTCCTCCTTTCTCAAAGCAGACTAGCATAGAACAAACTAAGAATGATCATCAAGCGATGGAGAATACCACCTCTCCTGAATCATTCTTAAACAGAGAAACTCCAAATCCAATAAGCAGCGATCCCGCTCAATCAACAGATCAAAGGAATAGCAAAGAC…	TTTTTTGAATTGATTGGGAAGAAATCAAACTCATCTATTTTTTTGATTATTTTATTGGGATGAAAAACTCCTAATTAGGTCCCAGAAAAAGAATTTAGAACCTAATCTGTCTCATCTTGGTTAGGCTTTGTGTCTTTGCTATTCCTTTGATCTGTTGATTGAGCGGGATCGCTGCTTATTGGATTTGGAGTTTCTCTGTTTAAGAATGATTCAGGAGAGGTGGTATTCTCCATCGCTTGATGATCATTCTTAGTTTGTTCTATGCTAGTCTGCTTTGAGAAAGGAGGAAATCGATAAAAGATTCTCCCTCTTTGTGAATCAAATTCACTTACTTTTATCTTGACTCTATCCCCCAGTATCACACGTATACGATTACGGCGCATATTGCCAGATAGATAA…
R17	530	P	Fimbristylis littoralis	129042	129571	Fimbristylis littoralis	178842	179371	0	0.00e+00	_	_	AAAAAAAAAGGCAGTGCTAGAAAAGATAGCAATGAAAAAGAGCAATTTATTTATGAGGGAACAATCGTAGAACCGATCAAAGATATCATGTTCCACGTACGTTTACATCATAATAATCAAGTGGTTCTAGGTTATCTATCTGGCAATATGCGCCGTAATCGTATACGTGTGATACTGGGGGATAGAGTCAAGATAAAAGTAAGTGAATTTGATTCACAAAGAGGGAGAATCTTTTATCGATTTCCTCCTTTCTCAAAGCAGACTAGCATAGAACAAACTAAGAATGATCATCAAGCGATGGAGAATACCACCTCTCCTGAATCATTCTTAAACAGAGAAACTCCAAATCCAATAAGCAGCGATCCCGCTCAATCAACAGATCAAAGGAATAGCAAAGAC…	TTTTTTGAATTGATTGGGAAGAAATCAAACTCATCTATTTTTTTGATTATTTTATTGGGATGAAAAACTCCTAATTAGGTCCCAGAAAAAGAATTTAGAACCTAATCTGTCTCATCTTGGTTAGGCTTTGTGTCTTTGCTATTCCTTTGATCTGTTGATTGAGCGGGATCGCTGCTTATTGGATTTGGAGTTTCTCTGTTTAAGAATGATTCAGGAGAGGTGGTATTCTCCATCGCTTGATGATCATTCTTAGTTTGTTCTATGCTAGTCTGCTTTGAGAAAGGAGGAAATCGATAAAAGATTCTCCCTCTTTGTGAATCAAATTCACTTACTTTTATCTTGACTCTATCCCCCAGTATCACACGTATACGATTACGGCGCATATTGCCAGATAGATAA…
R18	526	F	Fimbristylis littoralis	98943	99468	Fimbristylis littoralis	185346	185871	-3	0.00e+00	_	_	TCCACCCTTTGAGTTGATATAGAGTGGAATATCCTCTAGAAAATCTTGGTCTAAATAGACCAACAGACTTCTAATTCGATGCACTAAAGGCATTTCTCTATCTATATGTCGGAATAGAAAAATGATTCTTTTAGGAATCTTTCGCGTATGGTAAGCAAAGTTGTCCGATTAAACGACAACGAAAAGGGACTTTTGGTACTCCAATAGGCATATATAGAAAATAGGCATATATAGATTTTTTTCTTGATAATTTTTTGATTTAGATCGATCTAAACCTAGTCGATACAACATGAAACATATGTTTATTACGTTCAAATACAAGTATATGCCTAGAAAAATGAAATCCAATACGACGGCTTGGATCCTTAATCATCTGAAATGGAATCAATCTATATCCAT…	TCCACCCTTTGAGTTGATATAGAGTGGAATATCCTCTAGAAAATCTTGGTCTAAATAGACCAACAGACTTCTAATTCGATGCACTAAAGGCATTTCTCTATCTATATGTCGGAATAGAAAAATGATTCTTTTAGGAATCTTTCGCGTATGGTAAGCAAAGTTGTCCGGTTAAACGACAACGAAAAGGGACTTTTGGTACTCCAATAGGCATATATAGAAAATAGGCATATATAGATTTTTTTCTTGATAATTTTTTGATTTAGATCGATCTAAACCTAGTCGATACAACATGAAACATATGTTTATTACGTTCAAATACAAGTATATGCCTAGAAAAATGAAATCCAATACGACGGCTTGGATCCTTAATCATCTGAAATGGAATCGATCTATATCCAT…
R19	526	P	Fimbristylis littoralis	98943	99468	Fimbristylis littoralis	126404	126929	-3	0.00e+00	_	_	TCCACCCTTTGAGTTGATATAGAGTGGAATATCCTCTAGAAAATCTTGGTCTAAATAGACCAACAGACTTCTAATTCGATGCACTAAAGGCATTTCTCTATCTATATGTCGGAATAGAAAAATGATTCTTTTAGGAATCTTTCGCGTATGGTAAGCAAAGTTGTCCGATTAAACGACAACGAAAAGGGACTTTTGGTACTCCAATAGGCATATATAGAAAATAGGCATATATAGATTTTTTTCTTGATAATTTTTTGATTTAGATCGATCTAAACCTAGTCGATACAACATGAAACATATGTTTATTACGTTCAAATACAAGTATATGCCTAGAAAAATGAAATCCAATACGACGGCTTGGATCCTTAATCATCTGAAATGGAATCAATCTATATCCAT…	TATATGAGTATGATTTTTTGAATTCAAACAAGTTTTTTTGGAAACTCGGTTGCAGACTTTTGATTTCATCATAGCTATTCTACAGAATTGAAAAAATCTTATTTATTCTTTCTTAAGTAAGCATATTATGGATATAGATCGATTCCATTTCAGATGATTAAGGATCCAAGCCGTCGTATTGGATTTCATTTTTCTAGGCATATACTTGTATTTGAACGTAATAAACATATGTTTCATGTTGTATCGACTAGGTTTAGATCGATCTAAATCAAAAAATTATCAAGAAAAAAATCTATATATGCCTATTTTCTATATATGCCTATTGGAGTACCAAAAGTCCCTTTTCGTTGTCGTTTAACCGGACAACTTTGCTTACCATACGCGAAAGATTCCTAAAAG…
R20	520	F	Fimbristylis littoralis	98354	98873	Fimbristylis littoralis	184757	185276	-1	0.00e+00	rps12	_	TTGCTGTCTTATGTTTCTAAGAAGTTGTTTAATAGTTGGCATATTGTATGTATATCTTCATAGAATAAAATAAAAAGGTTTGGCTTAGATTGATCTTAGCCGGATGTTATTCTTCTCAATTATCTCTATTGAATAGAATACTCCATAAAAAGAATTGAGAAAAATAACTCAGATTACTGACCATTTCCTTTTCTGTAATCATTTACTATCTTATCAATAATACCATATTCCTGAGCTTCTTTTCCGGATATAAGGATATCTCTTTCCAGATCATTCTGTACAACATCTAGAAGTTGACCTGTTTGTTGTGCACAAAGCTCTGCAAATATTTTACGAAGTTCAACCATTTCGTTTGCTTCGATTTGGATTTGGTTTGCACTTGTTTTAACCCTAGGATGA…	TTGCTGTCTTATGTTTCTAAGAAGTTGTTTAATAGTTGGCATATTGTATGTATATCTTCATAGAATAAAATAAAAAGGTTTGGCTTAGATTGATCTTAGCCGGATGTTATTCTTCTCAATTATCTCTATTGAATGGAATACTCCATAAAAAGAATTGAGAAAAATAACTCAGATTACTGACCATTTCCTTTTCTGTAATCATTTACTATCTTATCAATAATACCATATTCCTGAGCTTCTTTTCCGGATATAAGGATATCTCTTTCCAGATCATTCTGTACAACATCTAGAAGTTGACCTGTTTGTTGTGCACAAAGCTCTGCAAATATTTTACGAAGTTCAACCATTTCGTTTGCTTCGATTTGGATTTGGTTTGCACTTGTTTTAACCCTAGGATGA…
R21	520	P	Fimbristylis littoralis	98354	98873	Fimbristylis littoralis	126999	127518	-1	0.00e+00	rps12	_	TTGCTGTCTTATGTTTCTAAGAAGTTGTTTAATAGTTGGCATATTGTATGTATATCTTCATAGAATAAAATAAAAAGGTTTGGCTTAGATTGATCTTAGCCGGATGTTATTCTTCTCAATTATCTCTATTGAATAGAATACTCCATAAAAAGAATTGAGAAAAATAACTCAGATTACTGACCATTTCCTTTTCTGTAATCATTTACTATCTTATCAATAATACCATATTCCTGAGCTTCTTTTCCGGATATAAGGATATCTCTTTCCAGATCATTCTGTACAACATCTAGAAGTTGACCTGTTTGTTGTGCACAAAGCTCTGCAAATATTTTACGAAGTTCAACCATTTCGTTTGCTTCGATTTGGATTTGGTTTGCACTTGTTTTAACCCTAGGATGA…	ATGGGAGTAGCTCAATCAGGGGCATCTTTGATTCTGGCCGAAGGAACCATTCTTAAAGGAGTGGCATTCCCTCACACTAGGATAAAATAATCCATCAACCAAGGTTGATGCGTCAACCTATTCATCCTAGGGTTAAAACAAGTGCAAACCAAATCCAAATCGAAGCAAACGAAATGGTTGAACTTCGTAAAATATTTGCAGAGCTTTGTGCACAACAAACAGGTCAACTTCTAGATGTTGTACAGAATGATCTGGAAAGAGATATCCTTATATCCGGAAAAGAAGCTCAGGAATATGGTATTATTGATAAGATAGTAAATGATTACAGAAAAGGAAATGGTCAGTAATCTGAGTTATTTTTCTCAATTCTTTTTATGGAGTATTCCATTCAATAGAGAT…
R22	519	F	Fimbristylis littoralis	98875	99393	Fimbristylis littoralis	185278	185796	-3	0.00e+00	_	_	CCCACTGTAGACACATCACATAAGAGATATTGTATTATATCATAAAGGACTAGTGGTGCTAGTGCGTATCCACCCTTTGAGTTGATATAGAGTGGAATATCCTCTAGAAAATCTTGGTCTAAATAGACCAACAGACTTCTAATTCGATGCACTAAAGGCATTTCTCTATCTATATGTCGGAATAGAAAAATGATTCTTTTAGGAATCTTTCGCGTATGGTAAGCAAAGTTGTCCGATTAAACGACAACGAAAAGGGACTTTTGGTACTCCAATAGGCATATATAGAAAATAGGCATATATAGATTTTTTTCTTGATAATTTTTTGATTTAGATCGATCTAAACCTAGTCGATACAACATGAAACATATGTTTATTACGTTCAAATACAAGTATATGCCT…	CCCACTGTAGACACATCACATAAGAGATATTGTATTATATCATAAAGGACTAGTGGTGCTAGTGCGTCTCCACCCTTTGAGTTGATATAGAGTGGAATATCCTCTAGAAAATCTTGGTCTAAATAGACCAACAGACTTCTAATTCGATGCACTAAAGGCATTTCTCTATCTATATGTCGGAATAGAAAAATGATTCTTTTAGGAATCTTTCGCGTATGGTAAGCAAAGTTGTCCGGTTAAACGACAACGAAAAGGGACTTTTGGTACTCCAATAGGCATATATAGAAAATAGGCATATATAGATTTTTTTCTTGATAATTTTTTGATTTAGATCGATCTAAACCTAGTCGATACAACATGAAACATATGTTTATTACGTTCAAATACAAGTATATGCCT…
R23	519	P	Fimbristylis littoralis	98875	99393	Fimbristylis littoralis	126479	126997	-3	0.00e+00	_	_	CCCACTGTAGACACATCACATAAGAGATATTGTATTATATCATAAAGGACTAGTGGTGCTAGTGCGTATCCACCCTTTGAGTTGATATAGAGTGGAATATCCTCTAGAAAATCTTGGTCTAAATAGACCAACAGACTTCTAATTCGATGCACTAAAGGCATTTCTCTATCTATATGTCGGAATAGAAAAATGATTCTTTTAGGAATCTTTCGCGTATGGTAAGCAAAGTTGTCCGATTAAACGACAACGAAAAGGGACTTTTGGTACTCCAATAGGCATATATAGAAAATAGGCATATATAGATTTTTTTCTTGATAATTTTTTGATTTAGATCGATCTAAACCTAGTCGATACAACATGAAACATATGTTTATTACGTTCAAATACAAGTATATGCCT…	TATTCTACAGAATTGAAAAAATCTTATTTATTCTTTCTTAAGTAAGCATATTATGGATATAGATCGATTCCATTTCAGATGATTAAGGATCCAAGCCGTCGTATTGGATTTCATTTTTCTAGGCATATACTTGTATTTGAACGTAATAAACATATGTTTCATGTTGTATCGACTAGGTTTAGATCGATCTAAATCAAAAAATTATCAAGAAAAAAATCTATATATGCCTATTTTCTATATATGCCTATTGGAGTACCAAAAGTCCCTTTTCGTTGTCGTTTAACCGGACAACTTTGCTTACCATACGCGAAAGATTCCTAAAAGAATCATTTTTCTATTCCGACATATAGATAGAGAAATGCCTTTAGTGCATCGAATTAGAAGTCTGTTGGTCTATTT…
R24	476	F	Fimbristylis littoralis	74537	75012	Fimbristylis littoralis	127622	128097	-3	5.81e-268	_	_	CTGTCTCACTAATTTATCTTTTCATTCAAATTATTGAGGACTACTTAGAGGAGCAGTCCAGGAAGAAGAAATAAGTTTTTTTGGAAACTCGGTTACAGACTTTTGATTTCATCATAGCTATTCTACGGAATCTAGAGAATTTCACTTTTCTAAGAGAAGCATAGAAAAGTGAACCTCTAGATGTTGTACAGAATGATCTGGAAAGAGATAGATATCGGCATAAAGAAGCTCCAGTGTATAGAGAGGACCTCACCGTTTGAGAGGTCACCATAGAAACGATGGAACTCACTATTTTCTTTTTTTGAATATAGAAATGGAAGAATAGGAAGAAAAGCAAGAATCGTGGTTGGGAAGGTTAGAGTAGCAAAAGCCATTGGAATCAATATTTGATATATTGGA…	CTGTCTCACTAATTTATCTTTTCATTCAAATTATTGAGGACTACTTAGAGGAGCAGTCCAGGAGGAAGAAATAAGTTTTTTTGGAAACTCGGTTGCAGACTTTTGATTTCATCATAGCTATTCTACGGAATCTAGAGAATTTCACTTTTCTAAGAGAAGCATAGAAAAGTGAACCTCTAGATGTTGTACAGAATGATCTGGAAAGAGATAGATATCGGCATAAAGAAGCTCCAGTGTATAGAGAGGACCTCAACGTTTGAGAGGTCACCATAGAAACGATGGAACTCACTATTTTCTTTTTTTGAATATAGAAATGGAAGAATAGGAAGAAAAGCAAGAATCGTGGTTGGGAAGGTTAGAGTAGCAAAAGCCATTGGAATCAATATTTGATATATTGGA…
R25	476	F	Fimbristylis littoralis	127622	128097	Fimbristylis littoralis	131698	132173	-3	5.81e-268	_	_	CTGTCTCACTAATTTATCTTTTCATTCAAATTATTGAGGACTACTTAGAGGAGCAGTCCAGGAGGAAGAAATAAGTTTTTTTGGAAACTCGGTTGCAGACTTTTGATTTCATCATAGCTATTCTACGGAATCTAGAGAATTTCACTTTTCTAAGAGAAGCATAGAAAAGTGAACCTCTAGATGTTGTACAGAATGATCTGGAAAGAGATAGATATCGGCATAAAGAAGCTCCAGTGTATAGAGAGGACCTCAACGTTTGAGAGGTCACCATAGAAACGATGGAACTCACTATTTTCTTTTTTTGAATATAGAAATGGAAGAATAGGAAGAAAAGCAAGAATCGTGGTTGGGAAGGTTAGAGTAGCAAAAGCCATTGGAATCAATATTTGATATATTGGA…	CTGTCTCACTAATTTATCTTTTCATTCAAATTATTGAGGACTACTTAGAGGAGCAGTCCAGGAAGAAGAAATAAGTTTTTTTGGAAACTCGGTTACAGACTTTTGATTTCATCATAGCTATTCTACGGAATCTAGAGAATTTCACTTTTCTAAGAGAAGCATAGAAAAGTGAACCTCTAGATGTTGTACAGAATGATCTGGAAAGAGATAGATATCGGCATAAAGAAGCTCCAGTGTATAGAGAGGACCTCACCGTTTGAGAGGTCACCATAGAAACGATGGAACTCACTATTTTCTTTTTTTGAATATAGAAATGGAAGAATAGGAAGAAAAGCAAGAATCGTGGTTGGGAAGGTTAGAGTAGCAAAAGCCATTGGAATCAATATTTGATATATTGGA…
R26	476	F	Fimbristylis littoralis	180102	180577	Fimbristylis littoralis	184178	184653	-3	5.81e-268	_	_	TCCAATAGGCATAAATTTCAATTCCATTGATTTCTTTTTTTCTCCGACTAGGGTCAATCAATAACAAAACGAACTATTCCAATATATCAAATATTGATTCCAATGGCTTTTGCTACTCTAACCTTCCCAACCACGATTCTTGCTTTTCTTCCTATTCTTCCATTTCTATATTCAAAAAAAGAAAATAGTGAGTTCCATCGTTTCTATGGTGACCTCTCAAACGGTGAGGTCCTCTCTATACACTGGAGCTTCTTTATGCCGATATCTATCTCTTTCCAGATCATTCTGTACAACATCTAGAGGTTCACTTTTCTATGCTTCTCTTAGAAAAGTGAAATTCTCTAGATTCCGTAGAATAGCTATGATGAAATCAAAAGTCTGTAACCGAGTTTCCAAAAA…	TCCAATAGGCATAAATTTCAATTCCATTGATTTCTTTTTTTCTCCGACTAGGGTCAATCAATAACAAAACGAACTATTCCAATATATCAAATATTGATTCCAATGGCTTTTGCTACTCTAACCTTCCCAACCACGATTCTTGCTTTTCTTCCTATTCTTCCATTTCTATATTCAAAAAAAGAAAATAGTGAGTTCCATCGTTTCTATGGTGACCTCTCAAACGTTGAGGTCCTCTCTATACACTGGAGCTTCTTTATGCCGATATCTATCTCTTTCCAGATCATTCTGTACAACATCTAGAGGTTCACTTTTCTATGCTTCTCTTAGAAAAGTGAAATTCTCTAGATTCCGTAGAATAGCTATGATGAAATCAAAAGTCTGCAACCGAGTTTCCAAAAA…
R27	476	P	Fimbristylis littoralis	131698	132173	Fimbristylis littoralis	184178	184653	-3	5.81e-268	_	_	CTGTCTCACTAATTTATCTTTTCATTCAAATTATTGAGGACTACTTAGAGGAGCAGTCCAGGAAGAAGAAATAAGTTTTTTTGGAAACTCGGTTACAGACTTTTGATTTCATCATAGCTATTCTACGGAATCTAGAGAATTTCACTTTTCTAAGAGAAGCATAGAAAAGTGAACCTCTAGATGTTGTACAGAATGATCTGGAAAGAGATAGATATCGGCATAAAGAAGCTCCAGTGTATAGAGAGGACCTCACCGTTTGAGAGGTCACCATAGAAACGATGGAACTCACTATTTTCTTTTTTTGAATATAGAAATGGAAGAATAGGAAGAAAAGCAAGAATCGTGGTTGGGAAGGTTAGAGTAGCAAAAGCCATTGGAATCAATATTTGATATATTGGA…	TCCAATAGGCATAAATTTCAATTCCATTGATTTCTTTTTTTCTCCGACTAGGGTCAATCAATAACAAAACGAACTATTCCAATATATCAAATATTGATTCCAATGGCTTTTGCTACTCTAACCTTCCCAACCACGATTCTTGCTTTTCTTCCTATTCTTCCATTTCTATATTCAAAAAAAGAAAATAGTGAGTTCCATCGTTTCTATGGTGACCTCTCAAACGTTGAGGTCCTCTCTATACACTGGAGCTTCTTTATGCCGATATCTATCTCTTTCCAGATCATTCTGTACAACATCTAGAGGTTCACTTTTCTATGCTTCTCTTAGAAAAGTGAAATTCTCTAGATTCCGTAGAATAGCTATGATGAAATCAAAAGTCTGCAACCGAGTTTCCAAAAA…
R28	476	P	Fimbristylis littoralis	74537	75012	Fimbristylis littoralis	184178	184653	-3	5.81e-268	_	_	CTGTCTCACTAATTTATCTTTTCATTCAAATTATTGAGGACTACTTAGAGGAGCAGTCCAGGAAGAAGAAATAAGTTTTTTTGGAAACTCGGTTACAGACTTTTGATTTCATCATAGCTATTCTACGGAATCTAGAGAATTTCACTTTTCTAAGAGAAGCATAGAAAAGTGAACCTCTAGATGTTGTACAGAATGATCTGGAAAGAGATAGATATCGGCATAAAGAAGCTCCAGTGTATAGAGAGGACCTCACCGTTTGAGAGGTCACCATAGAAACGATGGAACTCACTATTTTCTTTTTTTGAATATAGAAATGGAAGAATAGGAAGAAAAGCAAGAATCGTGGTTGGGAAGGTTAGAGTAGCAAAAGCCATTGGAATCAATATTTGATATATTGGA…	TCCAATAGGCATAAATTTCAATTCCATTGATTTCTTTTTTTCTCCGACTAGGGTCAATCAATAACAAAACGAACTATTCCAATATATCAAATATTGATTCCAATGGCTTTTGCTACTCTAACCTTCCCAACCACGATTCTTGCTTTTCTTCCTATTCTTCCATTTCTATATTCAAAAAAAGAAAATAGTGAGTTCCATCGTTTCTATGGTGACCTCTCAAACGTTGAGGTCCTCTCTATACACTGGAGCTTCTTTATGCCGATATCTATCTCTTTCCAGATCATTCTGTACAACATCTAGAGGTTCACTTTTCTATGCTTCTCTTAGAAAAGTGAAATTCTCTAGATTCCGTAGAATAGCTATGATGAAATCAAAAGTCTGCAACCGAGTTTCCAAAAA…
R29	476	P	Fimbristylis littoralis	127622	128097	Fimbristylis littoralis	180102	180577	-3	5.81e-268	_	_	CTGTCTCACTAATTTATCTTTTCATTCAAATTATTGAGGACTACTTAGAGGAGCAGTCCAGGAGGAAGAAATAAGTTTTTTTGGAAACTCGGTTGCAGACTTTTGATTTCATCATAGCTATTCTACGGAATCTAGAGAATTTCACTTTTCTAAGAGAAGCATAGAAAAGTGAACCTCTAGATGTTGTACAGAATGATCTGGAAAGAGATAGATATCGGCATAAAGAAGCTCCAGTGTATAGAGAGGACCTCAACGTTTGAGAGGTCACCATAGAAACGATGGAACTCACTATTTTCTTTTTTTGAATATAGAAATGGAAGAATAGGAAGAAAAGCAAGAATCGTGGTTGGGAAGGTTAGAGTAGCAAAAGCCATTGGAATCAATATTTGATATATTGGA…	TCCAATAGGCATAAATTTCAATTCCATTGATTTCTTTTTTTCTCCGACTAGGGTCAATCAATAACAAAACGAACTATTCCAATATATCAAATATTGATTCCAATGGCTTTTGCTACTCTAACCTTCCCAACCACGATTCTTGCTTTTCTTCCTATTCTTCCATTTCTATATTCAAAAAAAGAAAATAGTGAGTTCCATCGTTTCTATGGTGACCTCTCAAACGGTGAGGTCCTCTCTATACACTGGAGCTTCTTTATGCCGATATCTATCTCTTTCCAGATCATTCTGTACAACATCTAGAGGTTCACTTTTCTATGCTTCTCTTAGAAAAGTGAAATTCTCTAGATTCCGTAGAATAGCTATGATGAAATCAAAAGTCTGTAACCGAGTTTCCAAAAA…
R30	452	F	Fimbristylis littoralis	71779	72230	Fimbristylis littoralis	132887	133338	-3	1.40e-253	_	_	GGACTATGACAAAAAAGAAAAAAAAAGGCAGTGCTAGAAAAGATAGCAATGAAAAAGAGCAATTTATTTATGAGGGAACAATCGTAGAACCGATCAAAGATATCATGTTCCACGTATGTTTACATCATAATAATCAAGTGGTTCTAGGTTATCTATCTGGCAATATGCGCCGTAATCGTATACGTGTGATACTGGGGGATAGAGTCAAGATAAAAGTAAGTGAATTTGATTCACTTAGAGGGAGAATCTTTTATCGATTTCCTCCTTTCTCAAAGCAGACTAGCATAGAACAAACTAAGAATGATCATCAAGCGATGGAGAATACCACCTCTCCTGAATCATTCTTAAACAGAGAAACTCCAAATCCAATAAGCAGCGATCCCGCTCAATCAACAGATC…	GGACTATGACAAAAAAGAAAAAAAAAGGCAGTGCTAGAAAAGATAGCAATGAAAAAGAGCAATTTATTTATGAGGGAACAATCGTAGAACCGATCAAAGATATCATGTTCCACGTACGTTTACATCATAATAATCAAGTGGTTCTAGGTTATCTATCTGGCAATATGCGCCGTAATCGTATACGTGTGATACTGGGGGATAGAGTCAAGATAAAAGTAAGTGAATTTGATTCACAAAGAGGGAGAATCTTTTATCGATTTCCTCCTTTCTCAAAGCAGACTAGCATAGAACAAACTAAGAATGATCATCAAGCGATGGAGAATACCACCTCTCCTGAATCATTCTTAAACAGAGAAACTCCAAATCCAATAAGCAGCGATCCCGCTCAATCAACAGATC…
R31	452	P	Fimbristylis littoralis	71779	72230	Fimbristylis littoralis	178937	179388	-3	1.40e-253	_	_	GGACTATGACAAAAAAGAAAAAAAAAGGCAGTGCTAGAAAAGATAGCAATGAAAAAGAGCAATTTATTTATGAGGGAACAATCGTAGAACCGATCAAAGATATCATGTTCCACGTATGTTTACATCATAATAATCAAGTGGTTCTAGGTTATCTATCTGGCAATATGCGCCGTAATCGTATACGTGTGATACTGGGGGATAGAGTCAAGATAAAAGTAAGTGAATTTGATTCACTTAGAGGGAGAATCTTTTATCGATTTCCTCCTTTCTCAAAGCAGACTAGCATAGAACAAACTAAGAATGATCATCAAGCGATGGAGAATACCACCTCTCCTGAATCATTCTTAAACAGAGAAACTCCAAATCCAATAAGCAGCGATCCCGCTCAATCAACAGATC…	TAGAACCTAATCTGTCTCATCTTGGTTAGGCTTTGTGTCTTTGCTATTCCTTTGATCTGTTGATTGAGCGGGATCGCTGCTTATTGGATTTGGAGTTTCTCTGTTTAAGAATGATTCAGGAGAGGTGGTATTCTCCATCGCTTGATGATCATTCTTAGTTTGTTCTATGCTAGTCTGCTTTGAGAAAGGAGGAAATCGATAAAAGATTCTCCCTCTTTGTGAATCAAATTCACTTACTTTTATCTTGACTCTATCCCCCAGTATCACACGTATACGATTACGGCGCATATTGCCAGATAGATAACCTAGAACCACTTGATTATTATGATGTAAACGTACGTGGAACATGATATCTTTGATCGGTTCTACGATTGTTCCCTCATAAATAAATTGCTCTTT…
R32	435	F	Fimbristylis littoralis	71796	72230	Fimbristylis littoralis	129042	129476	-3	2.14e-243	_	_	AAAAAAAAAGGCAGTGCTAGAAAAGATAGCAATGAAAAAGAGCAATTTATTTATGAGGGAACAATCGTAGAACCGATCAAAGATATCATGTTCCACGTATGTTTACATCATAATAATCAAGTGGTTCTAGGTTATCTATCTGGCAATATGCGCCGTAATCGTATACGTGTGATACTGGGGGATAGAGTCAAGATAAAAGTAAGTGAATTTGATTCACTTAGAGGGAGAATCTTTTATCGATTTCCTCCTTTCTCAAAGCAGACTAGCATAGAACAAACTAAGAATGATCATCAAGCGATGGAGAATACCACCTCTCCTGAATCATTCTTAAACAGAGAAACTCCAAATCCAATAAGCAGCGATCCCGCTCAATCAACAGATCAAAGGAATAGCAAAGAC…	AAAAAAAAAGGCAGTGCTAGAAAAGATAGCAATGAAAAAGAGCAATTTATTTATGAGGGAACAATCGTAGAACCGATCAAAGATATCATGTTCCACGTACGTTTACATCATAATAATCAAGTGGTTCTAGGTTATCTATCTGGCAATATGCGCCGTAATCGTATACGTGTGATACTGGGGGATAGAGTCAAGATAAAAGTAAGTGAATTTGATTCACAAAGAGGGAGAATCTTTTATCGATTTCCTCCTTTCTCAAAGCAGACTAGCATAGAACAAACTAAGAATGATCATCAAGCGATGGAGAATACCACCTCTCCTGAATCATTCTTAAACAGAGAAACTCCAAATCCAATAAGCAGCGATCCCGCTCAATCAACAGATCAAAGGAATAGCAAAGAC…
R33	435	P	Fimbristylis littoralis	71796	72230	Fimbristylis littoralis	182799	183233	-3	2.14e-243	_	_	AAAAAAAAAGGCAGTGCTAGAAAAGATAGCAATGAAAAAGAGCAATTTATTTATGAGGGAACAATCGTAGAACCGATCAAAGATATCATGTTCCACGTATGTTTACATCATAATAATCAAGTGGTTCTAGGTTATCTATCTGGCAATATGCGCCGTAATCGTATACGTGTGATACTGGGGGATAGAGTCAAGATAAAAGTAAGTGAATTTGATTCACTTAGAGGGAGAATCTTTTATCGATTTCCTCCTTTCTCAAAGCAGACTAGCATAGAACAAACTAAGAATGATCATCAAGCGATGGAGAATACCACCTCTCCTGAATCATTCTTAAACAGAGAAACTCCAAATCCAATAAGCAGCGATCCCGCTCAATCAACAGATCAAAGGAATAGCAAAGAC…	TAGAACCTAATCTGTCTCATCTTGGTTAGGCTTTGTGTCTTTGCTATTCCTTTGATCTGTTGATTGAGCGGGATCGCTGCTTATTGGATTTGGAGTTTCTCTGTTTAAGAATGATTCAGGAGAGGTGGTATTCTCCATCGCTTGATGATCATTCTTAGTTTGTTCTATGCTAGTCTGCTTTGAGAAAGGAGGAAATCGATAAAAGATTCTCCCTCTTTGTGAATCAAATTCACTTACTTTTATCTTGACTCTATCCCCCAGTATCACACGTATACGATTACGGCGCATATTGCCAGATAGATAACCTAGAACCACTTGATTATTATGATGTAAACGTACGTGGAACATGATATCTTTGATCGGTTCTACGATTGTTCCCTCATAAATAAATTGCTCTTT…
R34	429	F	Fimbristylis littoralis	2280	2708	Fimbristylis littoralis	2839	3267	-2	1.97e-242	_	_	TTTTTTTATTTGTTGACAGTAATATATGCAGGTGTTATACTATCTAGTATAACATGTAGATGAAATTTGGAATAATGGAAATTTATTCCATTACTTAGTTTCTTATTTTAGTATTTGTTGACAATAACAGGAAAAGGATCTTACTCTTATATAAGATCTTTTTTTTTGAAGAATTGATTTGCTTTTAATGTCTTTATTTGCTATAATATGGTAAAGAATAATTCTTTTGTTGAGAAGATGATCATATATAATATATATGATATATGATCATTATATATCGGGGAGTAGAGCAGTCTGGTAGCTCGCGAGGCTCATAACCTCGAAGTCGCGAGTTCAAATCCCGCCTCCCCACCAATGTTTTCTTGAAACATTGGTTCAATTAGTTCAAAAGTCTTCAAT…	TTTTTTTATTTGTTGACAGTAATATATGCAGGTGTTATACTATCTAGTATAACATGTAGATGAAATTTGGAATAATGGAAATTTATTCCATTACTTAGTTTCTTATTTTAGTATTTGTTGACAATAACAGGAAAAGGATCTTACTCTTATATAAGATCTTTTTTTTTGAAGAATTGATTTGCTTTTGATGTCTTTATTTGCTATAATATGGTAAAGAATAATTCTTTTGTTGAGAAGATGATCATATATAATATATATGATATCTGATCATTATATATCGGGGAGTAGAGCAGTCTGGTAGCTCGCGAGGCTCATAACCTCGAAGTCGCGAGTTCAAATCCCGCCTCCCCACCAATGTTTTCTTGAAACATTGGTTCAATTAGTTCAAAAGTCTTCAAT…
R35	420	F	Fimbristylis littoralis	74601	75020	Fimbristylis littoralis	127686	128105	-3	2.07e-234	_	_	GAAGAAATAAGTTTTTTTGGAAACTCGGTTACAGACTTTTGATTTCATCATAGCTATTCTACGGAATCTAGAGAATTTCACTTTTCTAAGAGAAGCATAGAAAAGTGAACCTCTAGATGTTGTACAGAATGATCTGGAAAGAGATAGATATCGGCATAAAGAAGCTCCAGTGTATAGAGAGGACCTCACCGTTTGAGAGGTCACCATAGAAACGATGGAACTCACTATTTTCTTTTTTTGAATATAGAAATGGAAGAATAGGAAGAAAAGCAAGAATCGTGGTTGGGAAGGTTAGAGTAGCAAAAGCCATTGGAATCAATATTTGATATATTGGAATAGTTCGTTTTGTTATTGATTGACCCTAGTCGGAGAAAAAAAGAAATCAATGGAATTGAAATT…	GAAGAAATAAGTTTTTTTGGAAACTCGGTTGCAGACTTTTGATTTCATCATAGCTATTCTACGGAATCTAGAGAATTTCACTTTTCTAAGAGAAGCATAGAAAAGTGAACCTCTAGATGTTGTACAGAATGATCTGGAAAGAGATAGATATCGGCATAAAGAAGCTCCAGTGTATAGAGAGGACCTCAACGTTTGAGAGGTCACCATAGAAACGATGGAACTCACTATTTTCTTTTTTTGAATATAGAAATGGAAGAATAGGAAGAAAAGCAAGAATCGTGGTTGGGAAGGTTAGAGTAGCAAAAGCCATTGGAATCAATATTTGATATATTGGAATAGTTCGTTTTGTTATTGATTGACCCTAGTCGGAGAAAAAAAGAAATCAATGGAATTGAAATT…
R36	420	F	Fimbristylis littoralis	127686	128105	Fimbristylis littoralis	131762	132181	-3	2.07e-234	_	_	GAAGAAATAAGTTTTTTTGGAAACTCGGTTGCAGACTTTTGATTTCATCATAGCTATTCTACGGAATCTAGAGAATTTCACTTTTCTAAGAGAAGCATAGAAAAGTGAACCTCTAGATGTTGTACAGAATGATCTGGAAAGAGATAGATATCGGCATAAAGAAGCTCCAGTGTATAGAGAGGACCTCAACGTTTGAGAGGTCACCATAGAAACGATGGAACTCACTATTTTCTTTTTTTGAATATAGAAATGGAAGAATAGGAAGAAAAGCAAGAATCGTGGTTGGGAAGGTTAGAGTAGCAAAAGCCATTGGAATCAATATTTGATATATTGGAATAGTTCGTTTTGTTATTGATTGACCCTAGTCGGAGAAAAAAAGAAATCAATGGAATTGAAATT…	GAAGAAATAAGTTTTTTTGGAAACTCGGTTACAGACTTTTGATTTCATCATAGCTATTCTACGGAATCTAGAGAATTTCACTTTTCTAAGAGAAGCATAGAAAAGTGAACCTCTAGATGTTGTACAGAATGATCTGGAAAGAGATAGATATCGGCATAAAGAAGCTCCAGTGTATAGAGAGGACCTCACCGTTTGAGAGGTCACCATAGAAACGATGGAACTCACTATTTTCTTTTTTTGAATATAGAAATGGAAGAATAGGAAGAAAAGCAAGAATCGTGGTTGGGAAGGTTAGAGTAGCAAAAGCCATTGGAATCAATATTTGATATATTGGAATAGTTCGTTTTGTTATTGATTGACCCTAGTCGGAGAAAAAAAGAAATCAATGGAATTGAAATT…
R37	420	P	Fimbristylis littoralis	131762	132181	Fimbristylis littoralis	184170	184589	-3	2.07e-234	_	_	GAAGAAATAAGTTTTTTTGGAAACTCGGTTACAGACTTTTGATTTCATCATAGCTATTCTACGGAATCTAGAGAATTTCACTTTTCTAAGAGAAGCATAGAAAAGTGAACCTCTAGATGTTGTACAGAATGATCTGGAAAGAGATAGATATCGGCATAAAGAAGCTCCAGTGTATAGAGAGGACCTCACCGTTTGAGAGGTCACCATAGAAACGATGGAACTCACTATTTTCTTTTTTTGAATATAGAAATGGAAGAATAGGAAGAAAAGCAAGAATCGTGGTTGGGAAGGTTAGAGTAGCAAAAGCCATTGGAATCAATATTTGATATATTGGAATAGTTCGTTTTGTTATTGATTGACCCTAGTCGGAGAAAAAAAGAAATCAATGGAATTGAAATT…	TTCGGTATTCCAATAGGCATAAATTTCAATTCCATTGATTTCTTTTTTTCTCCGACTAGGGTCAATCAATAACAAAACGAACTATTCCAATATATCAAATATTGATTCCAATGGCTTTTGCTACTCTAACCTTCCCAACCACGATTCTTGCTTTTCTTCCTATTCTTCCATTTCTATATTCAAAAAAAGAAAATAGTGAGTTCCATCGTTTCTATGGTGACCTCTCAAACGTTGAGGTCCTCTCTATACACTGGAGCTTCTTTATGCCGATATCTATCTCTTTCCAGATCATTCTGTACAACATCTAGAGGTTCACTTTTCTATGCTTCTCTTAGAAAAGTGAAATTCTCTAGATTCCGTAGAATAGCTATGATGAAATCAAAAGTCTGCAACCGAGTT…
R38	420	P	Fimbristylis littoralis	74601	75020	Fimbristylis littoralis	184170	184589	-3	2.07e-234	_	_	GAAGAAATAAGTTTTTTTGGAAACTCGGTTACAGACTTTTGATTTCATCATAGCTATTCTACGGAATCTAGAGAATTTCACTTTTCTAAGAGAAGCATAGAAAAGTGAACCTCTAGATGTTGTACAGAATGATCTGGAAAGAGATAGATATCGGCATAAAGAAGCTCCAGTGTATAGAGAGGACCTCACCGTTTGAGAGGTCACCATAGAAACGATGGAACTCACTATTTTCTTTTTTTGAATATAGAAATGGAAGAATAGGAAGAAAAGCAAGAATCGTGGTTGGGAAGGTTAGAGTAGCAAAAGCCATTGGAATCAATATTTGATATATTGGAATAGTTCGTTTTGTTATTGATTGACCCTAGTCGGAGAAAAAAAGAAATCAATGGAATTGAAATT…	TTCGGTATTCCAATAGGCATAAATTTCAATTCCATTGATTTCTTTTTTTCTCCGACTAGGGTCAATCAATAACAAAACGAACTATTCCAATATATCAAATATTGATTCCAATGGCTTTTGCTACTCTAACCTTCCCAACCACGATTCTTGCTTTTCTTCCTATTCTTCCATTTCTATATTCAAAAAAAGAAAATAGTGAGTTCCATCGTTTCTATGGTGACCTCTCAAACGTTGAGGTCCTCTCTATACACTGGAGCTTCTTTATGCCGATATCTATCTCTTTCCAGATCATTCTGTACAACATCTAGAGGTTCACTTTTCTATGCTTCTCTTAGAAAAGTGAAATTCTCTAGATTCCGTAGAATAGCTATGATGAAATCAAAAGTCTGCAACCGAGTT…
R39	420	P	Fimbristylis littoralis	127686	128105	Fimbristylis littoralis	180094	180513	-3	2.07e-234	_	_	GAAGAAATAAGTTTTTTTGGAAACTCGGTTGCAGACTTTTGATTTCATCATAGCTATTCTACGGAATCTAGAGAATTTCACTTTTCTAAGAGAAGCATAGAAAAGTGAACCTCTAGATGTTGTACAGAATGATCTGGAAAGAGATAGATATCGGCATAAAGAAGCTCCAGTGTATAGAGAGGACCTCAACGTTTGAGAGGTCACCATAGAAACGATGGAACTCACTATTTTCTTTTTTTGAATATAGAAATGGAAGAATAGGAAGAAAAGCAAGAATCGTGGTTGGGAAGGTTAGAGTAGCAAAAGCCATTGGAATCAATATTTGATATATTGGAATAGTTCGTTTTGTTATTGATTGACCCTAGTCGGAGAAAAAAAGAAATCAATGGAATTGAAATT…	TTCGGTACTCCAATAGGCATAAATTTCAATTCCATTGATTTCTTTTTTTCTCCGACTAGGGTCAATCAATAACAAAACGAACTATTCCAATATATCAAATATTGATTCCAATGGCTTTTGCTACTCTAACCTTCCCAACCACGATTCTTGCTTTTCTTCCTATTCTTCCATTTCTATATTCAAAAAAAGAAAATAGTGAGTTCCATCGTTTCTATGGTGACCTCTCAAACGGTGAGGTCCTCTCTATACACTGGAGCTTCTTTATGCCGATATCTATCTCTTTCCAGATCATTCTGTACAACATCTAGAGGTTCACTTTTCTATGCTTCTCTTAGAAAAGTGAAATTCTCTAGATTCCGTAGAATAGCTATGATGAAATCAAAAGTCTGTAACCGAGTT…
R40	400	P	Fimbristylis littoralis	1522	1921	Fimbristylis littoralis	109392	109791	0	6.88e-231	_	_	TCAAATATTCAATTCAAAAATAGAGAAAAAAGAGAAATATTTAGAAAATAAAAAAGAATAAAGAGTCCTGAGTTAAGAAAACTAAGAAATTTGACTCAACAACAAATTTTGTTGGAAGCTCCATTGCAGAGTTTAGACCTAAGCATGAATAGAGAAGCTATGGGAACGAAAGAACCTATGACTATGTAGAATAGAATTCTATTCAAAAAAATTCTAAAAATTCATTAGGTGGGATGGCGGAAGAAACTAAGAAAGAATTGAATTATTGATTCTGAAAGTCATGAATTAAACCTAGGAATGAAAGAAAAAAATGAAAAAGAAAACAGTCAATATTCGCCCGCGGAATGGAATACCTAATTTATTTACGAAAAAGAATTCTGAGATTTTTCAATAGAAAAAA	TTTTTTCTATTGAAAAATCTCAGAATTCTTTTTCGTAAATAAATTAGGTATTCCATTCCGCGGGCGAATATTGACTGTTTTCTTTTTCATTTTTTTCTTTCATTCCTAGGTTTAATTCATGACTTTCAGAATCAATAATTCAATTCTTTCTTAGTTTCTTCCGCCATCCCACCTAATGAATTTTTAGAATTTTTTTGAATAGAATTCTATTCTACATAGTCATAGGTTCTTTCGTTCCCATAGCTTCTCTATTCATGCTTAGGTCTAAACTCTGCAATGGAGCTTCCAACAAAATTTGTTGTTGAGTCAAATTTCTTAGTTTTCTTAACTCAGGACTCTTTATTCTTTTTTATTTTCTAAATATTTCTCTTTTTTCTCTATTTTTGAATTGAATATTTGA
R41	394	F	Fimbristylis littoralis	74632	75025	Fimbristylis littoralis	127717	128110	-3	7.70e-219	_	_	CAGACTTTTGATTTCATCATAGCTATTCTACGGAATCTAGAGAATTTCACTTTTCTAAGAGAAGCATAGAAAAGTGAACCTCTAGATGTTGTACAGAATGATCTGGAAAGAGATAGATATCGGCATAAAGAAGCTCCAGTGTATAGAGAGGACCTCACCGTTTGAGAGGTCACCATAGAAACGATGGAACTCACTATTTTCTTTTTTTGAATATAGAAATGGAAGAATAGGAAGAAAAGCAAGAATCGTGGTTGGGAAGGTTAGAGTAGCAAAAGCCATTGGAATCAATATTTGATATATTGGAATAGTTCGTTTTGTTATTGATTGACCCTAGTCGGAGAAAAAAAGAAATCAATGGAATTGAAATTTATGCCTATTGGAGTACCGAAGGTCC	CAGACTTTTGATTTCATCATAGCTATTCTACGGAATCTAGAGAATTTCACTTTTCTAAGAGAAGCATAGAAAAGTGAACCTCTAGATGTTGTACAGAATGATCTGGAAAGAGATAGATATCGGCATAAAGAAGCTCCAGTGTATAGAGAGGACCTCAACGTTTGAGAGGTCACCATAGAAACGATGGAACTCACTATTTTCTTTTTTTGAATATAGAAATGGAAGAATAGGAAGAAAAGCAAGAATCGTGGTTGGGAAGGTTAGAGTAGCAAAAGCCATTGGAATCAATATTTGATATATTGGAATAGTTCGTTTTGTTATTGATTGACCCTAGTCGGAGAAAAAAAGAAATCAATGGAATTGAAATTTATGCCTATTGGAATACCGAAAGTCC
R42	394	F	Fimbristylis littoralis	127717	128110	Fimbristylis littoralis	131793	132186	-3	7.70e-219	_	_	CAGACTTTTGATTTCATCATAGCTATTCTACGGAATCTAGAGAATTTCACTTTTCTAAGAGAAGCATAGAAAAGTGAACCTCTAGATGTTGTACAGAATGATCTGGAAAGAGATAGATATCGGCATAAAGAAGCTCCAGTGTATAGAGAGGACCTCAACGTTTGAGAGGTCACCATAGAAACGATGGAACTCACTATTTTCTTTTTTTGAATATAGAAATGGAAGAATAGGAAGAAAAGCAAGAATCGTGGTTGGGAAGGTTAGAGTAGCAAAAGCCATTGGAATCAATATTTGATATATTGGAATAGTTCGTTTTGTTATTGATTGACCCTAGTCGGAGAAAAAAAGAAATCAATGGAATTGAAATTTATGCCTATTGGAATACCGAAAGTCC	CAGACTTTTGATTTCATCATAGCTATTCTACGGAATCTAGAGAATTTCACTTTTCTAAGAGAAGCATAGAAAAGTGAACCTCTAGATGTTGTACAGAATGATCTGGAAAGAGATAGATATCGGCATAAAGAAGCTCCAGTGTATAGAGAGGACCTCACCGTTTGAGAGGTCACCATAGAAACGATGGAACTCACTATTTTCTTTTTTTGAATATAGAAATGGAAGAATAGGAAGAAAAGCAAGAATCGTGGTTGGGAAGGTTAGAGTAGCAAAAGCCATTGGAATCAATATTTGATATATTGGAATAGTTCGTTTTGTTATTGATTGACCCTAGTCGGAGAAAAAAAGAAATCAATGGAATTGAAATTTATGCCTATTGGAGTACCGAAGGTCC
R43	394	P	Fimbristylis littoralis	74632	75025	Fimbristylis littoralis	184165	184558	-3	7.70e-219	_	_	CAGACTTTTGATTTCATCATAGCTATTCTACGGAATCTAGAGAATTTCACTTTTCTAAGAGAAGCATAGAAAAGTGAACCTCTAGATGTTGTACAGAATGATCTGGAAAGAGATAGATATCGGCATAAAGAAGCTCCAGTGTATAGAGAGGACCTCACCGTTTGAGAGGTCACCATAGAAACGATGGAACTCACTATTTTCTTTTTTTGAATATAGAAATGGAAGAATAGGAAGAAAAGCAAGAATCGTGGTTGGGAAGGTTAGAGTAGCAAAAGCCATTGGAATCAATATTTGATATATTGGAATAGTTCGTTTTGTTATTGATTGACCCTAGTCGGAGAAAAAAAGAAATCAATGGAATTGAAATTTATGCCTATTGGAGTACCGAAGGTCC	GGACTTTCGGTATTCCAATAGGCATAAATTTCAATTCCATTGATTTCTTTTTTTCTCCGACTAGGGTCAATCAATAACAAAACGAACTATTCCAATATATCAAATATTGATTCCAATGGCTTTTGCTACTCTAACCTTCCCAACCACGATTCTTGCTTTTCTTCCTATTCTTCCATTTCTATATTCAAAAAAAGAAAATAGTGAGTTCCATCGTTTCTATGGTGACCTCTCAAACGTTGAGGTCCTCTCTATACACTGGAGCTTCTTTATGCCGATATCTATCTCTTTCCAGATCATTCTGTACAACATCTAGAGGTTCACTTTTCTATGCTTCTCTTAGAAAAGTGAAATTCTCTAGATTCCGTAGAATAGCTATGATGAAATCAAAAGTCTG
R44	394	P	Fimbristylis littoralis	131793	132186	Fimbristylis littoralis	184165	184558	-3	7.70e-219	_	_	CAGACTTTTGATTTCATCATAGCTATTCTACGGAATCTAGAGAATTTCACTTTTCTAAGAGAAGCATAGAAAAGTGAACCTCTAGATGTTGTACAGAATGATCTGGAAAGAGATAGATATCGGCATAAAGAAGCTCCAGTGTATAGAGAGGACCTCACCGTTTGAGAGGTCACCATAGAAACGATGGAACTCACTATTTTCTTTTTTTGAATATAGAAATGGAAGAATAGGAAGAAAAGCAAGAATCGTGGTTGGGAAGGTTAGAGTAGCAAAAGCCATTGGAATCAATATTTGATATATTGGAATAGTTCGTTTTGTTATTGATTGACCCTAGTCGGAGAAAAAAAGAAATCAATGGAATTGAAATTTATGCCTATTGGAGTACCGAAGGTCC	GGACTTTCGGTATTCCAATAGGCATAAATTTCAATTCCATTGATTTCTTTTTTTCTCCGACTAGGGTCAATCAATAACAAAACGAACTATTCCAATATATCAAATATTGATTCCAATGGCTTTTGCTACTCTAACCTTCCCAACCACGATTCTTGCTTTTCTTCCTATTCTTCCATTTCTATATTCAAAAAAAGAAAATAGTGAGTTCCATCGTTTCTATGGTGACCTCTCAAACGTTGAGGTCCTCTCTATACACTGGAGCTTCTTTATGCCGATATCTATCTCTTTCCAGATCATTCTGTACAACATCTAGAGGTTCACTTTTCTATGCTTCTCTTAGAAAAGTGAAATTCTCTAGATTCCGTAGAATAGCTATGATGAAATCAAAAGTCTG
R45	394	P	Fimbristylis littoralis	127717	128110	Fimbristylis littoralis	180089	180482	-3	7.70e-219	_	_	CAGACTTTTGATTTCATCATAGCTATTCTACGGAATCTAGAGAATTTCACTTTTCTAAGAGAAGCATAGAAAAGTGAACCTCTAGATGTTGTACAGAATGATCTGGAAAGAGATAGATATCGGCATAAAGAAGCTCCAGTGTATAGAGAGGACCTCAACGTTTGAGAGGTCACCATAGAAACGATGGAACTCACTATTTTCTTTTTTTGAATATAGAAATGGAAGAATAGGAAGAAAAGCAAGAATCGTGGTTGGGAAGGTTAGAGTAGCAAAAGCCATTGGAATCAATATTTGATATATTGGAATAGTTCGTTTTGTTATTGATTGACCCTAGTCGGAGAAAAAAAGAAATCAATGGAATTGAAATTTATGCCTATTGGAATACCGAAAGTCC	GGACCTTCGGTACTCCAATAGGCATAAATTTCAATTCCATTGATTTCTTTTTTTCTCCGACTAGGGTCAATCAATAACAAAACGAACTATTCCAATATATCAAATATTGATTCCAATGGCTTTTGCTACTCTAACCTTCCCAACCACGATTCTTGCTTTTCTTCCTATTCTTCCATTTCTATATTCAAAAAAAGAAAATAGTGAGTTCCATCGTTTCTATGGTGACCTCTCAAACGGTGAGGTCCTCTCTATACACTGGAGCTTCTTTATGCCGATATCTATCTCTTTCCAGATCATTCTGTACAACATCTAGAGGTTCACTTTTCTATGCTTCTCTTAGAAAAGTGAAATTCTCTAGATTCCGTAGAATAGCTATGATGAAATCAAAAGTCTG
R46	369	F	Fimbristylis littoralis	99111	99479	Fimbristylis littoralis	185514	185882	-3	7.11e-204	_	_	TTAAACGACAACGAAAAGGGACTTTTGGTACTCCAATAGGCATATATAGAAAATAGGCATATATAGATTTTTTTCTTGATAATTTTTTGATTTAGATCGATCTAAACCTAGTCGATACAACATGAAACATATGTTTATTACGTTCAAATACAAGTATATGCCTAGAAAAATGAAATCCAATACGACGGCTTGGATCCTTAATCATCTGAAATGGAATCAATCTATATCCATAATATGCTTACTTAAGAAAGAATAAATAAGATTTTTTCAATTCTGTAGAATAACTATGATGAAATCAAAAGTCTGCAACCGAGTTTCCAAAAAAACTTGTTTGAATTCAAAAAATCATACTCATATACTTTACTTTTT	TTAAACGACAACGAAAAGGGACTTTTGGTACTCCAATAGGCATATATAGAAAATAGGCATATATAGATTTTTTTCTTGATAATTTTTTGATTTAGATCGATCTAAACCTAGTCGATACAACATGAAACATATGTTTATTACGTTCAAATACAAGTATATGCCTAGAAAAATGAAATCCAATACGACGGCTTGGATCCTTAATCATCTGAAATGGAATCGATCTATATCCATAATATGCTTACTTAAGAAAGAATAAATAAGATTTTTTCAATTCTGTAGAATAGCTATGATGAAATCAAAAGTCTGCAACCGAGTTTCCAAAAAAACTTGTTTGAATTCAAAAAATCATACTCATATATTTTACTTTTT
R47	369	P	Fimbristylis littoralis	99111	99479	Fimbristylis littoralis	126393	126761	-3	7.11e-204	_	_	TTAAACGACAACGAAAAGGGACTTTTGGTACTCCAATAGGCATATATAGAAAATAGGCATATATAGATTTTTTTCTTGATAATTTTTTGATTTAGATCGATCTAAACCTAGTCGATACAACATGAAACATATGTTTATTACGTTCAAATACAAGTATATGCCTAGAAAAATGAAATCCAATACGACGGCTTGGATCCTTAATCATCTGAAATGGAATCAATCTATATCCATAATATGCTTACTTAAGAAAGAATAAATAAGATTTTTTCAATTCTGTAGAATAACTATGATGAAATCAAAAGTCTGCAACCGAGTTTCCAAAAAAACTTGTTTGAATTCAAAAAATCATACTCATATACTTTACTTTTT	AAAAAGTAAAATATATGAGTATGATTTTTTGAATTCAAACAAGTTTTTTTGGAAACTCGGTTGCAGACTTTTGATTTCATCATAGCTATTCTACAGAATTGAAAAAATCTTATTTATTCTTTCTTAAGTAAGCATATTATGGATATAGATCGATTCCATTTCAGATGATTAAGGATCCAAGCCGTCGTATTGGATTTCATTTTTCTAGGCATATACTTGTATTTGAACGTAATAAACATATGTTTCATGTTGTATCGACTAGGTTTAGATCGATCTAAATCAAAAAATTATCAAGAAAAAAATCTATATATGCCTATTTTCTATATATGCCTATTGGAGTACCAAAAGTCCCTTTTCGTTGTCGTTTAA
R48	342	F	Fimbristylis littoralis	33251	33592	Fimbristylis littoralis	189418	189759	-3	1.02e-187	_	_	CGGAAGGAGTCGAACCTTCTATTCTAATTGGATTCTATCTTCATTGCCATAGAATGAAGCATTACAAAAGAATTCATTTGTGAACTCAGTTCCTTACTTAAGAGAATGAAGGTTTGAACGTGACCCAGTTGCTTGTTTTACCGAACGACACCCCCTAGGACCAATTACTGATCATTGCCTACGATTTATTAGCAACCGTTTCCAGTTGTTGTTCCCCTACCAAGGGCAGGTTCTTGCCCCTTACTCACCCATCCGCCACTGGAAACACCACTTCCCGTCTGACTTGCACGTGTTAAGCATGCCACCAGCGTTCATCCTGAGCCAGGATCAAACTCTCCATGA	CGGAAGGAGTCGAACCTTCTATTCTAATTGGATTCTATCTTCATTGCCATAGAATGAAGCATTACAAAAGAATTCATTTGTGAACTCAGTTCCTTACTTAAGAGAATGAAGGTTTGAACGTGACCCAGTTGCTTGCTTTACCGAACGACACCCCCTAGGACCAATTACTGATCATTGCCTACGATTTATTAGCAACCGTTTCCAGTTGTTGTTCCCCTACCAAGGGCAGGTTCTTGCCCCTTACTCACCCGTCCGCCACTGGAAACACCACTTCCCGTCTGACTTGCATGTGTTAAGCATGCCACCAGCGTTCATCCTGAGCCAGGATCAAACTCTCCATGA
R49	342	P	Fimbristylis littoralis	33251	33592	Fimbristylis littoralis	122516	122857	-3	1.02e-187	_	_	CGGAAGGAGTCGAACCTTCTATTCTAATTGGATTCTATCTTCATTGCCATAGAATGAAGCATTACAAAAGAATTCATTTGTGAACTCAGTTCCTTACTTAAGAGAATGAAGGTTTGAACGTGACCCAGTTGCTTGTTTTACCGAACGACACCCCCTAGGACCAATTACTGATCATTGCCTACGATTTATTAGCAACCGTTTCCAGTTGTTGTTCCCCTACCAAGGGCAGGTTCTTGCCCCTTACTCACCCATCCGCCACTGGAAACACCACTTCCCGTCTGACTTGCACGTGTTAAGCATGCCACCAGCGTTCATCCTGAGCCAGGATCAAACTCTCCATGA	TCATGGAGAGTTTGATCCTGGCTCAGGATGAACGCTGGTGGCATGCTTAACACATGCAAGTCAGACGGGAAGTGGTGTTTCCAGTGGCGGACGGGTGAGTAAGGGGCAAGAACCTGCCCTTGGTAGGGGAACAACAACTGGAAACGGTTGCTAATAAATCGTAGGCAATGATCAGTAATTGGTCCTAGGGGGTGTCGTTCGGTAAAGCAAGCAACTGGGTCACGTTCAAACCTTCATTCTCTTAAGTAAGGAACTGAGTTCACAAATGAATTCTTTTGTAATGCTTCATTCTATGGCAATGAAGATAGAATCCAATTAGAATAGAAGGTTCGACTCCTTCCG
R50	335	F	Fimbristylis littoralis	71896	72230	Fimbristylis littoralis	133004	133338	-2	4.71e-186	_	_	GTTTACATCATAATAATCAAGTGGTTCTAGGTTATCTATCTGGCAATATGCGCCGTAATCGTATACGTGTGATACTGGGGGATAGAGTCAAGATAAAAGTAAGTGAATTTGATTCACTTAGAGGGAGAATCTTTTATCGATTTCCTCCTTTCTCAAAGCAGACTAGCATAGAACAAACTAAGAATGATCATCAAGCGATGGAGAATACCACCTCTCCTGAATCATTCTTAAACAGAGAAACTCCAAATCCAATAAGCAGCGATCCCGCTCAATCAACAGATCAAAGGAATAGCAAAGACACAAAGCCTAACCAAGATGAGACAGATTAGGTTCTA	GTTTACATCATAATAATCAAGTGGTTCTAGGTTATCTATCTGGCAATATGCGCCGTAATCGTATACGTGTGATACTGGGGGATAGAGTCAAGATAAAAGTAAGTGAATTTGATTCACAAAGAGGGAGAATCTTTTATCGATTTCCTCCTTTCTCAAAGCAGACTAGCATAGAACAAACTAAGAATGATCATCAAGCGATGGAGAATACCACCTCTCCTGAATCATTCTTAAACAGAGAAACTCCAAATCCAATAAGCAGCGATCCCGCTCAATCAACAGATCAAAGGAATAGCAAAGACACAAAGCCTAACCAAGATGAGACAGATTAGGTTCTA
R51	335	F	Fimbristylis littoralis	71896	72230	Fimbristylis littoralis	129142	129476	-2	4.71e-186	_	_	GTTTACATCATAATAATCAAGTGGTTCTAGGTTATCTATCTGGCAATATGCGCCGTAATCGTATACGTGTGATACTGGGGGATAGAGTCAAGATAAAAGTAAGTGAATTTGATTCACTTAGAGGGAGAATCTTTTATCGATTTCCTCCTTTCTCAAAGCAGACTAGCATAGAACAAACTAAGAATGATCATCAAGCGATGGAGAATACCACCTCTCCTGAATCATTCTTAAACAGAGAAACTCCAAATCCAATAAGCAGCGATCCCGCTCAATCAACAGATCAAAGGAATAGCAAAGACACAAAGCCTAACCAAGATGAGACAGATTAGGTTCTA	GTTTACATCATAATAATCAAGTGGTTCTAGGTTATCTATCTGGCAATATGCGCCGTAATCGTATACGTGTGATACTGGGGGATAGAGTCAAGATAAAAGTAAGTGAATTTGATTCACAAAGAGGGAGAATCTTTTATCGATTTCCTCCTTTCTCAAAGCAGACTAGCATAGAACAAACTAAGAATGATCATCAAGCGATGGAGAATACCACCTCTCCTGAATCATTCTTAAACAGAGAAACTCCAAATCCAATAAGCAGCGATCCCGCTCAATCAACAGATCAAAGGAATAGCAAAGACACAAAGCCTAACCAAGATGAGACAGATTAGGTTCTA
R52	335	F	Fimbristylis littoralis	73789	74123	Fimbristylis littoralis	130956	131290	-1	9.41e-189	_	_	TAAAAAAGAACTTTTTAGCAAATCCACAAGATTTTTCGATTCTGATCTTTTTCTTTTTTTTATTTTTTTATCTTTTCATTAATCTGATTTTGGATATTTAGATGAATTAGCAAGGAAAAGAAAATAAGTTTTTTTGGAAACTCCGTTGCAGATTTTTGATTTCATCATAGCTATTCTACGGAATCTAGAGAATTTCACTTTTCTAAGAGAAGCATAGAAAAGTGAACCTCTAGATGTTGTACAGAATGATCTGGAAAGAGATACCTTTATGTCGGCAAAACAAGCTCAAAATTATGGTATTGTCGATCGCATAGCAAAAAAAGTTCTAAAAAAAA	TAAAAAAGAACTTTTTAGCAAATCCACAAGATTTTTCGATTCTGATCTTTTTCTTTTTTTTATTTTTTTATCTTTTCATTAATCTGATTTTGGATATTTAGATGAATTAGCAAGGAAAAGAAAATAAGTTTTTTTGGAAACTCGGTTGCAGATTTTTGATTTCATCATAGCTATTCTACGGAATCTAGAGAATTTCACTTTTCTAAGAGAAGCATAGAAAAGTGAACCTCTAGATGTTGTACAGAATGATCTGGAAAGAGATACCTTTATGTCGGCAAAACAAGCTCAAAATTATGGTATTGTCGATCGCATAGCAAAAAAAGTTCTAAAAAAAA
R53	335	P	Fimbristylis littoralis	71896	72230	Fimbristylis littoralis	182799	183133	-2	4.71e-186	_	_	GTTTACATCATAATAATCAAGTGGTTCTAGGTTATCTATCTGGCAATATGCGCCGTAATCGTATACGTGTGATACTGGGGGATAGAGTCAAGATAAAAGTAAGTGAATTTGATTCACTTAGAGGGAGAATCTTTTATCGATTTCCTCCTTTCTCAAAGCAGACTAGCATAGAACAAACTAAGAATGATCATCAAGCGATGGAGAATACCACCTCTCCTGAATCATTCTTAAACAGAGAAACTCCAAATCCAATAAGCAGCGATCCCGCTCAATCAACAGATCAAAGGAATAGCAAAGACACAAAGCCTAACCAAGATGAGACAGATTAGGTTCTA	TAGAACCTAATCTGTCTCATCTTGGTTAGGCTTTGTGTCTTTGCTATTCCTTTGATCTGTTGATTGAGCGGGATCGCTGCTTATTGGATTTGGAGTTTCTCTGTTTAAGAATGATTCAGGAGAGGTGGTATTCTCCATCGCTTGATGATCATTCTTAGTTTGTTCTATGCTAGTCTGCTTTGAGAAAGGAGGAAATCGATAAAAGATTCTCCCTCTTTGTGAATCAAATTCACTTACTTTTATCTTGACTCTATCCCCCAGTATCACACGTATACGATTACGGCGCATATTGCCAGATAGATAACCTAGAACCACTTGATTATTATGATGTAAAC
R54	335	P	Fimbristylis littoralis	73789	74123	Fimbristylis littoralis	180985	181319	-1	9.41e-189	_	_	TAAAAAAGAACTTTTTAGCAAATCCACAAGATTTTTCGATTCTGATCTTTTTCTTTTTTTTATTTTTTTATCTTTTCATTAATCTGATTTTGGATATTTAGATGAATTAGCAAGGAAAAGAAAATAAGTTTTTTTGGAAACTCCGTTGCAGATTTTTGATTTCATCATAGCTATTCTACGGAATCTAGAGAATTTCACTTTTCTAAGAGAAGCATAGAAAAGTGAACCTCTAGATGTTGTACAGAATGATCTGGAAAGAGATACCTTTATGTCGGCAAAACAAGCTCAAAATTATGGTATTGTCGATCGCATAGCAAAAAAAGTTCTAAAAAAAA	TTTTTTTTAGAACTTTTTTTGCTATGCGATCGACAATACCATAATTTTGAGCTTGTTTTGCCGACATAAAGGTATCTCTTTCCAGATCATTCTGTACAACATCTAGAGGTTCACTTTTCTATGCTTCTCTTAGAAAAGTGAAATTCTCTAGATTCCGTAGAATAGCTATGATGAAATCAAAAATCTGCAACCGAGTTTCCAAAAAAACTTATTTTCTTTTCCTTGCTAATTCATCTAAATATCCAAAATCAGATTAATGAAAAGATAAAAAAATAAAAAAAAGAAAAAGATCAGAATCGAAAAATCTTGTGGATTTGCTAAAAAGTTCTTTTTTA
R55	335	P	Fimbristylis littoralis	71896	72230	Fimbristylis littoralis	178937	179271	-2	4.71e-186	_	_	GTTTACATCATAATAATCAAGTGGTTCTAGGTTATCTATCTGGCAATATGCGCCGTAATCGTATACGTGTGATACTGGGGGATAGAGTCAAGATAAAAGTAAGTGAATTTGATTCACTTAGAGGGAGAATCTTTTATCGATTTCCTCCTTTCTCAAAGCAGACTAGCATAGAACAAACTAAGAATGATCATCAAGCGATGGAGAATACCACCTCTCCTGAATCATTCTTAAACAGAGAAACTCCAAATCCAATAAGCAGCGATCCCGCTCAATCAACAGATCAAAGGAATAGCAAAGACACAAAGCCTAACCAAGATGAGACAGATTAGGTTCTA	TAGAACCTAATCTGTCTCATCTTGGTTAGGCTTTGTGTCTTTGCTATTCCTTTGATCTGTTGATTGAGCGGGATCGCTGCTTATTGGATTTGGAGTTTCTCTGTTTAAGAATGATTCAGGAGAGGTGGTATTCTCCATCGCTTGATGATCATTCTTAGTTTGTTCTATGCTAGTCTGCTTTGAGAAAGGAGGAAATCGATAAAAGATTCTCCCTCTTTGTGAATCAAATTCACTTACTTTTATCTTGACTCTATCCCCCAGTATCACACGTATACGATTACGGCGCATATTGCCAGATAGATAACCTAGAACCACTTGATTATTATGATGTAAAC
R56	330	P	Fimbristylis littoralis	707	1036	Fimbristylis littoralis	110022	110351	0	9.59e-189	_	rps3	GAAGAAAACGCCAAATCTTTCTTTTGTTTATACGATATTTGTTAAAAACAACTAATAGCTATAATAGCTATCCTACAGAAGAGAAATGCGACTTTCTTAGAAAACTTTTGGTTATTTTGGATTGTCCAAAATATGTTCCTTTTAAAGCAGAAGAATTGCCGGTTTTAGAACCGGTGGATTTTAGGAAGAATTGGCCGAACTATTCGGCTTGTAAACAATTCGATCGTATGATTACTGAGTTCATACGAAATAATCAAGGACATAAAAATCTAACTGGAGAAAGTTTGATCACTTTCCTCCAGTCCCTTATTGTCGCAAAAACTTTTTTTT	AAAAAAAAGTTTTTGCGACAATAAGGGACTGGAGGAAAGTGATCAAACTTTCTCCAGTTAGATTTTTATGTCCTTGATTATTTCGTATGAACTCAGTAATCATACGATCGAATTGTTTACAAGCCGAATAGTTCGGCCAATTCTTCCTAAAATCCACCGGTTCTAAAACCGGCAATTCTTCTGCTTTAAAAGGAACATATTTTGGACAATCCAAAATAACCAAAAGTTTTCTAAGAAAGTCGCATTTCTCTTCTGTAGGATAGCTATTATAGCTATTAGTTGTTTTTAACAAATATCGTATAAACAAAAGAAAGATTTGGCGTTTTCTTC
R57	313	P	Fimbristylis littoralis	73167	73479	Fimbristylis littoralis	154910	155222	-2	7.24e-173	_	rpl32	CCTGATTAGGAATCAAAAAAGTAAGATTCCTTTAGTGGGTACTTTTTTCTGGTATAAATTAATAGGAGAAATTATTCTGGAAAAAGAAAAAATGTCTTTCACATCAAATCAAAAAAACTTTCTTTTTATGGCTGTTCCAAAAAAACGTACTTCTATGTCAAAAAAACGTATTCGTAGAAATATTTGGAGAAAAAAAGGATATTTAACCGTAGTAAAAGTCTCATCTTTAACAAAATCAGTTTCTATTAGAAACTCAAAAAGTTTTATAAAAGAAAAACCAAATAAAAGAGTTTCTGGTTTTTGTGTATTTCTA	TAGAAATACACAAAAACCAGAAACTCTTTTATTTGGTTTTTCTTTTATAAAACTTTTTGAGTTTCTAATAGAAACTGATTTTGTTAAAGATGAGACTTTTACTACGGTTAAATATCCTTTTTTTCTCCAAATATTTCTACGAATACGTTTTTTTGACATAGAAGTACGTTTTTTTGGAACAGCCATAAAAAGAAAGTTTTTTTGATTTGATGTGAAAGACATTTTTTCTTTTTCAAGAATAATTTCTCCTATTAATTTATACCAGAAAAAAGTACCCACTAAAGGAATCTTACTTTTTTGATTCCCAATCAGG
R58	274	F	Fimbristylis littoralis	154910	155183	Fimbristylis littoralis	181629	181902	-2	1.68e-149	rpl32	_	TAGAAATACACAAAAACCAGAAACTCTTTTATTTGGTTTTTCTTTTATAAAACTTTTTGAGTTTCTAATAGAAACTGATTTTGTTAAAGATGAGACTTTTACTACGGTTAAATATCCTTTTTTTCTCCAAATATTTCTACGAATACGTTTTTTTGACATAGAAGTACGTTTTTTTGGAACAGCCATAAAAAGAAAGTTTTTTTGATTTGATGTGAAAGACATTTTTTCTTTTTCAAGAATAATTTCTCCTATTAATTTATACCAGAAAAAAGTA	TAGAAATACACAAAAACCAGAAACTCTTTTATTTGGTTTTTCTTTTATAAAACTTTTTGAGTTTCTAATAGAAACTGATTTTGTTAAAGATGAGACTTTTACTACGGTTAAATATCCTTTTTTTCTCCAAATATTTCTACGAATACGTTTTTTTGACATAGAAGTACGTTTTTTTGGAACAGCCATAAAAAGAAAGTTTTTTTGATTTGATGTGAAAGACATTTTTTCTTTTTCAAGAATTTTTTCTCCTATTAATTTATACCAGAAAAAAGTA
R59	274	P	Fimbristylis littoralis	130373	130646	Fimbristylis littoralis	154910	155183	-2	1.68e-149	_	rpl32	TACTTTTTTCTGGTATAAATTAATAGGAGAAAAAATTCTTGAAAAAGAAAAAATGTCTTTCACATCAAATCAAAAAAACTTTCTTTTTATGGCTGTTCCAAAAAAACGTACTTCTATGTCAAAAAAACGTATTCGTAGAAATATTTGGAGAAAAAAAGGATATTTAACCGTAGTAAAAGTCTCATCTTTAACAAAATCAGTTTCTATTAGAAACTCAAAAAGTTTTATAAAAGAAAAACCAAATAAAAGAGTTTCTGGTTTTTGTGTATTTCTA	TAGAAATACACAAAAACCAGAAACTCTTTTATTTGGTTTTTCTTTTATAAAACTTTTTGAGTTTCTAATAGAAACTGATTTTGTTAAAGATGAGACTTTTACTACGGTTAAATATCCTTTTTTTCTCCAAATATTTCTACGAATACGTTTTTTTGACATAGAAGTACGTTTTTTTGGAACAGCCATAAAAAGAAAGTTTTTTTGATTTGATGTGAAAGACATTTTTTCTTTTTCAAGAATAATTTCTCCTATTAATTTATACCAGAAAAAAGTA
R60	262	P	Fimbristylis littoralis	76653	76914	Fimbristylis littoralis	106039	106300	-2	2.57e-142	_	_	AATTAGACTACGATTTTTGCTACCATTTAGACCTAGACAAGTGAGAAGAATGCTGGTCAAAATTTTGAGCAAGAAACTCAAAAGGAAACTTGTTAGTATGCTCTTGCTTTTCTGTTGAAAATTTTTTGATTGACTGATTAACATTTTCATTAAATACCTTGAAAAATCTCAAAAAAGCCAACATCAAAATAATAAGAGTTTAGATAATATAGATTGAAAAAATGTATCTATAATAGACAATATAGGTATAACAGAAAAAAAA	TTTTTTTTCTGTTATACCTATATTGTTTATTATAGATACATTTTTTCAATCTATATTATCTAAACTCTTATTATTTTGATGTTGGCTTTTTTGAGATTTTTCAAGGTATTTAATGAAAATGTTAATCAGTCAATCAAAAAATTTTCAACAGAAAAGCAAGAGCATACTAACAAGTTTCCTTTTGAGTTTCTTGGTCAAAATTTTGACCAGCATTCTTCTCACTTGTCTAGGTCTAAATGGTAGCAAAAATCGTAGTCTAATT
R61	261	F	Fimbristylis littoralis	33240	33500	Fimbristylis littoralis	189407	189667	-3	2.64e-139	_	_	CCCTTGGGGTTCGGAAGGAGTCGAACCTTCTATTCTAATTGGATTCTATCTTCATTGCCATAGAATGAAGCATTACAAAAGAATTCATTTGTGAACTCAGTTCCTTACTTAAGAGAATGAAGGTTTGAACGTGACCCAGTTGCTTGTTTTACCGAACGACACCCCCTAGGACCAATTACTGATCATTGCCTACGATTTATTAGCAACCGTTTCCAGTTGTTGTTCCCCTACCAAGGGCAGGTTCTTGCCCCTTACTCACCC	CCCTTGGGGGGCGGAAGGAGTCGAACCTTCTATTCTAATTGGATTCTATCTTCATTGCCATAGAATGAAGCATTACAAAAGAATTCATTTGTGAACTCAGTTCCTTACTTAAGAGAATGAAGGTTTGAACGTGACCCAGTTGCTTGCTTTACCGAACGACACCCCCTAGGACCAATTACTGATCATTGCCTACGATTTATTAGCAACCGTTTCCAGTTGTTGTTCCCCTACCAAGGGCAGGTTCTTGCCCCTTACTCACCC
R62	261	P	Fimbristylis littoralis	33240	33500	Fimbristylis littoralis	122608	122868	-3	2.64e-139	_	_	CCCTTGGGGTTCGGAAGGAGTCGAACCTTCTATTCTAATTGGATTCTATCTTCATTGCCATAGAATGAAGCATTACAAAAGAATTCATTTGTGAACTCAGTTCCTTACTTAAGAGAATGAAGGTTTGAACGTGACCCAGTTGCTTGTTTTACCGAACGACACCCCCTAGGACCAATTACTGATCATTGCCTACGATTTATTAGCAACCGTTTCCAGTTGTTGTTCCCCTACCAAGGGCAGGTTCTTGCCCCTTACTCACCC	GGGTGAGTAAGGGGCAAGAACCTGCCCTTGGTAGGGGAACAACAACTGGAAACGGTTGCTAATAAATCGTAGGCAATGATCAGTAATTGGTCCTAGGGGGTGTCGTTCGGTAAAGCAAGCAACTGGGTCACGTTCAAACCTTCATTCTCTTAAGTAAGGAACTGAGTTCACAAATGAATTCTTTTGTAATGCTTCATTCTATGGCAATGAAGATAGAATCCAATTAGAATAGAAGGTTCGACTCCTTCCGCCCCCCAAGGG
R63	259	F	Fimbristylis littoralis	180326	180584	Fimbristylis littoralis	184402	184660	-3	4.13e-138	_	_	TGAGGTCCTCTCTATACACTGGAGCTTCTTTATGCCGATATCTATCTCTTTCCAGATCATTCTGTACAACATCTAGAGGTTCACTTTTCTATGCTTCTCTTAGAAAAGTGAAATTCTCTAGATTCCGTAGAATAGCTATGATGAAATCAAAAGTCTGTAACCGAGTTTCCAAAAAAACTTATTTCTTCTTCCTGGACTGCTCCTCTAAGTAGTCCTCAATAATTTGAATGAAAAGATAAATTAGTGAGACAGATAATAG	TGAGGTCCTCTCTATACACTGGAGCTTCTTTATGCCGATATCTATCTCTTTCCAGATCATTCTGTACAACATCTAGAGGTTCACTTTTCTATGCTTCTCTTAGAAAAGTGAAATTCTCTAGATTCCGTAGAATAGCTATGATGAAATCAAAAGTCTGCAACCGAGTTTCCAAAAAAACTTATTTCTTCCTCCTGGACTGCTCCTCTAAGTAGTCCTCAATAATTTGAATGAAAAGATAAATTAGTGAGACAGCTAATAG
R64	256	F	Fimbristylis littoralis	21360	21615	Fimbristylis littoralis	195389	195644	-1	2.63e-141	_	_	TTTTTTTTTGATTTCCTTTTTTTCCTGGATTCTTGATTTCATTTCGAATTTTCTTCTTCTATCCCATAGGTATATCCTTTGAATCCATAGAGAACCTTTTCTTCTTTATGAATCTATATTATTCTATTACATTCCAATTTCTTCCCGATACCCCCCAAAGAAAATCCCCAATTGGATCCAAAATTGACGGGTTAGTGTAAGCTTATCCATGCGGTTATGCACTCTTGAAATAGGAATCAACTTTCTGATCCTGGCT	TTTTTTTTTGATTTCCTTTTTTTCCTGGATTCTTGATTTCATTTCGAATTTTCTTCTTCTATCCCATAGGTATACCCTTTGAATCCATAGAGAACCTTTTCTTCTTTATGAATCTATATTATTCTATTACATTCCAATTTCTTCCCGATACCCCCCAAAGAAAATCCCCAATTGGATCCAAAATTGACGGGTTAGTGTAAGCTTATCCATGCGGTTATGCACTCTTGAAATAGGAATCAACTTTCTGATCCTGGCT
R65	256	P	Fimbristylis littoralis	21360	21615	Fimbristylis littoralis	116631	116886	-1	2.63e-141	_	_	TTTTTTTTTGATTTCCTTTTTTTCCTGGATTCTTGATTTCATTTCGAATTTTCTTCTTCTATCCCATAGGTATATCCTTTGAATCCATAGAGAACCTTTTCTTCTTTATGAATCTATATTATTCTATTACATTCCAATTTCTTCCCGATACCCCCCAAAGAAAATCCCCAATTGGATCCAAAATTGACGGGTTAGTGTAAGCTTATCCATGCGGTTATGCACTCTTGAAATAGGAATCAACTTTCTGATCCTGGCT	AGCCAGGATCAGAAAGTTGATTCCTATTTCAAGAGTGCATAACCGCATGGATAAGCTTACACTAACCCGTCAATTTTGGATCCAATTGGGGATTTTCTTTGGGGGGTATCGGGAAGAAATTGGAATGTAATAGAATAATATAGATTCATAAAGAAGAAAAGGTTCTCTATGGATTCAAAGGGTATACCTATGGGATAGAAGAAGAAAATTCGAAATGAAATCAAGAATCCAGGAAAAAAAGGAAATCAAAAAAAAA
R66	254	P	Fimbristylis littoralis	130407	130660	Fimbristylis littoralis	154896	155149	-3	3.99e-135	_	rpl32	ATTCTTGAAAAAGAAAAAATGTCTTTCACATCAAATCAAAAAAACTTTCTTTTTATGGCTGTTCCAAAAAAACGTACTTCTATGTCAAAAAAACGTATTCGTAGAAATATTTGGAGAAAAAAAGGATATTTAACCGTAGTAAAAGTCTCATCTTTAACAAAATCAGTTTCTATTAGAAACTCAAAAAGTTTTATAAAAGAAAAACCAAATAAAAGAGTTTCTGGTTTTTGTGTATTTCTAGAAGAACGTATTCC	GGAATACTTTGTTTTAGAAATACACAAAAACCAGAAACTCTTTTATTTGGTTTTTCTTTTATAAAACTTTTTGAGTTTCTAATAGAAACTGATTTTGTTAAAGATGAGACTTTTACTACGGTTAAATATCCTTTTTTTCTCCAAATATTTCTACGAATACGTTTTTTTGACATAGAAGTACGTTTTTTTGGAACAGCCATAAAAAGAAAGTTTTTTTGATTTGATGTGAAAGACATTTTTTCTTTTTCAAGAAT
R67	248	P	Fimbristylis littoralis	73246	73493	Fimbristylis littoralis	154896	155143	-3	1.52e-131	_	rpl32	GAAAAAGAAAAAATGTCTTTCACATCAAATCAAAAAAACTTTCTTTTTATGGCTGTTCCAAAAAAACGTACTTCTATGTCAAAAAAACGTATTCGTAGAAATATTTGGAGAAAAAAAGGATATTTAACCGTAGTAAAAGTCTCATCTTTAACAAAATCAGTTTCTATTAGAAACTCAAAAAGTTTTATAAAAGAAAAACCAAATAAAAGAGTTTCTGGTTTTTGTGTATTTCTAGAAGAACGTATTCC	GGAATACTTTGTTTTAGAAATACACAAAAACCAGAAACTCTTTTATTTGGTTTTTCTTTTATAAAACTTTTTGAGTTTCTAATAGAAACTGATTTTGTTAAAGATGAGACTTTTACTACGGTTAAATATCCTTTTTTTCTCCAAATATTTCTACGAATACGTTTTTTTGACATAGAAGTACGTTTTTTTGGAACAGCCATAAAAAGAAAGTTTTTTTGATTTGATGTGAAAGACATTTTTTCTTTTTC
R68	244	F	Fimbristylis littoralis	71769	72012	Fimbristylis littoralis	132877	133120	-2	1.53e-131	_	_	AAAAAAAGGAGGACTATGACAAAAAAGAAAAAAAAAGGCAGTGCTAGAAAAGATAGCAATGAAAAAGAGCAATTTATTTATGAGGGAACAATCGTAGAACCGATCAAAGATATCATGTTCCACGTATGTTTACATCATAATAATCAAGTGGTTCTAGGTTATCTATCTGGCAATATGCGCCGTAATCGTATACGTGTGATACTGGGGGATAGAGTCAAGATAAAAGTAAGTGAATTTGATTCAC	AAAAAAAGGGGGACTATGACAAAAAAGAAAAAAAAAGGCAGTGCTAGAAAAGATAGCAATGAAAAAGAGCAATTTATTTATGAGGGAACAATCGTAGAACCGATCAAAGATATCATGTTCCACGTACGTTTACATCATAATAATCAAGTGGTTCTAGGTTATCTATCTGGCAATATGCGCCGTAATCGTATACGTGTGATACTGGGGGATAGAGTCAAGATAAAAGTAAGTGAATTTGATTCAC
R69	244	P	Fimbristylis littoralis	71769	72012	Fimbristylis littoralis	179155	179398	-2	1.53e-131	_	_	AAAAAAAGGAGGACTATGACAAAAAAGAAAAAAAAAGGCAGTGCTAGAAAAGATAGCAATGAAAAAGAGCAATTTATTTATGAGGGAACAATCGTAGAACCGATCAAAGATATCATGTTCCACGTATGTTTACATCATAATAATCAAGTGGTTCTAGGTTATCTATCTGGCAATATGCGCCGTAATCGTATACGTGTGATACTGGGGGATAGAGTCAAGATAAAAGTAAGTGAATTTGATTCAC	GTGAATCAAATTCACTTACTTTTATCTTGACTCTATCCCCCAGTATCACACGTATACGATTACGGCGCATATTGCCAGATAGATAACCTAGAACCACTTGATTATTATGATGTAAACGTACGTGGAACATGATATCTTTGATCGGTTCTACGATTGTTCCCTCATAAATAAATTGCTCTTTTTCATTGCTATCTTTTCTAGCACTGCCTTTTTTTTTCTTTTTTGTCATAGTCCCCCTTTTTTT
R70	242	F	Fimbristylis littoralis	2467	2708	Fimbristylis littoralis	3026	3267	-1	6.67e-133	_	_	ATGTCTTTATTTGCTATAATATGGTAAAGAATAATTCTTTTGTTGAGAAGATGATCATATATAATATATATGATATATGATCATTATATATCGGGGAGTAGAGCAGTCTGGTAGCTCGCGAGGCTCATAACCTCGAAGTCGCGAGTTCAAATCCCGCCTCCCCACCAATGTTTTCTTGAAACATTGGTTCAATTAGTTCAAAAGTCTTCAATTTTTTCTCTCTTTTTTGAAATTGAAATAAA	ATGTCTTTATTTGCTATAATATGGTAAAGAATAATTCTTTTGTTGAGAAGATGATCATATATAATATATATGATATCTGATCATTATATATCGGGGAGTAGAGCAGTCTGGTAGCTCGCGAGGCTCATAACCTCGAAGTCGCGAGTTCAAATCCCGCCTCCCCACCAATGTTTTCTTGAAACATTGGTTCAATTAGTTCAAAAGTCTTCAATTTTTTCTCTCTTTTTTGAAATTGAAATAAA
R71	236	F	Fimbristylis littoralis	74790	75025	Fimbristylis littoralis	127875	128110	-2	9.39e-127	_	_	CGTTTGAGAGGTCACCATAGAAACGATGGAACTCACTATTTTCTTTTTTTGAATATAGAAATGGAAGAATAGGAAGAAAAGCAAGAATCGTGGTTGGGAAGGTTAGAGTAGCAAAAGCCATTGGAATCAATATTTGATATATTGGAATAGTTCGTTTTGTTATTGATTGACCCTAGTCGGAGAAAAAAAGAAATCAATGGAATTGAAATTTATGCCTATTGGAGTACCGAAGGTCC	CGTTTGAGAGGTCACCATAGAAACGATGGAACTCACTATTTTCTTTTTTTGAATATAGAAATGGAAGAATAGGAAGAAAAGCAAGAATCGTGGTTGGGAAGGTTAGAGTAGCAAAAGCCATTGGAATCAATATTTGATATATTGGAATAGTTCGTTTTGTTATTGATTGACCCTAGTCGGAGAAAAAAAGAAATCAATGGAATTGAAATTTATGCCTATTGGAATACCGAAAGTCC
R72	236	F	Fimbristylis littoralis	127875	128110	Fimbristylis littoralis	131951	132186	-2	9.39e-127	_	_	CGTTTGAGAGGTCACCATAGAAACGATGGAACTCACTATTTTCTTTTTTTGAATATAGAAATGGAAGAATAGGAAGAAAAGCAAGAATCGTGGTTGGGAAGGTTAGAGTAGCAAAAGCCATTGGAATCAATATTTGATATATTGGAATAGTTCGTTTTGTTATTGATTGACCCTAGTCGGAGAAAAAAAGAAATCAATGGAATTGAAATTTATGCCTATTGGAATACCGAAAGTCC	CGTTTGAGAGGTCACCATAGAAACGATGGAACTCACTATTTTCTTTTTTTGAATATAGAAATGGAAGAATAGGAAGAAAAGCAAGAATCGTGGTTGGGAAGGTTAGAGTAGCAAAAGCCATTGGAATCAATATTTGATATATTGGAATAGTTCGTTTTGTTATTGATTGACCCTAGTCGGAGAAAAAAAGAAATCAATGGAATTGAAATTTATGCCTATTGGAGTACCGAAGGTCC
R73	236	P	Fimbristylis littoralis	74790	75025	Fimbristylis littoralis	184165	184400	-2	9.39e-127	_	_	CGTTTGAGAGGTCACCATAGAAACGATGGAACTCACTATTTTCTTTTTTTGAATATAGAAATGGAAGAATAGGAAGAAAAGCAAGAATCGTGGTTGGGAAGGTTAGAGTAGCAAAAGCCATTGGAATCAATATTTGATATATTGGAATAGTTCGTTTTGTTATTGATTGACCCTAGTCGGAGAAAAAAAGAAATCAATGGAATTGAAATTTATGCCTATTGGAGTACCGAAGGTCC	GGACTTTCGGTATTCCAATAGGCATAAATTTCAATTCCATTGATTTCTTTTTTTCTCCGACTAGGGTCAATCAATAACAAAACGAACTATTCCAATATATCAAATATTGATTCCAATGGCTTTTGCTACTCTAACCTTCCCAACCACGATTCTTGCTTTTCTTCCTATTCTTCCATTTCTATATTCAAAAAAAGAAAATAGTGAGTTCCATCGTTTCTATGGTGACCTCTCAAACG
R74	236	P	Fimbristylis littoralis	131951	132186	Fimbristylis littoralis	184165	184400	-2	9.39e-127	_	_	CGTTTGAGAGGTCACCATAGAAACGATGGAACTCACTATTTTCTTTTTTTGAATATAGAAATGGAAGAATAGGAAGAAAAGCAAGAATCGTGGTTGGGAAGGTTAGAGTAGCAAAAGCCATTGGAATCAATATTTGATATATTGGAATAGTTCGTTTTGTTATTGATTGACCCTAGTCGGAGAAAAAAAGAAATCAATGGAATTGAAATTTATGCCTATTGGAGTACCGAAGGTCC	GGACTTTCGGTATTCCAATAGGCATAAATTTCAATTCCATTGATTTCTTTTTTTCTCCGACTAGGGTCAATCAATAACAAAACGAACTATTCCAATATATCAAATATTGATTCCAATGGCTTTTGCTACTCTAACCTTCCCAACCACGATTCTTGCTTTTCTTCCTATTCTTCCATTTCTATATTCAAAAAAAGAAAATAGTGAGTTCCATCGTTTCTATGGTGACCTCTCAAACG
R75	236	P	Fimbristylis littoralis	127875	128110	Fimbristylis littoralis	180089	180324	-2	9.39e-127	_	_	CGTTTGAGAGGTCACCATAGAAACGATGGAACTCACTATTTTCTTTTTTTGAATATAGAAATGGAAGAATAGGAAGAAAAGCAAGAATCGTGGTTGGGAAGGTTAGAGTAGCAAAAGCCATTGGAATCAATATTTGATATATTGGAATAGTTCGTTTTGTTATTGATTGACCCTAGTCGGAGAAAAAAAGAAATCAATGGAATTGAAATTTATGCCTATTGGAATACCGAAAGTCC	GGACCTTCGGTACTCCAATAGGCATAAATTTCAATTCCATTGATTTCTTTTTTTCTCCGACTAGGGTCAATCAATAACAAAACGAACTATTCCAATATATCAAATATTGATTCCAATGGCTTTTGCTACTCTAACCTTCCCAACCACGATTCTTGCTTTTCTTCCTATTCTTCCATTTCTATATTCAAAAAAAGAAAATAGTGAGTTCCATCGTTTCTATGGTGACCTCTCAAACG
R76	218	F	Fimbristylis littoralis	97645	97862	Fimbristylis littoralis	180139	180356	-2	5.50e-116	_	_	TTTTCTCCGACTAGGGTCAATCAATAACAAAACGAACTATTCCAATATATCAAATATTGATTCCAATGGCTTTTGCTACTCTAACCTTCCCAACCACGATTCTTGCTTTTCTTCCTATTCTTCCATTTCTATATTCAAAAAAAGAAAATAGTGGGTTCCATCGTTTCTATGGTGACCTCTCAAACGGTGAGGTCCTCTCTATACACCGGAGCTTCTTT	TTTTCTCCGACTAGGGTCAATCAATAACAAAACGAACTATTCCAATATATCAAATATTGATTCCAATGGCTTTTGCTACTCTAACCTTCCCAACCACGATTCTTGCTTTTCTTCCTATTCTTCCATTTCTATATTCAAAAAAAGAAAATAGTGAGTTCCATCGTTTCTATGGTGACCTCTCAAACGGTGAGGTCCTCTCTATACACTGGAGCTTCTTT
R77	218	F	Fimbristylis littoralis	97645	97862	Fimbristylis littoralis	184215	184432	-3	1.19e-113	_	_	TTTTCTCCGACTAGGGTCAATCAATAACAAAACGAACTATTCCAATATATCAAATATTGATTCCAATGGCTTTTGCTACTCTAACCTTCCCAACCACGATTCTTGCTTTTCTTCCTATTCTTCCATTTCTATATTCAAAAAAAGAAAATAGTGGGTTCCATCGTTTCTATGGTGACCTCTCAAACGGTGAGGTCCTCTCTATACACCGGAGCTTCTTT	TTTTCTCCGACTAGGGTCAATCAATAACAAAACGAACTATTCCAATATATCAAATATTGATTCCAATGGCTTTTGCTACTCTAACCTTCCCAACCACGATTCTTGCTTTTCTTCCTATTCTTCCATTTCTATATTCAAAAAAAGAAAATAGTGAGTTCCATCGTTTCTATGGTGACCTCTCAAACGTTGAGGTCCTCTCTATACACTGGAGCTTCTTT
R78	218	P	Fimbristylis littoralis	97645	97862	Fimbristylis littoralis	131919	132136	-2	5.50e-116	_	_	TTTTCTCCGACTAGGGTCAATCAATAACAAAACGAACTATTCCAATATATCAAATATTGATTCCAATGGCTTTTGCTACTCTAACCTTCCCAACCACGATTCTTGCTTTTCTTCCTATTCTTCCATTTCTATATTCAAAAAAAGAAAATAGTGGGTTCCATCGTTTCTATGGTGACCTCTCAAACGGTGAGGTCCTCTCTATACACCGGAGCTTCTTT	AAAGAAGCTCCAGTGTATAGAGAGGACCTCACCGTTTGAGAGGTCACCATAGAAACGATGGAACTCACTATTTTCTTTTTTTGAATATAGAAATGGAAGAATAGGAAGAAAAGCAAGAATCGTGGTTGGGAAGGTTAGAGTAGCAAAAGCCATTGGAATCAATATTTGATATATTGGAATAGTTCGTTTTGTTATTGATTGACCCTAGTCGGAGAAAA
R79	218	P	Fimbristylis littoralis	97645	97862	Fimbristylis littoralis	127843	128060	-3	1.19e-113	_	_	TTTTCTCCGACTAGGGTCAATCAATAACAAAACGAACTATTCCAATATATCAAATATTGATTCCAATGGCTTTTGCTACTCTAACCTTCCCAACCACGATTCTTGCTTTTCTTCCTATTCTTCCATTTCTATATTCAAAAAAAGAAAATAGTGGGTTCCATCGTTTCTATGGTGACCTCTCAAACGGTGAGGTCCTCTCTATACACCGGAGCTTCTTT	AAAGAAGCTCCAGTGTATAGAGAGGACCTCAACGTTTGAGAGGTCACCATAGAAACGATGGAACTCACTATTTTCTTTTTTTGAATATAGAAATGGAAGAATAGGAAGAAAAGCAAGAATCGTGGTTGGGAAGGTTAGAGTAGCAAAAGCCATTGGAATCAATATTTGATATATTGGAATAGTTCGTTTTGTTATTGATTGACCCTAGTCGGAGAAAA
R80	218	P	Fimbristylis littoralis	74758	74975	Fimbristylis littoralis	97645	97862	-2	5.50e-116	_	_	AAAGAAGCTCCAGTGTATAGAGAGGACCTCACCGTTTGAGAGGTCACCATAGAAACGATGGAACTCACTATTTTCTTTTTTTGAATATAGAAATGGAAGAATAGGAAGAAAAGCAAGAATCGTGGTTGGGAAGGTTAGAGTAGCAAAAGCCATTGGAATCAATATTTGATATATTGGAATAGTTCGTTTTGTTATTGATTGACCCTAGTCGGAGAAAA	TTTTCTCCGACTAGGGTCAATCAATAACAAAACGAACTATTCCAATATATCAAATATTGATTCCAATGGCTTTTGCTACTCTAACCTTCCCAACCACGATTCTTGCTTTTCTTCCTATTCTTCCATTTCTATATTCAAAAAAAGAAAATAGTGGGTTCCATCGTTTCTATGGTGACCTCTCAAACGGTGAGGTCCTCTCTATACACCGGAGCTTCTTT
R81	216	F	Fimbristylis littoralis	72015	72230	Fimbristylis littoralis	133123	133338	0	4.14e-120	_	_	AGAGGGAGAATCTTTTATCGATTTCCTCCTTTCTCAAAGCAGACTAGCATAGAACAAACTAAGAATGATCATCAAGCGATGGAGAATACCACCTCTCCTGAATCATTCTTAAACAGAGAAACTCCAAATCCAATAAGCAGCGATCCCGCTCAATCAACAGATCAAAGGAATAGCAAAGACACAAAGCCTAACCAAGATGAGACAGATTAGGTTCTA	AGAGGGAGAATCTTTTATCGATTTCCTCCTTTCTCAAAGCAGACTAGCATAGAACAAACTAAGAATGATCATCAAGCGATGGAGAATACCACCTCTCCTGAATCATTCTTAAACAGAGAAACTCCAAATCCAATAAGCAGCGATCCCGCTCAATCAACAGATCAAAGGAATAGCAAAGACACAAAGCCTAACCAAGATGAGACAGATTAGGTTCTA
R82	216	F	Fimbristylis littoralis	72015	72230	Fimbristylis littoralis	129261	129476	0	4.14e-120	_	_	AGAGGGAGAATCTTTTATCGATTTCCTCCTTTCTCAAAGCAGACTAGCATAGAACAAACTAAGAATGATCATCAAGCGATGGAGAATACCACCTCTCCTGAATCATTCTTAAACAGAGAAACTCCAAATCCAATAAGCAGCGATCCCGCTCAATCAACAGATCAAAGGAATAGCAAAGACACAAAGCCTAACCAAGATGAGACAGATTAGGTTCTA	AGAGGGAGAATCTTTTATCGATTTCCTCCTTTCTCAAAGCAGACTAGCATAGAACAAACTAAGAATGATCATCAAGCGATGGAGAATACCACCTCTCCTGAATCATTCTTAAACAGAGAAACTCCAAATCCAATAAGCAGCGATCCCGCTCAATCAACAGATCAAAGGAATAGCAAAGACACAAAGCCTAACCAAGATGAGACAGATTAGGTTCTA
R83	216	P	Fimbristylis littoralis	72015	72230	Fimbristylis littoralis	182799	183014	0	4.14e-120	_	_	AGAGGGAGAATCTTTTATCGATTTCCTCCTTTCTCAAAGCAGACTAGCATAGAACAAACTAAGAATGATCATCAAGCGATGGAGAATACCACCTCTCCTGAATCATTCTTAAACAGAGAAACTCCAAATCCAATAAGCAGCGATCCCGCTCAATCAACAGATCAAAGGAATAGCAAAGACACAAAGCCTAACCAAGATGAGACAGATTAGGTTCTA	TAGAACCTAATCTGTCTCATCTTGGTTAGGCTTTGTGTCTTTGCTATTCCTTTGATCTGTTGATTGAGCGGGATCGCTGCTTATTGGATTTGGAGTTTCTCTGTTTAAGAATGATTCAGGAGAGGTGGTATTCTCCATCGCTTGATGATCATTCTTAGTTTGTTCTATGCTAGTCTGCTTTGAGAAAGGAGGAAATCGATAAAAGATTCTCCCTCT
R84	216	P	Fimbristylis littoralis	72015	72230	Fimbristylis littoralis	178937	179152	0	4.14e-120	_	_	AGAGGGAGAATCTTTTATCGATTTCCTCCTTTCTCAAAGCAGACTAGCATAGAACAAACTAAGAATGATCATCAAGCGATGGAGAATACCACCTCTCCTGAATCATTCTTAAACAGAGAAACTCCAAATCCAATAAGCAGCGATCCCGCTCAATCAACAGATCAAAGGAATAGCAAAGACACAAAGCCTAACCAAGATGAGACAGATTAGGTTCTA	TAGAACCTAATCTGTCTCATCTTGGTTAGGCTTTGTGTCTTTGCTATTCCTTTGATCTGTTGATTGAGCGGGATCGCTGCTTATTGGATTTGGAGTTTCTCTGTTTAAGAATGATTCAGGAGAGGTGGTATTCTCCATCGCTTGATGATCATTCTTAGTTTGTTCTATGCTAGTCTGCTTTGAGAAAGGAGGAAATCGATAAAAGATTCTCCCTCT
R85	214	F	Fimbristylis littoralis	33387	33600	Fimbristylis littoralis	189554	189767	-3	2.88e-111	_	_	TTTACCGAACGACACCCCCTAGGACCAATTACTGATCATTGCCTACGATTTATTAGCAACCGTTTCCAGTTGTTGTTCCCCTACCAAGGGCAGGTTCTTGCCCCTTACTCACCCATCCGCCACTGGAAACACCACTTCCCGTCTGACTTGCACGTGTTAAGCATGCCACCAGCGTTCATCCTGAGCCAGGATCAAACTCTCCATGAAATTCCTA	TTTACCGAACGACACCCCCTAGGACCAATTACTGATCATTGCCTACGATTTATTAGCAACCGTTTCCAGTTGTTGTTCCCCTACCAAGGGCAGGTTCTTGCCCCTTACTCACCCGTCCGCCACTGGAAACACCACTTCCCGTCTGACTTGCATGTGTTAAGCATGCCACCAGCGTTCATCCTGAGCCAGGATCAAACTCTCCATGAGATTCCTA
R86	214	P	Fimbristylis littoralis	33387	33600	Fimbristylis littoralis	122508	122721	-3	2.88e-111	_	_	TTTACCGAACGACACCCCCTAGGACCAATTACTGATCATTGCCTACGATTTATTAGCAACCGTTTCCAGTTGTTGTTCCCCTACCAAGGGCAGGTTCTTGCCCCTTACTCACCCATCCGCCACTGGAAACACCACTTCCCGTCTGACTTGCACGTGTTAAGCATGCCACCAGCGTTCATCCTGAGCCAGGATCAAACTCTCCATGAAATTCCTA	TAGGAATCTCATGGAGAGTTTGATCCTGGCTCAGGATGAACGCTGGTGGCATGCTTAACACATGCAAGTCAGACGGGAAGTGGTGTTTCCAGTGGCGGACGGGTGAGTAAGGGGCAAGAACCTGCCCTTGGTAGGGGAACAACAACTGGAAACGGTTGCTAATAAATCGTAGGCAATGATCAGTAATTGGTCCTAGGGGGTGTCGTTCGGTAAA
R87	206	F	Fimbristylis littoralis	106789	106994	Fimbristylis littoralis	154827	155032	-3	1.68e-106	_	rpl32	TTCTTCAATTTCCAATAAAAAAAAATTTGATTCATTTAATAAAAATCTATTTAATCTATATCTATCAACGGAATACTTTGTTTTAGAAATACACAAAAACCAGAAACTCTTTTATTTGGTTTTTCTTTTATAAAACTTTTTGAGTTTCTAATAGAAACTGATTTTGTTAAAGATGAGACTTTTACTACGGTTAAATATCCTTTTTT	TTCTTCAATTTCAAAAAAAAAAAAATTTGATTCATTTAATAAAAATCTATTTAACCTATATCTATCAACGGAATACTTTGTTTTAGAAATACACAAAAACCAGAAACTCTTTTATTTGGTTTTTCTTTTATAAAACTTTTTGAGTTTCTAATAGAAACTGATTTTGTTAAAGATGAGACTTTTACTACGGTTAAATATCCTTTTTT
R88	206	P	Fimbristylis littoralis	74770	74975	Fimbristylis littoralis	97645	97850	-1	2.68e-111	_	_	GTGTATAGAGAGGACCTCACCGTTTGAGAGGTCACCATAGAAACGATGGAACTCACTATTTTCTTTTTTTGAATATAGAAATGGAAGAATAGGAAGAAAAGCAAGAATCGTGGTTGGGAAGGTTAGAGTAGCAAAAGCCATTGGAATCAATATTTGATATATTGGAATAGTTCGTTTTGTTATTGATTGACCCTAGTCGGAGAAAA	TTTTCTCCGACTAGGGTCAATCAATAACAAAACGAACTATTCCAATATATCAAATATTGATTCCAATGGCTTTTGCTACTCTAACCTTCCCAACCACGATTCTTGCTTTTCTTCCTATTCTTCCATTTCTATATTCAAAAAAAGAAAATAGTGGGTTCCATCGTTTCTATGGTGACCTCTCAAACGGTGAGGTCCTCTCTATACAC
R89	197	F	Fimbristylis littoralis	75474	75670	Fimbristylis littoralis	132635	132831	-1	6.72e-106	_	_	ACAACAAACAAGTCAACCTCTAGATGTTGTACAGAATGATCTGGAAAGAGATACCTTTATGTCCGCAAAACAAGCTCAAGATTATGGTATTGTCGATCGCATAGCAATAGAAAAAAAGATATATTAAATTCAAAAAGAAAATCGTAATCGTAAGTGATCTGAGTTATCTCAATTCTTTTTATGGAATATTCCATTCA	ACAACAAACAAGTCAACCTCTAGATGTTGTACAGAATGATCTGGAAAGAGATACCTTTATGTCCGCAAAACAAGCTCAAGATTATGGTATTGTCGATCGCATAGCAATAGAAAAAAAGATATATTAAATTCAAAAAGAAAATCGTAATCGTAAGTGATCTGAGTTATCTCAATTCTTTTTATGGAGTATTCCATTCA
R90	197	P	Fimbristylis littoralis	75474	75670	Fimbristylis littoralis	179444	179640	-1	6.72e-106	_	_	ACAACAAACAAGTCAACCTCTAGATGTTGTACAGAATGATCTGGAAAGAGATACCTTTATGTCCGCAAAACAAGCTCAAGATTATGGTATTGTCGATCGCATAGCAATAGAAAAAAAGATATATTAAATTCAAAAAGAAAATCGTAATCGTAAGTGATCTGAGTTATCTCAATTCTTTTTATGGAATATTCCATTCA	TGAATGGAATACTCCATAAAAAGAATTGAGATAACTCAGATCACTTACGATTACGATTTTCTTTTTGAATTTAATATATCTTTTTTTCTATTGCTATGCGATCGACAATACCATAATCTTGAGCTTGTTTTGCGGACATAAAGGTATCTCTTTCCAGATCATTCTGTACAACATCTAGAGGTTGACTTGTTTGTTGT
R91	193	P	Fimbristylis littoralis	76722	76914	Fimbristylis littoralis	106039	106231	-1	1.69e-103	_	_	CAAGAAACTCAAAAGGAAACTTGTTAGTATGCTCTTGCTTTTCTGTTGAAAATTTTTTGATTGACTGATTAACATTTTCATTAAATACCTTGAAAAATCTCAAAAAAGCCAACATCAAAATAATAAGAGTTTAGATAATATAGATTGAAAAAATGTATCTATAATAGACAATATAGGTATAACAGAAAAAAAA	TTTTTTTTCTGTTATACCTATATTGTTTATTATAGATACATTTTTTCAATCTATATTATCTAAACTCTTATTATTTTGATGTTGGCTTTTTTGAGATTTTTCAAGGTATTTAATGAAAATGTTAATCAGTCAATCAAAAAATTTTCAACAGAAAAGCAAGAGCATACTAACAAGTTTCCTTTTGAGTTTCTTG
R92	191	F	Fimbristylis littoralis	73933	74123	Fimbristylis littoralis	131100	131290	0	4.66e-105	_	_	GTTGCAGATTTTTGATTTCATCATAGCTATTCTACGGAATCTAGAGAATTTCACTTTTCTAAGAGAAGCATAGAAAAGTGAACCTCTAGATGTTGTACAGAATGATCTGGAAAGAGATACCTTTATGTCGGCAAAACAAGCTCAAAATTATGGTATTGTCGATCGCATAGCAAAAAAAGTTCTAAAAAAAA	GTTGCAGATTTTTGATTTCATCATAGCTATTCTACGGAATCTAGAGAATTTCACTTTTCTAAGAGAAGCATAGAAAAGTGAACCTCTAGATGTTGTACAGAATGATCTGGAAAGAGATACCTTTATGTCGGCAAAACAAGCTCAAAATTATGGTATTGTCGATCGCATAGCAAAAAAAGTTCTAAAAAAAA
R93	191	P	Fimbristylis littoralis	73933	74123	Fimbristylis littoralis	180985	181175	0	4.66e-105	_	_	GTTGCAGATTTTTGATTTCATCATAGCTATTCTACGGAATCTAGAGAATTTCACTTTTCTAAGAGAAGCATAGAAAAGTGAACCTCTAGATGTTGTACAGAATGATCTGGAAAGAGATACCTTTATGTCGGCAAAACAAGCTCAAAATTATGGTATTGTCGATCGCATAGCAAAAAAAGTTCTAAAAAAAA	TTTTTTTTAGAACTTTTTTTGCTATGCGATCGACAATACCATAATTTTGAGCTTGTTTTGCCGACATAAAGGTATCTCTTTCCAGATCATTCTGTACAACATCTAGAGGTTCACTTTTCTATGCTTCTCTTAGAAAAGTGAAATTCTCTAGATTCCGTAGAATAGCTATGATGAAATCAAAAATCTGCAAC
R94	190	F	Fimbristylis littoralis	106805	106994	Fimbristylis littoralis	154843	155032	-1	1.06e-101	_	rpl32	AAAAAAAAATTTGATTCATTTAATAAAAATCTATTTAATCTATATCTATCAACGGAATACTTTGTTTTAGAAATACACAAAAACCAGAAACTCTTTTATTTGGTTTTTCTTTTATAAAACTTTTTGAGTTTCTAATAGAAACTGATTTTGTTAAAGATGAGACTTTTACTACGGTTAAATATCCTTTTTT	AAAAAAAAATTTGATTCATTTAATAAAAATCTATTTAACCTATATCTATCAACGGAATACTTTGTTTTAGAAATACACAAAAACCAGAAACTCTTTTATTTGGTTTTTCTTTTATAAAACTTTTTGAGTTTCTAATAGAAACTGATTTTGTTAAAGATGAGACTTTTACTACGGTTAAATATCCTTTTTT
R95	188	F	Fimbristylis littoralis	128685	128872	Fimbristylis littoralis	128863	129050	0	2.98e-103	_	_	AAAAAAAAAACCTCCTGAATTATTTTGATCAAGAACTTGTATTGAGTATTCAATTCAAATCCTACTGAATTATTCTTATCAATTCTTTTTATGGAGTATTCCATTCACGAGAAATAATTGAGAAAAATACCTTATAGTGACAAAAAAAGTCAAAAAAAGGAGGACTATGACAAAAAAGAAAAAAAAAA	AAAAAAAAAACCTCCTGAATTATTTTGATCAAGAACTTGTATTGAGTATTCAATTCAAATCCTACTGAATTATTCTTATCAATTCTTTTTATGGAGTATTCCATTCACGAGAAATAATTGAGAAAAATACCTTATAGTGACAAAAAAAGTCAAAAAAAGGAGGACTATGACAAAAAAGAAAAAAAAAA
R96	188	F	Fimbristylis littoralis	183225	183412	Fimbristylis littoralis	183403	183590	0	2.98e-103	_	_	TTTTTTTTTTCTTTTTTGTCATAGTCCTCCTTTTTTTGACTTTTTTTGTCACTATAAGGTATTTTTCTCAATTATTTCTCGTGAATGGAATACTCCATAAAAAGAATTGATAAGAATAATTCAGTAGGATTTGAATTGAATACTCAATACAAGTTCTTGATCAAAATAATTCAGGAGGTTTTTTTTTT	TTTTTTTTTTCTTTTTTGTCATAGTCCTCCTTTTTTTGACTTTTTTTGTCACTATAAGGTATTTTTCTCAATTATTTCTCGTGAATGGAATACTCCATAAAAAGAATTGATAAGAATAATTCAGTAGGATTTGAATTGAATACTCAATACAAGTTCTTGATCAAAATAATTCAGGAGGTTTTTTTTTT
R97	188	P	Fimbristylis littoralis	128863	129050	Fimbristylis littoralis	183403	183590	0	2.98e-103	_	_	AAAAAAAAAACCTCCTGAATTATTTTGATCAAGAACTTGTATTGAGTATTCAATTCAAATCCTACTGAATTATTCTTATCAATTCTTTTTATGGAGTATTCCATTCACGAGAAATAATTGAGAAAAATACCTTATAGTGACAAAAAAAGTCAAAAAAAGGAGGACTATGACAAAAAAGAAAAAAAAAA	TTTTTTTTTTCTTTTTTGTCATAGTCCTCCTTTTTTTGACTTTTTTTGTCACTATAAGGTATTTTTCTCAATTATTTCTCGTGAATGGAATACTCCATAAAAAGAATTGATAAGAATAATTCAGTAGGATTTGAATTGAATACTCAATACAAGTTCTTGATCAAAATAATTCAGGAGGTTTTTTTTTT
R98	188	P	Fimbristylis littoralis	128685	128872	Fimbristylis littoralis	183225	183412	0	2.98e-103	_	_	AAAAAAAAAACCTCCTGAATTATTTTGATCAAGAACTTGTATTGAGTATTCAATTCAAATCCTACTGAATTATTCTTATCAATTCTTTTTATGGAGTATTCCATTCACGAGAAATAATTGAGAAAAATACCTTATAGTGACAAAAAAAGTCAAAAAAAGGAGGACTATGACAAAAAAGAAAAAAAAAA	TTTTTTTTTTCTTTTTTGTCATAGTCCTCCTTTTTTTGACTTTTTTTGTCACTATAAGGTATTTTTCTCAATTATTTCTCGTGAATGGAATACTCCATAAAAAGAATTGATAAGAATAATTCAGTAGGATTTGAATTGAATACTCAATACAAGTTCTTGATCAAAATAATTCAGGAGGTTTTTTTTTT
R99	184	F	Fimbristylis littoralis	180598	180781	Fimbristylis littoralis	184674	184857	-1	4.21e-98	_	_	ACTTCCAGCGGACTATAGGTTTTTTTGATATAATCCCCAATCCTCTCAATCCAAGATCCCATCCACCCGCTAACGTTCTTTTGTTGCTGTCTTATGTTTCTAAGAAGTTGTTTAATAGTTGGCATATTGTATGTATATCTTCATAGAATAAAATAAAAAGGTTTGGCTTAGATTGATCTTAGCC	ACTTCCAGCGGACTATAGGTTTTTTTGATATAATCCCCAATCTTCTCAATCCAAGATCCCATCCACCCGCTAACGTTCTTTTGTTGCTGTCTTATGTTTCTAAGAAGTTGTTTAATAGTTGGCATATTGTATGTATATCTTCATAGAATAAAATAAAAAGGTTTGGCTTAGATTGATCTTAGCC
R100	184	F	Fimbristylis littoralis	74333	74516	Fimbristylis littoralis	127418	127601	-1	4.21e-98	_	_	GGCTAAGATCAATCTAAGCCAAACCTTTTTATTTTATTCTATGAAGATATACATACAATATGCCAACTATTAAACAACTTCTTAGAAACATAAGACAGCAACAAAAGAACGTTAGCGGGTGGATGGGATCTTGGATTGAGAGGATTGGGGATTATATCAAAAAAACCTATAGTCCGCTGGAAGT	GGCTAAGATCAATCTAAGCCAAACCTTTTTATTTTATTCTATGAAGATATACATACAATATGCCAACTATTAAACAACTTCTTAGAAACATAAGACAGCAACAAAAGAACGTTAGCGGGTGGATGGGATCTTGGATTGAGAAGATTGGGGATTATATCAAAAAAACCTATAGTCCGCTGGAAGT
R101	184	F	Fimbristylis littoralis	127418	127601	Fimbristylis littoralis	131494	131677	-1	4.21e-98	_	_	GGCTAAGATCAATCTAAGCCAAACCTTTTTATTTTATTCTATGAAGATATACATACAATATGCCAACTATTAAACAACTTCTTAGAAACATAAGACAGCAACAAAAGAACGTTAGCGGGTGGATGGGATCTTGGATTGAGAAGATTGGGGATTATATCAAAAAAACCTATAGTCCGCTGGAAGT	GGCTAAGATCAATCTAAGCCAAACCTTTTTATTTTATTCTATGAAGATATACATACAATATGCCAACTATTAAACAACTTCTTAGAAACATAAGACAGCAACAAAAGAACGTTAGCGGGTGGATGGGATCTTGGATTGAGAGGATTGGGGATTATATCAAAAAAACCTATAGTCCGCTGGAAGT
R102	184	P	Fimbristylis littoralis	74333	74516	Fimbristylis littoralis	184674	184857	-1	4.21e-98	_	_	GGCTAAGATCAATCTAAGCCAAACCTTTTTATTTTATTCTATGAAGATATACATACAATATGCCAACTATTAAACAACTTCTTAGAAACATAAGACAGCAACAAAAGAACGTTAGCGGGTGGATGGGATCTTGGATTGAGAGGATTGGGGATTATATCAAAAAAACCTATAGTCCGCTGGAAGT	ACTTCCAGCGGACTATAGGTTTTTTTGATATAATCCCCAATCTTCTCAATCCAAGATCCCATCCACCCGCTAACGTTCTTTTGTTGCTGTCTTATGTTTCTAAGAAGTTGTTTAATAGTTGGCATATTGTATGTATATCTTCATAGAATAAAATAAAAAGGTTTGGCTTAGATTGATCTTAGCC
R103	184	P	Fimbristylis littoralis	131494	131677	Fimbristylis littoralis	184674	184857	-1	4.21e-98	_	_	GGCTAAGATCAATCTAAGCCAAACCTTTTTATTTTATTCTATGAAGATATACATACAATATGCCAACTATTAAACAACTTCTTAGAAACATAAGACAGCAACAAAAGAACGTTAGCGGGTGGATGGGATCTTGGATTGAGAGGATTGGGGATTATATCAAAAAAACCTATAGTCCGCTGGAAGT	ACTTCCAGCGGACTATAGGTTTTTTTGATATAATCCCCAATCTTCTCAATCCAAGATCCCATCCACCCGCTAACGTTCTTTTGTTGCTGTCTTATGTTTCTAAGAAGTTGTTTAATAGTTGGCATATTGTATGTATATCTTCATAGAATAAAATAAAAAGGTTTGGCTTAGATTGATCTTAGCC
R104	184	P	Fimbristylis littoralis	127418	127601	Fimbristylis littoralis	180598	180781	-1	4.21e-98	_	_	GGCTAAGATCAATCTAAGCCAAACCTTTTTATTTTATTCTATGAAGATATACATACAATATGCCAACTATTAAACAACTTCTTAGAAACATAAGACAGCAACAAAAGAACGTTAGCGGGTGGATGGGATCTTGGATTGAGAAGATTGGGGATTATATCAAAAAAACCTATAGTCCGCTGGAAGT	ACTTCCAGCGGACTATAGGTTTTTTTGATATAATCCCCAATCCTCTCAATCCAAGATCCCATCCACCCGCTAACGTTCTTTTGTTGCTGTCTTATGTTTCTAAGAAGTTGTTTAATAGTTGGCATATTGTATGTATATCTTCATAGAATAAAATAAAAAGGTTTGGCTTAGATTGATCTTAGCC
R105	183	F	Fimbristylis littoralis	155771	155953	Fimbristylis littoralis	184791	184973	-3	8.28e-93	_	_	GTTGGCATATTGTATGTATATCTTCATAGAATAAAATAAAAAGGTTTGGCTTAGATTGATCTTAGTCGGATGTTATTCTTCTCAATTATCTCTATTGAATGGAATACTCCATAAAAAGAATTGAAAAAAATAACTCAGATTATTGACCATTTCCTTTTCTGTAATCATTTACTATCTTATCAA	GTTGGCATATTGTATGTATATCTTCATAGAATAAAATAAAAAGGTTTGGCTTAGATTGATCTTAGCCGGATGTTATTCTTCTCAATTATCTCTATTGAATGGAATACTCCATAAAAAGAATTGAGAAAAATAACTCAGATTACTGACCATTTCCTTTTCTGTAATCATTTACTATCTTATCAA
R106	183	P	Fimbristylis littoralis	127302	127484	Fimbristylis littoralis	155771	155953	-3	8.28e-93	_	_	TTGATAAGATAGTAAATGATTACAGAAAAGGAAATGGTCAGTAATCTGAGTTATTTTTCTCAATTCTTTTTATGGAGTATTCCATTCAATAGAGATAATTGAGAAGAATAACATCCGGCTAAGATCAATCTAAGCCAAACCTTTTTATTTTATTCTATGAAGATATACATACAATATGCCAAC	GTTGGCATATTGTATGTATATCTTCATAGAATAAAATAAAAAGGTTTGGCTTAGATTGATCTTAGTCGGATGTTATTCTTCTCAATTATCTCTATTGAATGGAATACTCCATAAAAAGAATTGAAAAAAATAACTCAGATTATTGACCATTTCCTTTTCTGTAATCATTTACTATCTTATCAA
R107	181	F	Fimbristylis littoralis	21435	21615	Fimbristylis littoralis	195464	195644	0	4.88e-99	_	_	CCTTTGAATCCATAGAGAACCTTTTCTTCTTTATGAATCTATATTATTCTATTACATTCCAATTTCTTCCCGATACCCCCCAAAGAAAATCCCCAATTGGATCCAAAATTGACGGGTTAGTGTAAGCTTATCCATGCGGTTATGCACTCTTGAAATAGGAATCAACTTTCTGATCCTGGCT	CCTTTGAATCCATAGAGAACCTTTTCTTCTTTATGAATCTATATTATTCTATTACATTCCAATTTCTTCCCGATACCCCCCAAAGAAAATCCCCAATTGGATCCAAAATTGACGGGTTAGTGTAAGCTTATCCATGCGGTTATGCACTCTTGAAATAGGAATCAACTTTCTGATCCTGGCT
R108	181	P	Fimbristylis littoralis	21435	21615	Fimbristylis littoralis	116631	116811	0	4.88e-99	_	_	CCTTTGAATCCATAGAGAACCTTTTCTTCTTTATGAATCTATATTATTCTATTACATTCCAATTTCTTCCCGATACCCCCCAAAGAAAATCCCCAATTGGATCCAAAATTGACGGGTTAGTGTAAGCTTATCCATGCGGTTATGCACTCTTGAAATAGGAATCAACTTTCTGATCCTGGCT	AGCCAGGATCAGAAAGTTGATTCCTATTTCAAGAGTGCATAACCGCATGGATAAGCTTACACTAACCCGTCAATTTTGGATCCAATTGGGGATTTTCTTTGGGGGGTATCGGGAAGAAATTGGAATGTAATAGAATAATATAGATTCATAAAGAAGAAAAGGTTCTCTATGGATTCAAAGG
R109	179	F	Fimbristylis littoralis	127229	127407	Fimbristylis littoralis	131316	131494	-2	1.12e-92	_	_	CTAGATGTTGTACAGAATGATCTGGAAAGAGATATCCTTATATCCGGAAAAGAAGCTCAGGAATATGGTATTATTGATAAGATAGTAAATGATTACAGAAAAGGAAATGGTCAGTAATCTGAGTTATTTTTCTCAATTCTTTTTATGGAGTATTCCATTCAATAGAGATAATTGAGAAG	CTAGATGTTGTACAGAATGATCTGGAAAGAGATACCCTTATATCCGGAAAAGAAGCTCAGGAATATGGTATTATTGATAAGATAGTAAATGATTACAGAAAAGGAAATCGTCAGTAATCTGAGTTATTTTTCTCAATTCTTTTTATGGAGTATTCCATTCAATAGAGATAATTGAGAAG
R110	179	F	Fimbristylis littoralis	180781	180959	Fimbristylis littoralis	184868	185046	-2	1.12e-92	_	_	CTTCTCAATTATCTCTATTGAATGGAATACTCCATAAAAAGAATTGAGAAAAATAACTCAGATTACTGACGATTTCCTTTTCTGTAATCATTTACTATCTTATCAATAATACCATATTCCTGAGCTTCTTTTCCGGATATAAGGGTATCTCTTTCCAGATCATTCTGTACAACATCTAG	CTTCTCAATTATCTCTATTGAATGGAATACTCCATAAAAAGAATTGAGAAAAATAACTCAGATTACTGACCATTTCCTTTTCTGTAATCATTTACTATCTTATCAATAATACCATATTCCTGAGCTTCTTTTCCGGATATAAGGATATCTCTTTCCAGATCATTCTGTACAACATCTAG
R111	179	F	Fimbristylis littoralis	98465	98643	Fimbristylis littoralis	180781	180959	-3	1.98e-90	_	_	CTTCTCAATTATCTCTATTGAATAGAATACTCCATAAAAAGAATTGAGAAAAATAACTCAGATTACTGACCATTTCCTTTTCTGTAATCATTTACTATCTTATCAATAATACCATATTCCTGAGCTTCTTTTCCGGATATAAGGATATCTCTTTCCAGATCATTCTGTACAACATCTAG	CTTCTCAATTATCTCTATTGAATGGAATACTCCATAAAAAGAATTGAGAAAAATAACTCAGATTACTGACGATTTCCTTTTCTGTAATCATTTACTATCTTATCAATAATACCATATTCCTGAGCTTCTTTTCCGGATATAAGGGTATCTCTTTCCAGATCATTCTGTACAACATCTAG
R112	179	P	Fimbristylis littoralis	131316	131494	Fimbristylis littoralis	184868	185046	-2	1.12e-92	_	_	CTAGATGTTGTACAGAATGATCTGGAAAGAGATACCCTTATATCCGGAAAAGAAGCTCAGGAATATGGTATTATTGATAAGATAGTAAATGATTACAGAAAAGGAAATCGTCAGTAATCTGAGTTATTTTTCTCAATTCTTTTTATGGAGTATTCCATTCAATAGAGATAATTGAGAAG	CTTCTCAATTATCTCTATTGAATGGAATACTCCATAAAAAGAATTGAGAAAAATAACTCAGATTACTGACCATTTCCTTTTCTGTAATCATTTACTATCTTATCAATAATACCATATTCCTGAGCTTCTTTTCCGGATATAAGGATATCTCTTTCCAGATCATTCTGTACAACATCTAG
R113	179	P	Fimbristylis littoralis	127229	127407	Fimbristylis littoralis	180781	180959	-2	1.12e-92	_	_	CTAGATGTTGTACAGAATGATCTGGAAAGAGATATCCTTATATCCGGAAAAGAAGCTCAGGAATATGGTATTATTGATAAGATAGTAAATGATTACAGAAAAGGAAATGGTCAGTAATCTGAGTTATTTTTCTCAATTCTTTTTATGGAGTATTCCATTCAATAGAGATAATTGAGAAG	CTTCTCAATTATCTCTATTGAATGGAATACTCCATAAAAAGAATTGAGAAAAATAACTCAGATTACTGACGATTTCCTTTTCTGTAATCATTTACTATCTTATCAATAATACCATATTCCTGAGCTTCTTTTCCGGATATAAGGGTATCTCTTTCCAGATCATTCTGTACAACATCTAG
R114	179	P	Fimbristylis littoralis	98465	98643	Fimbristylis littoralis	131316	131494	-3	1.98e-90	_	_	CTTCTCAATTATCTCTATTGAATAGAATACTCCATAAAAAGAATTGAGAAAAATAACTCAGATTACTGACCATTTCCTTTTCTGTAATCATTTACTATCTTATCAATAATACCATATTCCTGAGCTTCTTTTCCGGATATAAGGATATCTCTTTCCAGATCATTCTGTACAACATCTAG	CTAGATGTTGTACAGAATGATCTGGAAAGAGATACCCTTATATCCGGAAAAGAAGCTCAGGAATATGGTATTATTGATAAGATAGTAAATGATTACAGAAAAGGAAATCGTCAGTAATCTGAGTTATTTTTCTCAATTCTTTTTATGGAGTATTCCATTCAATAGAGATAATTGAGAAG
R115	177	F	Fimbristylis littoralis	33540	33716	Fimbristylis littoralis	189707	189883	-3	3.07e-89	_	_	GTGTTAAGCATGCCACCAGCGTTCATCCTGAGCCAGGATCAAACTCTCCATGAAATTCCTAATTGCATTGCATTGCTTATAGCTTCCTTATTCGTAGACAAAGCTGATTCGGAATTGTCTTTCATTCCAAGGCTTGTATCCGTGCGCTTCATGCCTGGAGTTTGCTTCCAAAAAAGA	GTGTTAAGCATGCCACCAGCGTTCATCCTGAGCCAGGATCAAACTCTCCATGAGATTCCTAGTTGCATTGCATTGCTTATAGCTTCCTTGTTCGTAGACAAAGCTGATTCGGAATTGTCTTTCATTCCAAGGCTTGTATCCGTGCGCTTCATGCCTGGAGTTTGCTTCCAAAAAAGA
R116	177	P	Fimbristylis littoralis	33540	33716	Fimbristylis littoralis	122392	122568	-3	3.07e-89	_	_	GTGTTAAGCATGCCACCAGCGTTCATCCTGAGCCAGGATCAAACTCTCCATGAAATTCCTAATTGCATTGCATTGCTTATAGCTTCCTTATTCGTAGACAAAGCTGATTCGGAATTGTCTTTCATTCCAAGGCTTGTATCCGTGCGCTTCATGCCTGGAGTTTGCTTCCAAAAAAGA	TCTTTTTTGGAAGCAAACTCCAGGCATGAAGCGCACGGATACAAGCCTTGGAATGAAAGACAATTCCGAATCAGCTTTGTCTACGAACAAGGAAGCTATAAGCAATGCAATGCAACTAGGAATCTCATGGAGAGTTTGATCCTGGCTCAGGATGAACGCTGGTGGCATGCTTAACAC
R117	168	F	Fimbristylis littoralis	33218	33385	Fimbristylis littoralis	189385	189552	-3	6.87e-84	_	_	GTACCAGAGATCGATGATCATGCCCTTGGGGTTCGGAAGGAGTCGAACCTTCTATTCTAATTGGATTCTATCTTCATTGCCATAGAATGAAGCATTACAAAAGAATTCATTTGTGAACTCAGTTCCTTACTTAAGAGAATGAAGGTTTGAACGTGACCCAGTTGCTTG	GTACCAGAGATCGATGATCATCCCCTTGGGGGGCGGAAGGAGTCGAACCTTCTATTCTAATTGGATTCTATCTTCATTGCCATAGAATGAAGCATTACAAAAGAATTCATTTGTGAACTCAGTTCCTTACTTAAGAGAATGAAGGTTTGAACGTGACCCAGTTGCTTG
R118	168	P	Fimbristylis littoralis	33218	33385	Fimbristylis littoralis	122723	122890	-3	6.87e-84	_	_	GTACCAGAGATCGATGATCATGCCCTTGGGGTTCGGAAGGAGTCGAACCTTCTATTCTAATTGGATTCTATCTTCATTGCCATAGAATGAAGCATTACAAAAGAATTCATTTGTGAACTCAGTTCCTTACTTAAGAGAATGAAGGTTTGAACGTGACCCAGTTGCTTG	CAAGCAACTGGGTCACGTTCAAACCTTCATTCTCTTAAGTAAGGAACTGAGTTCACAAATGAATTCTTTTGTAATGCTTCATTCTATGGCAATGAAGATAGAATCCAATTAGAATAGAAGGTTCGACTCCTTCCGCCCCCCAAGGGGATGATCATCGATCTCTGGTAC
R119	167	F	Fimbristylis littoralis	75424	75590	Fimbristylis littoralis	123716	123882	-3	2.70e-83	_	_	GAAGCAGACGAAATGTTTGAACTTCGTAAGACAATTGCGGAGCTGTACGCACAACAAACAAGTCAACCTCTAGATGTTGTACAGAATGATCTGGAAAGAGATACCTTTATGTCCGCAAAACAAGCTCAAGATTATGGTATTGTCGATCGCATAGCAATAGAAAAAAA	GAAGCAGACGAAATGTTTGAACTTCGTAAGACAATTGCGGAGCTGTATGCACAACAAACAGGTCAACCTCTAGATGTTGTACAGAATGATCTGGAAAGAGATACCTTTATGTCCGCAAAACAAGCTCAAGATTATGGTATTGTCGATCGCATAGCAAAAGAAAAAAA
R120	167	P	Fimbristylis littoralis	75424	75590	Fimbristylis littoralis	188393	188559	-3	2.70e-83	_	_	GAAGCAGACGAAATGTTTGAACTTCGTAAGACAATTGCGGAGCTGTACGCACAACAAACAAGTCAACCTCTAGATGTTGTACAGAATGATCTGGAAAGAGATACCTTTATGTCCGCAAAACAAGCTCAAGATTATGGTATTGTCGATCGCATAGCAATAGAAAAAAA	TTTTTTTCTTTTGCTATGCGATCGACAATACCATAATCTTGAGCTTGTTTTGCGGACATAAAGGTATCTCTTTCCAGATCATTCTGTACAACATCTAGAGGTTGACCTGTTTGTTGTGCATACAGCTCCGCAATTGTCTTACGAAGTTCAAACATTTCGTCTGCTTC
R121	165	F	Fimbristylis littoralis	116297	116461	Fimbristylis littoralis	116631	116795	0	2.10e-89	_	_	AGCCAGGATCAGAAAGTTGATTCCTATTTCAAGAGTGCATAACCGCATGGATAAGCTTACACTAACCCGTCAATTTTGGATCCAATTGGGGATTTTCTTTGGGGGGTATCGGGAAGAAATTGGAATGTAATAGAATAATATAGATTCATAAAGAAGAAAAGGTTC	AGCCAGGATCAGAAAGTTGATTCCTATTTCAAGAGTGCATAACCGCATGGATAAGCTTACACTAACCCGTCAATTTTGGATCCAATTGGGGATTTTCTTTGGGGGGTATCGGGAAGAAATTGGAATGTAATAGAATAATATAGATTCATAAAGAAGAAAAGGTTC
R122	165	F	Fimbristylis littoralis	195480	195644	Fimbristylis littoralis	195814	195978	0	2.10e-89	_	_	GAACCTTTTCTTCTTTATGAATCTATATTATTCTATTACATTCCAATTTCTTCCCGATACCCCCCAAAGAAAATCCCCAATTGGATCCAAAATTGACGGGTTAGTGTAAGCTTATCCATGCGGTTATGCACTCTTGAAATAGGAATCAACTTTCTGATCCTGGCT	GAACCTTTTCTTCTTTATGAATCTATATTATTCTATTACATTCCAATTTCTTCCCGATACCCCCCAAAGAAAATCCCCAATTGGATCCAAAATTGACGGGTTAGTGTAAGCTTATCCATGCGGTTATGCACTCTTGAAATAGGAATCAACTTTCTGATCCTGGCT
R123	165	F	Fimbristylis littoralis	2544	2708	Fimbristylis littoralis	3103	3267	0	2.10e-89	_	_	TGATCATTATATATCGGGGAGTAGAGCAGTCTGGTAGCTCGCGAGGCTCATAACCTCGAAGTCGCGAGTTCAAATCCCGCCTCCCCACCAATGTTTTCTTGAAACATTGGTTCAATTAGTTCAAAAGTCTTCAATTTTTTCTCTCTTTTTTGAAATTGAAATAAA	TGATCATTATATATCGGGGAGTAGAGCAGTCTGGTAGCTCGCGAGGCTCATAACCTCGAAGTCGCGAGTTCAAATCCCGCCTCCCCACCAATGTTTTCTTGAAACATTGGTTCAATTAGTTCAAAAGTCTTCAATTTTTTCTCTCTTTTTTGAAATTGAAATAAA
R124	165	P	Fimbristylis littoralis	116631	116795	Fimbristylis littoralis	195814	195978	0	2.10e-89	_	_	AGCCAGGATCAGAAAGTTGATTCCTATTTCAAGAGTGCATAACCGCATGGATAAGCTTACACTAACCCGTCAATTTTGGATCCAATTGGGGATTTTCTTTGGGGGGTATCGGGAAGAAATTGGAATGTAATAGAATAATATAGATTCATAAAGAAGAAAAGGTTC	GAACCTTTTCTTCTTTATGAATCTATATTATTCTATTACATTCCAATTTCTTCCCGATACCCCCCAAAGAAAATCCCCAATTGGATCCAAAATTGACGGGTTAGTGTAAGCTTATCCATGCGGTTATGCACTCTTGAAATAGGAATCAACTTTCTGATCCTGGCT
R125	165	P	Fimbristylis littoralis	116297	116461	Fimbristylis littoralis	195480	195644	0	2.10e-89	_	_	AGCCAGGATCAGAAAGTTGATTCCTATTTCAAGAGTGCATAACCGCATGGATAAGCTTACACTAACCCGTCAATTTTGGATCCAATTGGGGATTTTCTTTGGGGGGTATCGGGAAGAAATTGGAATGTAATAGAATAATATAGATTCATAAAGAAGAAAAGGTTC	GAACCTTTTCTTCTTTATGAATCTATATTATTCTATTACATTCCAATTTCTTCCCGATACCCCCCAAAGAAAATCCCCAATTGGATCCAAAATTGACGGGTTAGTGTAAGCTTATCCATGCGGTTATGCACTCTTGAAATAGGAATCAACTTTCTGATCCTGGCT
R126	161	F	Fimbristylis littoralis	99330	99490	Fimbristylis littoralis	185733	185893	-3	9.90e-80	_	_	ATCTATATCCATAATATGCTTACTTAAGAAAGAATAAATAAGATTTTTTCAATTCTGTAGAATAACTATGATGAAATCAAAAGTCTGCAACCGAGTTTCCAAAAAAACTTGTTTGAATTCAAAAAATCATACTCATATACTTTACTTTTTCATCTATTTTT	ATCTATATCCATAATATGCTTACTTAAGAAAGAATAAATAAGATTTTTTCAATTCTGTAGAATAGCTATGATGAAATCAAAAGTCTGCAACCGAGTTTCCAAAAAAACTTGTTTGAATTCAAAAAATCATACTCATATATTTTACTTTTTTATCTATTTTT
R127	161	P	Fimbristylis littoralis	99330	99490	Fimbristylis littoralis	126382	126542	-3	9.90e-80	_	_	ATCTATATCCATAATATGCTTACTTAAGAAAGAATAAATAAGATTTTTTCAATTCTGTAGAATAACTATGATGAAATCAAAAGTCTGCAACCGAGTTTCCAAAAAAACTTGTTTGAATTCAAAAAATCATACTCATATACTTTACTTTTTCATCTATTTTT	AAAAATAGATAAAAAAGTAAAATATATGAGTATGATTTTTTGAATTCAAACAAGTTTTTTTGGAAACTCGGTTGCAGACTTTTGATTTCATCATAGCTATTCTACAGAATTGAAAAAATCTTATTTATTCTTTCTTAAGTAAGCATATTATGGATATAGAT
R128	157	F	Fimbristylis littoralis	123716	123872	Fimbristylis littoralis	132585	132741	-3	2.35e-77	_	_	GAAGCAGACGAAATGTTTGAACTTCGTAAGACAATTGCGGAGCTGTATGCACAACAAACAGGTCAACCTCTAGATGTTGTACAGAATGATCTGGAAAGAGATACCTTTATGTCCGCAAAACAAGCTCAAGATTATGGTATTGTCGATCGCATAGCAA	GAAGCAGACGAAATGTTTGAACTTCGTAAGACAATTGCGGAGCTGTACGTACAACAAACAAGTCAACCTCTAGATGTTGTACAGAATGATCTGGAAAGAGATACCTTTATGTCCGCAAAACAAGCTCAAGATTATGGTATTGTCGATCGCATAGCAA
R129	157	F	Fimbristylis littoralis	179534	179690	Fimbristylis littoralis	188403	188559	-3	2.35e-77	_	_	TTGCTATGCGATCGACAATACCATAATCTTGAGCTTGTTTTGCGGACATAAAGGTATCTCTTTCCAGATCATTCTGTACAACATCTAGAGGTTGACTTGTTTGTTGTACGTACAGCTCCGCAATTGTCTTACGAAGTTCAAACATTTCGTCTGCTTC	TTGCTATGCGATCGACAATACCATAATCTTGAGCTTGTTTTGCGGACATAAAGGTATCTCTTTCCAGATCATTCTGTACAACATCTAGAGGTTGACCTGTTTGTTGTGCATACAGCTCCGCAATTGTCTTACGAAGTTCAAACATTTCGTCTGCTTC
R130	157	P	Fimbristylis littoralis	132585	132741	Fimbristylis littoralis	188403	188559	-3	2.35e-77	_	_	GAAGCAGACGAAATGTTTGAACTTCGTAAGACAATTGCGGAGCTGTACGTACAACAAACAAGTCAACCTCTAGATGTTGTACAGAATGATCTGGAAAGAGATACCTTTATGTCCGCAAAACAAGCTCAAGATTATGGTATTGTCGATCGCATAGCAA	TTGCTATGCGATCGACAATACCATAATCTTGAGCTTGTTTTGCGGACATAAAGGTATCTCTTTCCAGATCATTCTGTACAACATCTAGAGGTTGACCTGTTTGTTGTGCATACAGCTCCGCAATTGTCTTACGAAGTTCAAACATTTCGTCTGCTTC
R131	157	P	Fimbristylis littoralis	123716	123872	Fimbristylis littoralis	179534	179690	-3	2.35e-77	_	_	GAAGCAGACGAAATGTTTGAACTTCGTAAGACAATTGCGGAGCTGTATGCACAACAAACAGGTCAACCTCTAGATGTTGTACAGAATGATCTGGAAAGAGATACCTTTATGTCCGCAAAACAAGCTCAAGATTATGGTATTGTCGATCGCATAGCAA	TTGCTATGCGATCGACAATACCATAATCTTGAGCTTGTTTTGCGGACATAAAGGTATCTCTTTCCAGATCATTCTGTACAACATCTAGAGGTTGACTTGTTTGTTGTACGTACAGCTCCGCAATTGTCTTACGAAGTTCAAACATTTCGTCTGCTTC
R132	156	F	Fimbristylis littoralis	155837	155992	Fimbristylis littoralis	184857	185012	-3	9.21e-77	_	_	CGGATGTTATTCTTCTCAATTATCTCTATTGAATGGAATACTCCATAAAAAGAATTGAAAAAAATAACTCAGATTATTGACCATTTCCTTTTCTGTAATCATTTACTATCTTATCAAGAATACCATATTCCTGAGCTTCTTTTCCGGATATAAGGA	CGGATGTTATTCTTCTCAATTATCTCTATTGAATGGAATACTCCATAAAAAGAATTGAGAAAAATAACTCAGATTACTGACCATTTCCTTTTCTGTAATCATTTACTATCTTATCAATAATACCATATTCCTGAGCTTCTTTTCCGGATATAAGGA
R133	156	P	Fimbristylis littoralis	127263	127418	Fimbristylis littoralis	155837	155992	-3	9.21e-77	_	_	TCCTTATATCCGGAAAAGAAGCTCAGGAATATGGTATTATTGATAAGATAGTAAATGATTACAGAAAAGGAAATGGTCAGTAATCTGAGTTATTTTTCTCAATTCTTTTTATGGAGTATTCCATTCAATAGAGATAATTGAGAAGAATAACATCCG	CGGATGTTATTCTTCTCAATTATCTCTATTGAATGGAATACTCCATAAAAAGAATTGAAAAAAATAACTCAGATTATTGACCATTTCCTTTTCTGTAATCATTTACTATCTTATCAAGAATACCATATTCCTGAGCTTCTTTTCCGGATATAAGGA
R134	155	F	Fimbristylis littoralis	98489	98643	Fimbristylis littoralis	180805	180959	-2	2.36e-78	_	_	GAATACTCCATAAAAAGAATTGAGAAAAATAACTCAGATTACTGACCATTTCCTTTTCTGTAATCATTTACTATCTTATCAATAATACCATATTCCTGAGCTTCTTTTCCGGATATAAGGATATCTCTTTCCAGATCATTCTGTACAACATCTAG	GAATACTCCATAAAAAGAATTGAGAAAAATAACTCAGATTACTGACGATTTCCTTTTCTGTAATCATTTACTATCTTATCAATAATACCATATTCCTGAGCTTCTTTTCCGGATATAAGGGTATCTCTTTCCAGATCATTCTGTACAACATCTAG
R135	155	P	Fimbristylis littoralis	98489	98643	Fimbristylis littoralis	131316	131470	-2	2.36e-78	_	_	GAATACTCCATAAAAAGAATTGAGAAAAATAACTCAGATTACTGACCATTTCCTTTTCTGTAATCATTTACTATCTTATCAATAATACCATATTCCTGAGCTTCTTTTCCGGATATAAGGATATCTCTTTCCAGATCATTCTGTACAACATCTAG	CTAGATGTTGTACAGAATGATCTGGAAAGAGATACCCTTATATCCGGAAAAGAAGCTCAGGAATATGGTATTATTGATAAGATAGTAAATGATTACAGAAAAGGAAATCGTCAGTAATCTGAGTTATTTTTCTCAATTCTTTTTATGGAGTATTC
R136	154	P	Fimbristylis littoralis	1030	1183	Fimbristylis littoralis	109876	110029	0	8.80e-83	_	rps3	TTTTTTTTCGATTCAGAAGTGGATTAAACAAAGAAATATCCATTTATTCTTTTAGAGAAAAACGAGGAATTCGAGTTAGTTAGGGTTAAATAAAAATTGAATTGACTCTTTTAGTATAATTGCTATGCTTAGTGTGTGATTCGTTAGTTTTTTT	AAAAAAACTAACGAATCACACACTAAGCATAGCAATTATACTAAAAGAGTCAATTCAATTTTTATTTAACCCTAACTAACTCGAATTCCTCGTTTTTCTCTAAAAGAATAAATGGATATTTCTTTGTTTAATCCACTTCTGAATCGAAAAAAAA
R137	153	F	Fimbristylis littoralis	61000	61152	Fimbristylis littoralis	167934	168086	-3	5.56e-75	rpoB	_	TTTTTCAAGGAATGGGAATACTGAAAGTATTCCTTTAGTTAAGTATCAAGGTTCCAACAAAAAAACTTTGATCCATCAAAAACCCCAGGTTCAGGAAGGTAAATGCGTTAAAAAAGGTCAAATTTTGGCGGACGGTGCCGCTACAGTTGGTGG	TTTTTCAAGGAATGGGAATACTGAAAGTATTCCTTTAGTTAAGTATCAAGGTTCCAACAAAAAAACTTTGATTCATCAAAAACCCCCGGTTCAGGGAGGTAAATGCGTTAAAAAAGGTCAAATTTTGGCGGACGGTGCCGCTACAGTTGGTGG
R138	153	P	Fimbristylis littoralis	61000	61152	Fimbristylis littoralis	144189	144341	-3	5.56e-75	rpoB	_	TTTTTCAAGGAATGGGAATACTGAAAGTATTCCTTTAGTTAAGTATCAAGGTTCCAACAAAAAAACTTTGATCCATCAAAAACCCCAGGTTCAGGAAGGTAAATGCGTTAAAAAAGGTCAAATTTTGGCGGACGGTGCCGCTACAGTTGGTGG	CCACCAACTGTAGCGGCACCGTCCGCCAAAATTTGACCTTTTTTAACGCATTTACCTCCCTGAACCGGGGGTTTTTGATGAATCAAAGTTTTTTTGTTGGAACCTTGATACTTAACTAAAGGAATACTTTCAGTATTCCCATTCCTTGAAAAA
R139	153	P	Fimbristylis littoralis	74823	74975	Fimbristylis littoralis	97645	97797	0	3.52e-82	_	_	CACTATTTTCTTTTTTTGAATATAGAAATGGAAGAATAGGAAGAAAAGCAAGAATCGTGGTTGGGAAGGTTAGAGTAGCAAAAGCCATTGGAATCAATATTTGATATATTGGAATAGTTCGTTTTGTTATTGATTGACCCTAGTCGGAGAAAA	TTTTCTCCGACTAGGGTCAATCAATAACAAAACGAACTATTCCAATATATCAAATATTGATTCCAATGGCTTTTGCTACTCTAACCTTCCCAACCACGATTCTTGCTTTTCTTCCTATTCTTCCATTTCTATATTCAAAAAAAGAAAATAGTG
R140	151	F	Fimbristylis littoralis	106844	106994	Fimbristylis littoralis	154882	155032	0	5.63e-81	_	rpl32	CTATATCTATCAACGGAATACTTTGTTTTAGAAATACACAAAAACCAGAAACTCTTTTATTTGGTTTTTCTTTTATAAAACTTTTTGAGTTTCTAATAGAAACTGATTTTGTTAAAGATGAGACTTTTACTACGGTTAAATATCCTTTTTT	CTATATCTATCAACGGAATACTTTGTTTTAGAAATACACAAAAACCAGAAACTCTTTTATTTGGTTTTTCTTTTATAAAACTTTTTGAGTTTCTAATAGAAACTGATTTTGTTAAAGATGAGACTTTTACTACGGTTAAATATCCTTTTTT
R141	150	F	Fimbristylis littoralis	74118	74267	Fimbristylis littoralis	131283	131432	-1	1.01e-77	_	_	AAAAAAAATCTCCTGAATTATTTTGATCAAGAACTAGATGTTGTACAGAATGATCTGGAAAGAGATACCCTTATATCCGGAAAAGAAGCTCAGGAATATGGTATTATTGATAAGATAGTAAATGATTACAGAAAAGGAAATCGTCAGTAA	AAAAAAAACCTCCTGAATTATTTTGATCAAGAACTAGATGTTGTACAGAATGATCTGGAAAGAGATACCCTTATATCCGGAAAAGAAGCTCAGGAATATGGTATTATTGATAAGATAGTAAATGATTACAGAAAAGGAAATCGTCAGTAA
R142	150	P	Fimbristylis littoralis	74118	74267	Fimbristylis littoralis	180843	180992	-1	1.01e-77	_	_	AAAAAAAATCTCCTGAATTATTTTGATCAAGAACTAGATGTTGTACAGAATGATCTGGAAAGAGATACCCTTATATCCGGAAAAGAAGCTCAGGAATATGGTATTATTGATAAGATAGTAAATGATTACAGAAAAGGAAATCGTCAGTAA	TTACTGACGATTTCCTTTTCTGTAATCATTTACTATCTTATCAATAATACCATATTCCTGAGCTTCTTTTCCGGATATAAGGGTATCTCTTTCCAGATCATTCTGTACAACATCTAGTTCTTGATCAAAATAATTCAGGAGGTTTTTTTT
R143	144	F	Fimbristylis littoralis	127264	127407	Fimbristylis littoralis	131351	131494	-1	3.98e-74	_	_	CCTTATATCCGGAAAAGAAGCTCAGGAATATGGTATTATTGATAAGATAGTAAATGATTACAGAAAAGGAAATGGTCAGTAATCTGAGTTATTTTTCTCAATTCTTTTTATGGAGTATTCCATTCAATAGAGATAATTGAGAAG	CCTTATATCCGGAAAAGAAGCTCAGGAATATGGTATTATTGATAAGATAGTAAATGATTACAGAAAAGGAAATCGTCAGTAATCTGAGTTATTTTTCTCAATTCTTTTTATGGAGTATTCCATTCAATAGAGATAATTGAGAAG
R144	144	P	Fimbristylis littoralis	131351	131494	Fimbristylis littoralis	184868	185011	-1	3.98e-74	_	_	CCTTATATCCGGAAAAGAAGCTCAGGAATATGGTATTATTGATAAGATAGTAAATGATTACAGAAAAGGAAATCGTCAGTAATCTGAGTTATTTTTCTCAATTCTTTTTATGGAGTATTCCATTCAATAGAGATAATTGAGAAG	CTTCTCAATTATCTCTATTGAATGGAATACTCCATAAAAAGAATTGAGAAAAATAACTCAGATTACTGACCATTTCCTTTTCTGTAATCATTTACTATCTTATCAATAATACCATATTCCTGAGCTTCTTTTCCGGATATAAGG
R145	144	P	Fimbristylis littoralis	127264	127407	Fimbristylis littoralis	180781	180924	-1	3.98e-74	_	_	CCTTATATCCGGAAAAGAAGCTCAGGAATATGGTATTATTGATAAGATAGTAAATGATTACAGAAAAGGAAATGGTCAGTAATCTGAGTTATTTTTCTCAATTCTTTTTATGGAGTATTCCATTCAATAGAGATAATTGAGAAG	CTTCTCAATTATCTCTATTGAATGGAATACTCCATAAAAAGAATTGAGAAAAATAACTCAGATTACTGACGATTTCCTTTTCTGTAATCATTTACTATCTTATCAATAATACCATATTCCTGAGCTTCTTTTCCGGATATAAGG
R146	142	F	Fimbristylis littoralis	127690	127831	Fimbristylis littoralis	131077	131218	-1	6.29e-73	_	_	AAATAAGTTTTTTTGGAAACTCGGTTGCAGACTTTTGATTTCATCATAGCTATTCTACGGAATCTAGAGAATTTCACTTTTCTAAGAGAAGCATAGAAAAGTGAACCTCTAGATGTTGTACAGAATGATCTGGAAAGAGATA	AAATAAGTTTTTTTGGAAACTCGGTTGCAGATTTTTGATTTCATCATAGCTATTCTACGGAATCTAGAGAATTTCACTTTTCTAAGAGAAGCATAGAAAAGTGAACCTCTAGATGTTGTACAGAATGATCTGGAAAGAGATA
R147	142	F	Fimbristylis littoralis	74605	74746	Fimbristylis littoralis	131077	131218	-2	1.33e-70	_	_	AAATAAGTTTTTTTGGAAACTCGGTTACAGACTTTTGATTTCATCATAGCTATTCTACGGAATCTAGAGAATTTCACTTTTCTAAGAGAAGCATAGAAAAGTGAACCTCTAGATGTTGTACAGAATGATCTGGAAAGAGATA	AAATAAGTTTTTTTGGAAACTCGGTTGCAGATTTTTGATTTCATCATAGCTATTCTACGGAATCTAGAGAATTTCACTTTTCTAAGAGAAGCATAGAAAAGTGAACCTCTAGATGTTGTACAGAATGATCTGGAAAGAGATA
R148	142	F	Fimbristylis littoralis	131077	131218	Fimbristylis littoralis	131766	131907	-2	1.33e-70	_	_	AAATAAGTTTTTTTGGAAACTCGGTTGCAGATTTTTGATTTCATCATAGCTATTCTACGGAATCTAGAGAATTTCACTTTTCTAAGAGAAGCATAGAAAAGTGAACCTCTAGATGTTGTACAGAATGATCTGGAAAGAGATA	AAATAAGTTTTTTTGGAAACTCGGTTACAGACTTTTGATTTCATCATAGCTATTCTACGGAATCTAGAGAATTTCACTTTTCTAAGAGAAGCATAGAAAAGTGAACCTCTAGATGTTGTACAGAATGATCTGGAAAGAGATA
R149	142	F	Fimbristylis littoralis	73910	74051	Fimbristylis littoralis	74605	74746	-3	1.86e-68	_	_	AAATAAGTTTTTTTGGAAACTCCGTTGCAGATTTTTGATTTCATCATAGCTATTCTACGGAATCTAGAGAATTTCACTTTTCTAAGAGAAGCATAGAAAAGTGAACCTCTAGATGTTGTACAGAATGATCTGGAAAGAGATA	AAATAAGTTTTTTTGGAAACTCGGTTACAGACTTTTGATTTCATCATAGCTATTCTACGGAATCTAGAGAATTTCACTTTTCTAAGAGAAGCATAGAAAAGTGAACCTCTAGATGTTGTACAGAATGATCTGGAAAGAGATA
R150	142	F	Fimbristylis littoralis	73910	74051	Fimbristylis littoralis	131766	131907	-3	1.86e-68	_	_	AAATAAGTTTTTTTGGAAACTCCGTTGCAGATTTTTGATTTCATCATAGCTATTCTACGGAATCTAGAGAATTTCACTTTTCTAAGAGAAGCATAGAAAAGTGAACCTCTAGATGTTGTACAGAATGATCTGGAAAGAGATA	AAATAAGTTTTTTTGGAAACTCGGTTACAGACTTTTGATTTCATCATAGCTATTCTACGGAATCTAGAGAATTTCACTTTTCTAAGAGAAGCATAGAAAAGTGAACCTCTAGATGTTGTACAGAATGATCTGGAAAGAGATA
R151	142	F	Fimbristylis littoralis	73910	74051	Fimbristylis littoralis	127690	127831	-2	1.33e-70	_	_	AAATAAGTTTTTTTGGAAACTCCGTTGCAGATTTTTGATTTCATCATAGCTATTCTACGGAATCTAGAGAATTTCACTTTTCTAAGAGAAGCATAGAAAAGTGAACCTCTAGATGTTGTACAGAATGATCTGGAAAGAGATA	AAATAAGTTTTTTTGGAAACTCGGTTGCAGACTTTTGATTTCATCATAGCTATTCTACGGAATCTAGAGAATTTCACTTTTCTAAGAGAAGCATAGAAAAGTGAACCTCTAGATGTTGTACAGAATGATCTGGAAAGAGATA
R152	142	F	Fimbristylis littoralis	98388	98529	Fimbristylis littoralis	155771	155912	-3	1.86e-68	rps12	_	GTTGGCATATTGTATGTATATCTTCATAGAATAAAATAAAAAGGTTTGGCTTAGATTGATCTTAGCCGGATGTTATTCTTCTCAATTATCTCTATTGAATAGAATACTCCATAAAAAGAATTGAGAAAAATAACTCAGATTA	GTTGGCATATTGTATGTATATCTTCATAGAATAAAATAAAAAGGTTTGGCTTAGATTGATCTTAGTCGGATGTTATTCTTCTCAATTATCTCTATTGAATGGAATACTCCATAAAAAGAATTGAAAAAAATAACTCAGATTA
R153	142	F	Fimbristylis littoralis	181057	181198	Fimbristylis littoralis	184444	184585	-1	6.29e-73	_	_	TATCTCTTTCCAGATCATTCTGTACAACATCTAGAGGTTCACTTTTCTATGCTTCTCTTAGAAAAGTGAAATTCTCTAGATTCCGTAGAATAGCTATGATGAAATCAAAAATCTGCAACCGAGTTTCCAAAAAAACTTATTT	TATCTCTTTCCAGATCATTCTGTACAACATCTAGAGGTTCACTTTTCTATGCTTCTCTTAGAAAAGTGAAATTCTCTAGATTCCGTAGAATAGCTATGATGAAATCAAAAGTCTGCAACCGAGTTTCCAAAAAAACTTATTT
R154	142	F	Fimbristylis littoralis	180368	180509	Fimbristylis littoralis	181057	181198	-2	1.33e-70	_	_	TATCTCTTTCCAGATCATTCTGTACAACATCTAGAGGTTCACTTTTCTATGCTTCTCTTAGAAAAGTGAAATTCTCTAGATTCCGTAGAATAGCTATGATGAAATCAAAAGTCTGTAACCGAGTTTCCAAAAAAACTTATTT	TATCTCTTTCCAGATCATTCTGTACAACATCTAGAGGTTCACTTTTCTATGCTTCTCTTAGAAAAGTGAAATTCTCTAGATTCCGTAGAATAGCTATGATGAAATCAAAAATCTGCAACCGAGTTTCCAAAAAAACTTATTT
R155	142	P	Fimbristylis littoralis	73910	74051	Fimbristylis littoralis	184444	184585	-2	1.33e-70	_	_	AAATAAGTTTTTTTGGAAACTCCGTTGCAGATTTTTGATTTCATCATAGCTATTCTACGGAATCTAGAGAATTTCACTTTTCTAAGAGAAGCATAGAAAAGTGAACCTCTAGATGTTGTACAGAATGATCTGGAAAGAGATA	TATCTCTTTCCAGATCATTCTGTACAACATCTAGAGGTTCACTTTTCTATGCTTCTCTTAGAAAAGTGAAATTCTCTAGATTCCGTAGAATAGCTATGATGAAATCAAAAGTCTGCAACCGAGTTTCCAAAAAAACTTATTT
R156	142	P	Fimbristylis littoralis	131077	131218	Fimbristylis littoralis	184444	184585	-1	6.29e-73	_	_	AAATAAGTTTTTTTGGAAACTCGGTTGCAGATTTTTGATTTCATCATAGCTATTCTACGGAATCTAGAGAATTTCACTTTTCTAAGAGAAGCATAGAAAAGTGAACCTCTAGATGTTGTACAGAATGATCTGGAAAGAGATA	TATCTCTTTCCAGATCATTCTGTACAACATCTAGAGGTTCACTTTTCTATGCTTCTCTTAGAAAAGTGAAATTCTCTAGATTCCGTAGAATAGCTATGATGAAATCAAAAGTCTGCAACCGAGTTTCCAAAAAAACTTATTT
R157	142	P	Fimbristylis littoralis	127690	127831	Fimbristylis littoralis	181057	181198	-1	6.29e-73	_	_	AAATAAGTTTTTTTGGAAACTCGGTTGCAGACTTTTGATTTCATCATAGCTATTCTACGGAATCTAGAGAATTTCACTTTTCTAAGAGAAGCATAGAAAAGTGAACCTCTAGATGTTGTACAGAATGATCTGGAAAGAGATA	TATCTCTTTCCAGATCATTCTGTACAACATCTAGAGGTTCACTTTTCTATGCTTCTCTTAGAAAAGTGAAATTCTCTAGATTCCGTAGAATAGCTATGATGAAATCAAAAATCTGCAACCGAGTTTCCAAAAAAACTTATTT
R158	142	P	Fimbristylis littoralis	131766	131907	Fimbristylis littoralis	181057	181198	-2	1.33e-70	_	_	AAATAAGTTTTTTTGGAAACTCGGTTACAGACTTTTGATTTCATCATAGCTATTCTACGGAATCTAGAGAATTTCACTTTTCTAAGAGAAGCATAGAAAAGTGAACCTCTAGATGTTGTACAGAATGATCTGGAAAGAGATA	TATCTCTTTCCAGATCATTCTGTACAACATCTAGAGGTTCACTTTTCTATGCTTCTCTTAGAAAAGTGAAATTCTCTAGATTCCGTAGAATAGCTATGATGAAATCAAAAATCTGCAACCGAGTTTCCAAAAAAACTTATTT
R159	142	P	Fimbristylis littoralis	74605	74746	Fimbristylis littoralis	181057	181198	-2	1.33e-70	_	_	AAATAAGTTTTTTTGGAAACTCGGTTACAGACTTTTGATTTCATCATAGCTATTCTACGGAATCTAGAGAATTTCACTTTTCTAAGAGAAGCATAGAAAAGTGAACCTCTAGATGTTGTACAGAATGATCTGGAAAGAGATA	TATCTCTTTCCAGATCATTCTGTACAACATCTAGAGGTTCACTTTTCTATGCTTCTCTTAGAAAAGTGAAATTCTCTAGATTCCGTAGAATAGCTATGATGAAATCAAAAATCTGCAACCGAGTTTCCAAAAAAACTTATTT
R160	142	P	Fimbristylis littoralis	73910	74051	Fimbristylis littoralis	180368	180509	-3	1.86e-68	_	_	AAATAAGTTTTTTTGGAAACTCCGTTGCAGATTTTTGATTTCATCATAGCTATTCTACGGAATCTAGAGAATTTCACTTTTCTAAGAGAAGCATAGAAAAGTGAACCTCTAGATGTTGTACAGAATGATCTGGAAAGAGATA	TATCTCTTTCCAGATCATTCTGTACAACATCTAGAGGTTCACTTTTCTATGCTTCTCTTAGAAAAGTGAAATTCTCTAGATTCCGTAGAATAGCTATGATGAAATCAAAAGTCTGTAACCGAGTTTCCAAAAAAACTTATTT
R161	142	P	Fimbristylis littoralis	131077	131218	Fimbristylis littoralis	180368	180509	-2	1.33e-70	_	_	AAATAAGTTTTTTTGGAAACTCGGTTGCAGATTTTTGATTTCATCATAGCTATTCTACGGAATCTAGAGAATTTCACTTTTCTAAGAGAAGCATAGAAAAGTGAACCTCTAGATGTTGTACAGAATGATCTGGAAAGAGATA	TATCTCTTTCCAGATCATTCTGTACAACATCTAGAGGTTCACTTTTCTATGCTTCTCTTAGAAAAGTGAAATTCTCTAGATTCCGTAGAATAGCTATGATGAAATCAAAAGTCTGTAACCGAGTTTCCAAAAAAACTTATTT
R162	142	P	Fimbristylis littoralis	127343	127484	Fimbristylis littoralis	155771	155912	-2	1.33e-70	_	_	TAATCTGAGTTATTTTTCTCAATTCTTTTTATGGAGTATTCCATTCAATAGAGATAATTGAGAAGAATAACATCCGGCTAAGATCAATCTAAGCCAAACCTTTTTATTTTATTCTATGAAGATATACATACAATATGCCAAC	GTTGGCATATTGTATGTATATCTTCATAGAATAAAATAAAAAGGTTTGGCTTAGATTGATCTTAGTCGGATGTTATTCTTCTCAATTATCTCTATTGAATGGAATACTCCATAAAAAGAATTGAAAAAAATAACTCAGATTA
R163	141	F	Fimbristylis littoralis	74127	74267	Fimbristylis littoralis	131292	131432	0	5.90e-75	_	_	CTCCTGAATTATTTTGATCAAGAACTAGATGTTGTACAGAATGATCTGGAAAGAGATACCCTTATATCCGGAAAAGAAGCTCAGGAATATGGTATTATTGATAAGATAGTAAATGATTACAGAAAAGGAAATCGTCAGTAA	CTCCTGAATTATTTTGATCAAGAACTAGATGTTGTACAGAATGATCTGGAAAGAGATACCCTTATATCCGGAAAAGAAGCTCAGGAATATGGTATTATTGATAAGATAGTAAATGATTACAGAAAAGGAAATCGTCAGTAA
R164	141	F	Fimbristylis littoralis	180641	180781	Fimbristylis littoralis	184717	184857	0	5.90e-75	_	_	TCTCAATCCAAGATCCCATCCACCCGCTAACGTTCTTTTGTTGCTGTCTTATGTTTCTAAGAAGTTGTTTAATAGTTGGCATATTGTATGTATATCTTCATAGAATAAAATAAAAAGGTTTGGCTTAGATTGATCTTAGCC	TCTCAATCCAAGATCCCATCCACCCGCTAACGTTCTTTTGTTGCTGTCTTATGTTTCTAAGAAGTTGTTTAATAGTTGGCATATTGTATGTATATCTTCATAGAATAAAATAAAAAGGTTTGGCTTAGATTGATCTTAGCC
R165	141	P	Fimbristylis littoralis	74127	74267	Fimbristylis littoralis	180843	180983	0	5.90e-75	_	_	CTCCTGAATTATTTTGATCAAGAACTAGATGTTGTACAGAATGATCTGGAAAGAGATACCCTTATATCCGGAAAAGAAGCTCAGGAATATGGTATTATTGATAAGATAGTAAATGATTACAGAAAAGGAAATCGTCAGTAA	TTACTGACGATTTCCTTTTCTGTAATCATTTACTATCTTATCAATAATACCATATTCCTGAGCTTCTTTTCCGGATATAAGGGTATCTCTTTCCAGATCATTCTGTACAACATCTAGTTCTTGATCAAAATAATTCAGGAG
R166	138	F	Fimbristylis littoralis	60948	61085	Fimbristylis littoralis	167882	168019	-3	4.37e-66	rpoB	_	TTATAGCTGAGCATCAGGGAAAAGTCCTTTATACTGATAGTCAAAAGATCCTTTTTTCAAGGAATGGGAATACTGAAAGTATTCCTTTAGTTAAGTATCAAGGTTCCAACAAAAAAACTTTGATCCATCAAAAACCCC	TTATAGCTGAGCATCAGGGAAAAATCCTTTATACTGATAGTCAAAAGATCCCTTTTTCAAGGAATGGGAATACTGAAAGTATTCCTTTAGTTAAGTATCAAGGTTCCAACAAAAAAACTTTGATTCATCAAAAACCCC
R167	138	P	Fimbristylis littoralis	60948	61085	Fimbristylis littoralis	144256	144393	-3	4.37e-66	rpoB	_	TTATAGCTGAGCATCAGGGAAAAGTCCTTTATACTGATAGTCAAAAGATCCTTTTTTCAAGGAATGGGAATACTGAAAGTATTCCTTTAGTTAAGTATCAAGGTTCCAACAAAAAAACTTTGATCCATCAAAAACCCC	GGGGTTTTTGATGAATCAAAGTTTTTTTGTTGGAACCTTGATACTTAACTAAAGGAATACTTTCAGTATTCCCATTCCTTGAAAAAGGGATCTTTTGACTATCAGTATAAAGGATTTTTCCCTGATGCTCAGCTATAA
R168	137	F	Fimbristylis littoralis	106858	106994	Fimbristylis littoralis	181615	181751	-3	1.71e-65	_	_	GGAATACTTTGTTTTAGAAATACACAAAAACCAGAAACTCTTTTATTTGGTTTTTCTTTTATAAAACTTTTTGAGTTTCTAATAGAAACTGATTTTGTTAAAGATGAGACTTTTACTACGGTTAAATATCCTTTTTT	GGAATACGTTCTTCTAGAAATACACAAAAACCAGAAACTCTTTTATTTGGTTTTTCTTTTATAAAACTTTTTGAGTTTCTAATAGAAACTGATTTTGTTAAAGATGAGACTTTTACTACGGTTAAATATCCTTTTTT
R169	137	P	Fimbristylis littoralis	106858	106994	Fimbristylis littoralis	130524	130660	-3	1.71e-65	_	_	GGAATACTTTGTTTTAGAAATACACAAAAACCAGAAACTCTTTTATTTGGTTTTTCTTTTATAAAACTTTTTGAGTTTCTAATAGAAACTGATTTTGTTAAAGATGAGACTTTTACTACGGTTAAATATCCTTTTTT	AAAAAAGGATATTTAACCGTAGTAAAAGTCTCATCTTTAACAAAATCAGTTTCTATTAGAAACTCAAAAAGTTTTATAAAAGAAAAACCAAATAAAAGAGTTTCTGGTTTTTGTGTATTTCTAGAAGAACGTATTCC
R170	137	P	Fimbristylis littoralis	73357	73493	Fimbristylis littoralis	106858	106994	-3	1.71e-65	_	_	AAAAAAGGATATTTAACCGTAGTAAAAGTCTCATCTTTAACAAAATCAGTTTCTATTAGAAACTCAAAAAGTTTTATAAAAGAAAAACCAAATAAAAGAGTTTCTGGTTTTTGTGTATTTCTAGAAGAACGTATTCC	GGAATACTTTGTTTTAGAAATACACAAAAACCAGAAACTCTTTTATTTGGTTTTTCTTTTATAAAACTTTTTGAGTTTCTAATAGAAACTGATTTTGTTAAAGATGAGACTTTTACTACGGTTAAATATCCTTTTTT
R171	136	F	Fimbristylis littoralis	72840	72975	Fimbristylis littoralis	130012	130147	-3	6.69e-65	_	_	AAATTAGAAGCAAATTCCCCTAATTCCTATACTTTTCTTGATGTCAAAAACATCTTATTTCTGATTGAGTTACTAGTAGGCTTTAGAATGGACGATTCGTTTGAATACGAATTGAAACATTTACAGCAGGTCTTTC	AAATTAGAAGCAAATTCTCTTAATTCCTATACTTTTTTTGATGTCAAAAACATCTTATTTCTGATTGAGTTACTAGTAGGCTTTAGAATGGACGATTCGTTTGAATACGAATTGAAACATTTACAGCAGGTCTTTC
R172	136	P	Fimbristylis littoralis	72840	72975	Fimbristylis littoralis	182128	182263	-3	6.69e-65	_	_	AAATTAGAAGCAAATTCCCCTAATTCCTATACTTTTCTTGATGTCAAAAACATCTTATTTCTGATTGAGTTACTAGTAGGCTTTAGAATGGACGATTCGTTTGAATACGAATTGAAACATTTACAGCAGGTCTTTC	GAAAGACCTGCTGTAAATGTTTCAATTCGTATTCAAACGAATCGTCCATTCTAAAGCCTACTAGTAACTCAATCAGAAATAAGATGTTTTTGACATCAAAAAAAGTATAGGAATTAAGAGAATTTGCTTCTAATTT
R173	132	F	Fimbristylis littoralis	2159	2290	Fimbristylis littoralis	2714	2845	-3	1.57e-62	_	_	TTATTACTTAATTTCTTTTTTAGTATTTGTTTTCATAGTAGTATATGCTGGTTTTAGACTATTTAGTCTAATATGCATAATTTTTTGAATTCATAGAAAAATTATGACATTACTTAGTTTCTTTTTTTATTT	TTATTATTTAGTTTCTTTTTTAGTATTTGTTTTCATAGTAGTATATGCTGGTTTTAGACTATTTAGTCTAATATGCATAATTTTTTGAATTCATAGAAAAATTATGACATTACTTAGTTTCTTTTTTTTTTT
R174	131	P	Fimbristylis littoralis	75853	75983	Fimbristylis littoralis	106381	106511	-3	6.12e-62	rpoA	_	CAAAAAGGTCAGGCTGATACTTTGGGTACTGCCTTGCGAAGAACATTGCTTAGTGAAATCCAAGGAACTGCTATTACATATATTAGAAATATTAAAATTAATAATAAAAAATTGGCGAAAGTATCTCATGA	TCATGAGATACTTTCGCCAATTTTTTGTTATTAATTTTAATATTTCTAACATATGTAATAGCAGTTCCTTGGATTTCACTAAGCAATGTTCTTCGCAAGGCAATACCCAAAGTATCAGCCTGACCTTTTTG
R175	127	F	Fimbristylis littoralis	33502	33628	Fimbristylis littoralis	189669	189795	-3	1.43e-59	_	_	TCCGCCACTGGAAACACCACTTCCCGTCTGACTTGCACGTGTTAAGCATGCCACCAGCGTTCATCCTGAGCCAGGATCAAACTCTCCATGAAATTCCTAATTGCATTGCATTGCTTATAGCTTCCTT	TCCGCCACTGGAAACACCACTTCCCGTCTGACTTGCATGTGTTAAGCATGCCACCAGCGTTCATCCTGAGCCAGGATCAAACTCTCCATGAGATTCCTAGTTGCATTGCATTGCTTATAGCTTCCTT
R176	127	P	Fimbristylis littoralis	33502	33628	Fimbristylis littoralis	122480	122606	-3	1.43e-59	_	_	TCCGCCACTGGAAACACCACTTCCCGTCTGACTTGCACGTGTTAAGCATGCCACCAGCGTTCATCCTGAGCCAGGATCAAACTCTCCATGAAATTCCTAATTGCATTGCATTGCTTATAGCTTCCTT	AAGGAAGCTATAAGCAATGCAATGCAACTAGGAATCTCATGGAGAGTTTGATCCTGGCTCAGGATGAACGCTGGTGGCATGCTTAACACATGCAAGTCAGACGGGAAGTGGTGTTTCCAGTGGCGGA
R177	126	F	Fimbristylis littoralis	96612	96737	Fimbristylis littoralis	96720	96845	-3	5.57e-59	_	_	TCCTAAAACCGAACAAGGAATTCCTCGTCCTAAAACTGAGCCTGGAACTCCAGGTCCTAAAATCGAACCAGGAATTCTAGATCCTAAAACTGAATCGAAAACTCCAAGTCCTAAAACCGAACAAGG	TCCTAAAACCGAACAAGGCATTCCTCGTCCTAAAACTGAGCCTGGAACTCCAGGTCCTAAAATCGAACCAGGAATTCTAGATCCTAAAACTGAATGGAAAACTCCAAGTCCTAAAACCGAACCAGG
R178	124	P	Fimbristylis littoralis	127361	127484	Fimbristylis littoralis	155771	155894	-1	3.77e-62	_	_	TCAATTCTTTTTATGGAGTATTCCATTCAATAGAGATAATTGAGAAGAATAACATCCGGCTAAGATCAATCTAAGCCAAACCTTTTTATTTTATTCTATGAAGATATACATACAATATGCCAAC	GTTGGCATATTGTATGTATATCTTCATAGAATAAAATAAAAAGGTTTGGCTTAGATTGATCTTAGTCGGATGTTATTCTTCTCAATTATCTCTATTGAATGGAATACTCCATAAAAAGAATTGA
R179	123	F	Fimbristylis littoralis	74438	74560	Fimbristylis littoralis	129632	129754	-3	3.31e-57	_	_	AGAACGTTAGCGGGTGGATGGGATCTTGGATTGAGAGGATTGGGGATTATATCAAAAAAACCTATAGTCCGCTGGAAGTCGCCATCATGATCCTATTATCTGTCTCACTAATTTATCTTTTCA	AGAACGTTAGCGGGTGGATGGGATCTTGGATTGAGAGGATTGGGGATTATATCAAAAAAACCTATAGTCCGCCGGAAGTCGCCATCATGATCCTATTATCTGTCTTAATAATTTATCTTTTCA
R180	123	F	Fimbristylis littoralis	129632	129754	Fimbristylis littoralis	131599	131721	-3	3.31e-57	_	_	AGAACGTTAGCGGGTGGATGGGATCTTGGATTGAGAGGATTGGGGATTATATCAAAAAAACCTATAGTCCGCCGGAAGTCGCCATCATGATCCTATTATCTGTCTTAATAATTTATCTTTTCA	AGAACGTTAGCGGGTGGATGGGATCTTGGATTGAGAGGATTGGGGATTATATCAAAAAAACCTATAGTCCGCTGGAAGTCGCCATCATGATCCTATTATCTGTCTCACTAATTTATCTTTTCA
R181	123	F	Fimbristylis littoralis	60972	61094	Fimbristylis littoralis	167906	168028	-3	3.31e-57	rpoB	_	TCCTTTATACTGATAGTCAAAAGATCCTTTTTTCAAGGAATGGGAATACTGAAAGTATTCCTTTAGTTAAGTATCAAGGTTCCAACAAAAAAACTTTGATCCATCAAAAACCCCAGGTTCAGG	TCCTTTATACTGATAGTCAAAAGATCCCTTTTTCAAGGAATGGGAATACTGAAAGTATTCCTTTAGTTAAGTATCAAGGTTCCAACAAAAAAACTTTGATTCATCAAAAACCCCCGGTTCAGG
R182	123	F	Fimbristylis littoralis	180554	180676	Fimbristylis littoralis	182521	182643	-3	3.31e-57	_	_	TGAAAAGATAAATTAGTGAGACAGATAATAGGATCATGATGGCGACTTCCAGCGGACTATAGGTTTTTTTGATATAATCCCCAATCCTCTCAATCCAAGATCCCATCCACCCGCTAACGTTCT	TGAAAAGATAAATTATTAAGACAGATAATAGGATCATGATGGCGACTTCCGGCGGACTATAGGTTTTTTTGATATAATCCCCAATCCTCTCAATCCAAGATCCCATCCACCCGCTAACGTTCT
R183	123	F	Fimbristylis littoralis	33594	33716	Fimbristylis littoralis	189761	189883	-2	2.74e-59	_	_	ATTCCTAATTGCATTGCATTGCTTATAGCTTCCTTATTCGTAGACAAAGCTGATTCGGAATTGTCTTTCATTCCAAGGCTTGTATCCGTGCGCTTCATGCCTGGAGTTTGCTTCCAAAAAAGA	ATTCCTAGTTGCATTGCATTGCTTATAGCTTCCTTGTTCGTAGACAAAGCTGATTCGGAATTGTCTTTCATTCCAAGGCTTGTATCCGTGCGCTTCATGCCTGGAGTTTGCTTCCAAAAAAGA
R184	123	P	Fimbristylis littoralis	74438	74560	Fimbristylis littoralis	182521	182643	-3	3.31e-57	_	_	AGAACGTTAGCGGGTGGATGGGATCTTGGATTGAGAGGATTGGGGATTATATCAAAAAAACCTATAGTCCGCTGGAAGTCGCCATCATGATCCTATTATCTGTCTCACTAATTTATCTTTTCA	TGAAAAGATAAATTATTAAGACAGATAATAGGATCATGATGGCGACTTCCGGCGGACTATAGGTTTTTTTGATATAATCCCCAATCCTCTCAATCCAAGATCCCATCCACCCGCTAACGTTCT
R185	123	P	Fimbristylis littoralis	131599	131721	Fimbristylis littoralis	182521	182643	-3	3.31e-57	_	_	AGAACGTTAGCGGGTGGATGGGATCTTGGATTGAGAGGATTGGGGATTATATCAAAAAAACCTATAGTCCGCTGGAAGTCGCCATCATGATCCTATTATCTGTCTCACTAATTTATCTTTTCA	TGAAAAGATAAATTATTAAGACAGATAATAGGATCATGATGGCGACTTCCGGCGGACTATAGGTTTTTTTGATATAATCCCCAATCCTCTCAATCCAAGATCCCATCCACCCGCTAACGTTCT
R186	123	P	Fimbristylis littoralis	129632	129754	Fimbristylis littoralis	180554	180676	-3	3.31e-57	_	_	AGAACGTTAGCGGGTGGATGGGATCTTGGATTGAGAGGATTGGGGATTATATCAAAAAAACCTATAGTCCGCCGGAAGTCGCCATCATGATCCTATTATCTGTCTTAATAATTTATCTTTTCA	TGAAAAGATAAATTAGTGAGACAGATAATAGGATCATGATGGCGACTTCCAGCGGACTATAGGTTTTTTTGATATAATCCCCAATCCTCTCAATCCAAGATCCCATCCACCCGCTAACGTTCT
R187	123	P	Fimbristylis littoralis	60972	61094	Fimbristylis littoralis	144247	144369	-3	3.31e-57	rpoB	_	TCCTTTATACTGATAGTCAAAAGATCCTTTTTTCAAGGAATGGGAATACTGAAAGTATTCCTTTAGTTAAGTATCAAGGTTCCAACAAAAAAACTTTGATCCATCAAAAACCCCAGGTTCAGG	CCTGAACCGGGGGTTTTTGATGAATCAAAGTTTTTTTGTTGGAACCTTGATACTTAACTAAAGGAATACTTTCAGTATTCCCATTCCTTGAAAAAGGGATCTTTTGACTATCAGTATAAAGGA
R188	123	P	Fimbristylis littoralis	33594	33716	Fimbristylis littoralis	122392	122514	-2	2.74e-59	_	_	ATTCCTAATTGCATTGCATTGCTTATAGCTTCCTTATTCGTAGACAAAGCTGATTCGGAATTGTCTTTCATTCCAAGGCTTGTATCCGTGCGCTTCATGCCTGGAGTTTGCTTCCAAAAAAGA	TCTTTTTTGGAAGCAAACTCCAGGCATGAAGCGCACGGATACAAGCCTTGGAATGAAAGACAATTCCGAATCAGCTTTGTCTACGAACAAGGAAGCTATAAGCAATGCAATGCAACTAGGAAT
R189	122	F	Fimbristylis littoralis	72877	72998	Fimbristylis littoralis	130049	130170	-3	1.29e-56	_	_	TTGATGTCAAAAACATCTTATTTCTGATTGAGTTACTAGTAGGCTTTAGAATGGACGATTCGTTTGAATACGAATTGAAACATTTACAGCAGGTCTTTCGTGTAAAAAATTGGAACTATAGA	TTGATGTCAAAAACATCTTATTTCTGATTGAGTTACTAGTAGGCTTTAGAATGGACGATTCGTTTGAATACGAATTGAAACATTTACAGCAGGTCTTTCATTCAAAAAATTGGAACTATAGA
R190	122	P	Fimbristylis littoralis	72877	72998	Fimbristylis littoralis	182105	182226	-3	1.29e-56	_	_	TTGATGTCAAAAACATCTTATTTCTGATTGAGTTACTAGTAGGCTTTAGAATGGACGATTCGTTTGAATACGAATTGAAACATTTACAGCAGGTCTTTCGTGTAAAAAATTGGAACTATAGA	TCTATAGTTCCAATTTTTTGAATGAAAGACCTGCTGTAAATGTTTCAATTCGTATTCAAACGAATCGTCCATTCTAAAGCCTACTAGTAACTCAATCAGAAATAAGATGTTTTTGACATCAA
R191	121	F	Fimbristylis littoralis	68944	69064	Fimbristylis littoralis	68992	69112	-3	5.05e-56	rpoC2	rpoC2	ATCAAGAAACACAAGAATTGAGTCCGGAATACCAAATGTTAATTGAAGATCAAGAAACACAAGAATTGAGTCCGGAATACCAAACGTTAATGGAGGATCAAGAAACACAAGAATTGAGTCC	ATCAAGAAACACAAGAATTGAGTCCGGAATACCAAACGTTAATGGAGGATCAAGAAACACAAGAATTGAGTCCGGAATACCAAACGTTAATGGAGGATCAAGAAACACAAGAATTGAGTCC
R192	121	F	Fimbristylis littoralis	98489	98609	Fimbristylis littoralis	155872	155992	-3	5.05e-56	_	_	GAATACTCCATAAAAAGAATTGAGAAAAATAACTCAGATTACTGACCATTTCCTTTTCTGTAATCATTTACTATCTTATCAATAATACCATATTCCTGAGCTTCTTTTCCGGATATAAGGA	GAATACTCCATAAAAAGAATTGAAAAAAATAACTCAGATTATTGACCATTTCCTTTTCTGTAATCATTTACTATCTTATCAAGAATACCATATTCCTGAGCTTCTTTTCCGGATATAAGGA
R193	119	F	Fimbristylis littoralis	75472	75590	Fimbristylis littoralis	123764	123882	-2	6.56e-57	_	_	GCACAACAAACAAGTCAACCTCTAGATGTTGTACAGAATGATCTGGAAAGAGATACCTTTATGTCCGCAAAACAAGCTCAAGATTATGGTATTGTCGATCGCATAGCAATAGAAAAAAA	GCACAACAAACAGGTCAACCTCTAGATGTTGTACAGAATGATCTGGAAAGAGATACCTTTATGTCCGCAAAACAAGCTCAAGATTATGGTATTGTCGATCGCATAGCAAAAGAAAAAAA
R194	119	F	Fimbristylis littoralis	73933	74051	Fimbristylis littoralis	127713	127831	-1	3.71e-59	_	_	GTTGCAGATTTTTGATTTCATCATAGCTATTCTACGGAATCTAGAGAATTTCACTTTTCTAAGAGAAGCATAGAAAAGTGAACCTCTAGATGTTGTACAGAATGATCTGGAAAGAGATA	GTTGCAGACTTTTGATTTCATCATAGCTATTCTACGGAATCTAGAGAATTTCACTTTTCTAAGAGAAGCATAGAAAAGTGAACCTCTAGATGTTGTACAGAATGATCTGGAAAGAGATA
R195	119	F	Fimbristylis littoralis	73933	74051	Fimbristylis littoralis	74628	74746	-2	6.56e-57	_	_	GTTGCAGATTTTTGATTTCATCATAGCTATTCTACGGAATCTAGAGAATTTCACTTTTCTAAGAGAAGCATAGAAAAGTGAACCTCTAGATGTTGTACAGAATGATCTGGAAAGAGATA	GTTACAGACTTTTGATTTCATCATAGCTATTCTACGGAATCTAGAGAATTTCACTTTTCTAAGAGAAGCATAGAAAAGTGAACCTCTAGATGTTGTACAGAATGATCTGGAAAGAGATA
R196	119	F	Fimbristylis littoralis	73933	74051	Fimbristylis littoralis	131789	131907	-2	6.56e-57	_	_	GTTGCAGATTTTTGATTTCATCATAGCTATTCTACGGAATCTAGAGAATTTCACTTTTCTAAGAGAAGCATAGAAAAGTGAACCTCTAGATGTTGTACAGAATGATCTGGAAAGAGATA	GTTACAGACTTTTGATTTCATCATAGCTATTCTACGGAATCTAGAGAATTTCACTTTTCTAAGAGAAGCATAGAAAAGTGAACCTCTAGATGTTGTACAGAATGATCTGGAAAGAGATA
R197	119	P	Fimbristylis littoralis	75472	75590	Fimbristylis littoralis	188393	188511	-2	6.56e-57	_	_	GCACAACAAACAAGTCAACCTCTAGATGTTGTACAGAATGATCTGGAAAGAGATACCTTTATGTCCGCAAAACAAGCTCAAGATTATGGTATTGTCGATCGCATAGCAATAGAAAAAAA	TTTTTTTCTTTTGCTATGCGATCGACAATACCATAATCTTGAGCTTGTTTTGCGGACATAAAGGTATCTCTTTCCAGATCATTCTGTACAACATCTAGAGGTTGACCTGTTTGTTGTGC
R198	119	P	Fimbristylis littoralis	73933	74051	Fimbristylis littoralis	184444	184562	-1	3.71e-59	_	_	GTTGCAGATTTTTGATTTCATCATAGCTATTCTACGGAATCTAGAGAATTTCACTTTTCTAAGAGAAGCATAGAAAAGTGAACCTCTAGATGTTGTACAGAATGATCTGGAAAGAGATA	TATCTCTTTCCAGATCATTCTGTACAACATCTAGAGGTTCACTTTTCTATGCTTCTCTTAGAAAAGTGAAATTCTCTAGATTCCGTAGAATAGCTATGATGAAATCAAAAGTCTGCAAC
R199	119	P	Fimbristylis littoralis	73933	74051	Fimbristylis littoralis	180368	180486	-2	6.56e-57	_	_	GTTGCAGATTTTTGATTTCATCATAGCTATTCTACGGAATCTAGAGAATTTCACTTTTCTAAGAGAAGCATAGAAAAGTGAACCTCTAGATGTTGTACAGAATGATCTGGAAAGAGATA	TATCTCTTTCCAGATCATTCTGTACAACATCTAGAGGTTCACTTTTCTATGCTTCTCTTAGAAAAGTGAAATTCTCTAGATTCCGTAGAATAGCTATGATGAAATCAAAAGTCTGTAAC
R200	118	F	Fimbristylis littoralis	122500	122617	Fimbristylis littoralis	134556	134673	-2	2.58e-56	_	rrn16	AATGCAACTAGGAATCTCATGGAGAGTTTGATCCTGGCTCAGGATGAACGCTGGTGGCATGCTTAACACATGCAAGTCAGACGGGAAGTGGTGTTTCCAGTGGCGGACGGGTGAGTAA	AATGCAACTAGGAATCTCATGGAGAGTTTGATCCTGGCTCAGGATGAACGCTGGCGGCATGCTTAACACATGCAAGTCGGACGGGAAGTGGTGTTTCCAGTGGCGGACGGGTGAGTAA
R201	118	F	Fimbristylis littoralis	177602	177719	Fimbristylis littoralis	189658	189775	-2	2.58e-56	rrn16	_	TTACTCACCCGTCCGCCACTGGAAACACCACTTCCCGTCCGACTTGCATGTGTTAAGCATGCCGCCAGCGTTCATCCTGAGCCAGGATCAAACTCTCCATGAGATTCCTAGTTGCATT	TTACTCACCCGTCCGCCACTGGAAACACCACTTCCCGTCTGACTTGCATGTGTTAAGCATGCCACCAGCGTTCATCCTGAGCCAGGATCAAACTCTCCATGAGATTCCTAGTTGCATT
R202	118	P	Fimbristylis littoralis	134556	134673	Fimbristylis littoralis	189658	189775	-2	2.58e-56	rrn16	_	AATGCAACTAGGAATCTCATGGAGAGTTTGATCCTGGCTCAGGATGAACGCTGGCGGCATGCTTAACACATGCAAGTCGGACGGGAAGTGGTGTTTCCAGTGGCGGACGGGTGAGTAA	TTACTCACCCGTCCGCCACTGGAAACACCACTTCCCGTCTGACTTGCATGTGTTAAGCATGCCACCAGCGTTCATCCTGAGCCAGGATCAAACTCTCCATGAGATTCCTAGTTGCATT
R203	118	P	Fimbristylis littoralis	122500	122617	Fimbristylis littoralis	177602	177719	-2	2.58e-56	_	rrn16	AATGCAACTAGGAATCTCATGGAGAGTTTGATCCTGGCTCAGGATGAACGCTGGTGGCATGCTTAACACATGCAAGTCAGACGGGAAGTGGTGTTTCCAGTGGCGGACGGGTGAGTAA	TTACTCACCCGTCCGCCACTGGAAACACCACTTCCCGTCCGACTTGCATGTGTTAAGCATGCCGCCAGCGTTCATCCTGAGCCAGGATCAAACTCTCCATGAGATTCCTAGTTGCATT
R204	117	F	Fimbristylis littoralis	123766	123882	Fimbristylis littoralis	132635	132751	-2	1.01e-55	_	_	ACAACAAACAGGTCAACCTCTAGATGTTGTACAGAATGATCTGGAAAGAGATACCTTTATGTCCGCAAAACAAGCTCAAGATTATGGTATTGTCGATCGCATAGCAAAAGAAAAAAA	ACAACAAACAAGTCAACCTCTAGATGTTGTACAGAATGATCTGGAAAGAGATACCTTTATGTCCGCAAAACAAGCTCAAGATTATGGTATTGTCGATCGCATAGCAATAGAAAAAAA
R205	117	F	Fimbristylis littoralis	98454	98570	Fimbristylis littoralis	155837	155953	-3	1.17e-53	_	_	CGGATGTTATTCTTCTCAATTATCTCTATTGAATAGAATACTCCATAAAAAGAATTGAGAAAAATAACTCAGATTACTGACCATTTCCTTTTCTGTAATCATTTACTATCTTATCAA	CGGATGTTATTCTTCTCAATTATCTCTATTGAATGGAATACTCCATAAAAAGAATTGAAAAAAATAACTCAGATTATTGACCATTTCCTTTTCTGTAATCATTTACTATCTTATCAA
R206	117	F	Fimbristylis littoralis	74151	74267	Fimbristylis littoralis	127229	127345	-2	1.01e-55	_	_	CTAGATGTTGTACAGAATGATCTGGAAAGAGATACCCTTATATCCGGAAAAGAAGCTCAGGAATATGGTATTATTGATAAGATAGTAAATGATTACAGAAAAGGAAATCGTCAGTAA	CTAGATGTTGTACAGAATGATCTGGAAAGAGATATCCTTATATCCGGAAAAGAAGCTCAGGAATATGGTATTATTGATAAGATAGTAAATGATTACAGAAAAGGAAATGGTCAGTAA
R207	117	F	Fimbristylis littoralis	179524	179640	Fimbristylis littoralis	188393	188509	-2	1.01e-55	_	_	TTTTTTTCTATTGCTATGCGATCGACAATACCATAATCTTGAGCTTGTTTTGCGGACATAAAGGTATCTCTTTCCAGATCATTCTGTACAACATCTAGAGGTTGACTTGTTTGTTGT	TTTTTTTCTTTTGCTATGCGATCGACAATACCATAATCTTGAGCTTGTTTTGCGGACATAAAGGTATCTCTTTCCAGATCATTCTGTACAACATCTAGAGGTTGACCTGTTTGTTGT
R208	117	P	Fimbristylis littoralis	132635	132751	Fimbristylis littoralis	188393	188509	-2	1.01e-55	_	_	ACAACAAACAAGTCAACCTCTAGATGTTGTACAGAATGATCTGGAAAGAGATACCTTTATGTCCGCAAAACAAGCTCAAGATTATGGTATTGTCGATCGCATAGCAATAGAAAAAAA	TTTTTTTCTTTTGCTATGCGATCGACAATACCATAATCTTGAGCTTGTTTTGCGGACATAAAGGTATCTCTTTCCAGATCATTCTGTACAACATCTAGAGGTTGACCTGTTTGTTGT
R209	117	P	Fimbristylis littoralis	74151	74267	Fimbristylis littoralis	184930	185046	-2	1.01e-55	_	_	CTAGATGTTGTACAGAATGATCTGGAAAGAGATACCCTTATATCCGGAAAAGAAGCTCAGGAATATGGTATTATTGATAAGATAGTAAATGATTACAGAAAAGGAAATCGTCAGTAA	TTACTGACCATTTCCTTTTCTGTAATCATTTACTATCTTATCAATAATACCATATTCCTGAGCTTCTTTTCCGGATATAAGGATATCTCTTTCCAGATCATTCTGTACAACATCTAG
R210	117	P	Fimbristylis littoralis	123766	123882	Fimbristylis littoralis	179524	179640	-2	1.01e-55	_	_	ACAACAAACAGGTCAACCTCTAGATGTTGTACAGAATGATCTGGAAAGAGATACCTTTATGTCCGCAAAACAAGCTCAAGATTATGGTATTGTCGATCGCATAGCAAAAGAAAAAAA	TTTTTTTCTATTGCTATGCGATCGACAATACCATAATCTTGAGCTTGTTTTGCGGACATAAAGGTATCTCTTTCCAGATCATTCTGTACAACATCTAGAGGTTGACTTGTTTGTTGT
R211	117	P	Fimbristylis littoralis	74151	74267	Fimbristylis littoralis	98527	98643	-2	1.01e-55	_	_	CTAGATGTTGTACAGAATGATCTGGAAAGAGATACCCTTATATCCGGAAAAGAAGCTCAGGAATATGGTATTATTGATAAGATAGTAAATGATTACAGAAAAGGAAATCGTCAGTAA	TTACTGACCATTTCCTTTTCTGTAATCATTTACTATCTTATCAATAATACCATATTCCTGAGCTTCTTTTCCGGATATAAGGATATCTCTTTCCAGATCATTCTGTACAACATCTAG
R212	116	F	Fimbristylis littoralis	72361	72476	Fimbristylis littoralis	74438	74553	-3	4.55e-53	_	_	AGAACGTTAGCAGGTGGATAGGATCTTGGATTGAGAGGATTGGGGATTATATCAAAAAAACCTATAGTCCGCGGGAAGTCGCCATCATGATCCTATTATCTGTCTCACTAATTTAT	AGAACGTTAGCGGGTGGATGGGATCTTGGATTGAGAGGATTGGGGATTATATCAAAAAAACCTATAGTCCGCTGGAAGTCGCCATCATGATCCTATTATCTGTCTCACTAATTTAT
R213	116	F	Fimbristylis littoralis	72361	72476	Fimbristylis littoralis	131599	131714	-3	4.55e-53	_	_	AGAACGTTAGCAGGTGGATAGGATCTTGGATTGAGAGGATTGGGGATTATATCAAAAAAACCTATAGTCCGCGGGAAGTCGCCATCATGATCCTATTATCTGTCTCACTAATTTAT	AGAACGTTAGCGGGTGGATGGGATCTTGGATTGAGAGGATTGGGGATTATATCAAAAAAACCTATAGTCCGCTGGAAGTCGCCATCATGATCCTATTATCTGTCTCACTAATTTAT
R214	116	F	Fimbristylis littoralis	72350	72465	Fimbristylis littoralis	129621	129736	-3	4.55e-53	_	_	ATGGAAACAGGAGAACGTTAGCAGGTGGATAGGATCTTGGATTGAGAGGATTGGGGATTATATCAAAAAAACCTATAGTCCGCGGGAAGTCGCCATCATGATCCTATTATCTGTCT	ATGGAAACAGGAGAACGTTAGCGGGTGGATGGGATCTTGGATTGAGAGGATTGGGGATTATATCAAAAAAACCTATAGTCCGCCGGAAGTCGCCATCATGATCCTATTATCTGTCT
R215	116	F	Fimbristylis littoralis	72860	72975	Fimbristylis littoralis	130032	130147	-1	2.31e-57	_	_	TAATTCCTATACTTTTCTTGATGTCAAAAACATCTTATTTCTGATTGAGTTACTAGTAGGCTTTAGAATGGACGATTCGTTTGAATACGAATTGAAACATTTACAGCAGGTCTTTC	TAATTCCTATACTTTTTTTGATGTCAAAAACATCTTATTTCTGATTGAGTTACTAGTAGGCTTTAGAATGGACGATTCGTTTGAATACGAATTGAAACATTTACAGCAGGTCTTTC
R216	116	P	Fimbristylis littoralis	72350	72465	Fimbristylis littoralis	182539	182654	-3	4.55e-53	_	_	ATGGAAACAGGAGAACGTTAGCAGGTGGATAGGATCTTGGATTGAGAGGATTGGGGATTATATCAAAAAAACCTATAGTCCGCGGGAAGTCGCCATCATGATCCTATTATCTGTCT	AGACAGATAATAGGATCATGATGGCGACTTCCGGCGGACTATAGGTTTTTTTGATATAATCCCCAATCCTCTCAATCCAAGATCCCATCCACCCGCTAACGTTCTCCTGTTTCCAT
R217	116	P	Fimbristylis littoralis	72860	72975	Fimbristylis littoralis	182128	182243	-1	2.31e-57	_	_	TAATTCCTATACTTTTCTTGATGTCAAAAACATCTTATTTCTGATTGAGTTACTAGTAGGCTTTAGAATGGACGATTCGTTTGAATACGAATTGAAACATTTACAGCAGGTCTTTC	GAAAGACCTGCTGTAAATGTTTCAATTCGTATTCAAACGAATCGTCCATTCTAAAGCCTACTAGTAACTCAATCAGAAATAAGATGTTTTTGACATCAAAAAAAGTATAGGAATTA
R218	116	P	Fimbristylis littoralis	72361	72476	Fimbristylis littoralis	180561	180676	-3	4.55e-53	_	_	AGAACGTTAGCAGGTGGATAGGATCTTGGATTGAGAGGATTGGGGATTATATCAAAAAAACCTATAGTCCGCGGGAAGTCGCCATCATGATCCTATTATCTGTCTCACTAATTTAT	ATAAATTAGTGAGACAGATAATAGGATCATGATGGCGACTTCCAGCGGACTATAGGTTTTTTTGATATAATCCCCAATCCTCTCAATCCAAGATCCCATCCACCCGCTAACGTTCT
R219	115	F	Fimbristylis littoralis	74632	74746	Fimbristylis littoralis	131104	131218	-1	9.17e-57	_	_	CAGACTTTTGATTTCATCATAGCTATTCTACGGAATCTAGAGAATTTCACTTTTCTAAGAGAAGCATAGAAAAGTGAACCTCTAGATGTTGTACAGAATGATCTGGAAAGAGATA	CAGATTTTTGATTTCATCATAGCTATTCTACGGAATCTAGAGAATTTCACTTTTCTAAGAGAAGCATAGAAAAGTGAACCTCTAGATGTTGTACAGAATGATCTGGAAAGAGATA
R220	115	F	Fimbristylis littoralis	131104	131218	Fimbristylis littoralis	131793	131907	-1	9.17e-57	_	_	CAGATTTTTGATTTCATCATAGCTATTCTACGGAATCTAGAGAATTTCACTTTTCTAAGAGAAGCATAGAAAAGTGAACCTCTAGATGTTGTACAGAATGATCTGGAAAGAGATA	CAGACTTTTGATTTCATCATAGCTATTCTACGGAATCTAGAGAATTTCACTTTTCTAAGAGAAGCATAGAAAAGTGAACCTCTAGATGTTGTACAGAATGATCTGGAAAGAGATA
R221	115	P	Fimbristylis littoralis	74632	74746	Fimbristylis littoralis	181057	181171	-1	9.17e-57	_	_	CAGACTTTTGATTTCATCATAGCTATTCTACGGAATCTAGAGAATTTCACTTTTCTAAGAGAAGCATAGAAAAGTGAACCTCTAGATGTTGTACAGAATGATCTGGAAAGAGATA	TATCTCTTTCCAGATCATTCTGTACAACATCTAGAGGTTCACTTTTCTATGCTTCTCTTAGAAAAGTGAAATTCTCTAGATTCCGTAGAATAGCTATGATGAAATCAAAAATCTG
R222	115	P	Fimbristylis littoralis	131793	131907	Fimbristylis littoralis	181057	181171	-1	9.17e-57	_	_	CAGACTTTTGATTTCATCATAGCTATTCTACGGAATCTAGAGAATTTCACTTTTCTAAGAGAAGCATAGAAAAGTGAACCTCTAGATGTTGTACAGAATGATCTGGAAAGAGATA	TATCTCTTTCCAGATCATTCTGTACAACATCTAGAGGTTCACTTTTCTATGCTTCTCTTAGAAAAGTGAAATTCTCTAGATTCCGTAGAATAGCTATGATGAAATCAAAAATCTG
R223	115	P	Fimbristylis littoralis	131104	131218	Fimbristylis littoralis	180368	180482	-1	9.17e-57	_	_	CAGATTTTTGATTTCATCATAGCTATTCTACGGAATCTAGAGAATTTCACTTTTCTAAGAGAAGCATAGAAAAGTGAACCTCTAGATGTTGTACAGAATGATCTGGAAAGAGATA	TATCTCTTTCCAGATCATTCTGTACAACATCTAGAGGTTCACTTTTCTATGCTTCTCTTAGAAAAGTGAAATTCTCTAGATTCCGTAGAATAGCTATGATGAAATCAAAAGTCTG
R224	114	F	Fimbristylis littoralis	75485	75598	Fimbristylis littoralis	123777	123890	-3	6.90e-52	_	_	GTCAACCTCTAGATGTTGTACAGAATGATCTGGAAAGAGATACCTTTATGTCCGCAAAACAAGCTCAAGATTATGGTATTGTCGATCGCATAGCAATAGAAAAAAAGATATATT	GTCAACCTCTAGATGTTGTACAGAATGATCTGGAAAGAGATACCTTTATGTCCGCAAAACAAGCTCAAGATTATGGTATTGTCGATCGCATAGCAAAAGAAAAAAAAGTATATT
R225	114	F	Fimbristylis littoralis	123777	123890	Fimbristylis littoralis	132646	132759	-3	6.90e-52	_	_	GTCAACCTCTAGATGTTGTACAGAATGATCTGGAAAGAGATACCTTTATGTCCGCAAAACAAGCTCAAGATTATGGTATTGTCGATCGCATAGCAAAAGAAAAAAAAGTATATT	GTCAACCTCTAGATGTTGTACAGAATGATCTGGAAAGAGATACCTTTATGTCCGCAAAACAAGCTCAAGATTATGGTATTGTCGATCGCATAGCAATAGAAAAAAAGATATATT
R226	114	F	Fimbristylis littoralis	98341	98454	Fimbristylis littoralis	180668	180781	-3	6.90e-52	rps12	_	TAACATTTTTTTTTTGCTGTCTTATGTTTCTAAGAAGTTGTTTAATAGTTGGCATATTGTATGTATATCTTCATAGAATAAAATAAAAAGGTTTGGCTTAGATTGATCTTAGCC	TAACGTTCTTTTGTTGCTGTCTTATGTTTCTAAGAAGTTGTTTAATAGTTGGCATATTGTATGTATATCTTCATAGAATAAAATAAAAAGGTTTGGCTTAGATTGATCTTAGCC
R227	114	P	Fimbristylis littoralis	75485	75598	Fimbristylis littoralis	188385	188498	-3	6.90e-52	_	_	GTCAACCTCTAGATGTTGTACAGAATGATCTGGAAAGAGATACCTTTATGTCCGCAAAACAAGCTCAAGATTATGGTATTGTCGATCGCATAGCAATAGAAAAAAAGATATATT	AATATACTTTTTTTTCTTTTGCTATGCGATCGACAATACCATAATCTTGAGCTTGTTTTGCGGACATAAAGGTATCTCTTTCCAGATCATTCTGTACAACATCTAGAGGTTGAC
R228	114	P	Fimbristylis littoralis	132646	132759	Fimbristylis littoralis	188385	188498	-3	6.90e-52	_	_	GTCAACCTCTAGATGTTGTACAGAATGATCTGGAAAGAGATACCTTTATGTCCGCAAAACAAGCTCAAGATTATGGTATTGTCGATCGCATAGCAATAGAAAAAAAGATATATT	AATATACTTTTTTTTCTTTTGCTATGCGATCGACAATACCATAATCTTGAGCTTGTTTTGCGGACATAAAGGTATCTCTTTCCAGATCATTCTGTACAACATCTAGAGGTTGAC
R229	114	P	Fimbristylis littoralis	123777	123890	Fimbristylis littoralis	179516	179629	-3	6.90e-52	_	_	GTCAACCTCTAGATGTTGTACAGAATGATCTGGAAAGAGATACCTTTATGTCCGCAAAACAAGCTCAAGATTATGGTATTGTCGATCGCATAGCAAAAGAAAAAAAAGTATATT	AATATATCTTTTTTTCTATTGCTATGCGATCGACAATACCATAATCTTGAGCTTGTTTTGCGGACATAAAGGTATCTCTTTCCAGATCATTCTGTACAACATCTAGAGGTTGAC
R230	114	P	Fimbristylis littoralis	98341	98454	Fimbristylis littoralis	131494	131607	-3	6.90e-52	rps12	_	TAACATTTTTTTTTTGCTGTCTTATGTTTCTAAGAAGTTGTTTAATAGTTGGCATATTGTATGTATATCTTCATAGAATAAAATAAAAAGGTTTGGCTTAGATTGATCTTAGCC	GGCTAAGATCAATCTAAGCCAAACCTTTTTATTTTATTCTATGAAGATATACATACAATATGCCAACTATTAAACAACTTCTTAGAAACATAAGACAGCAACAAAAGAACGTTA
R231	114	P	Fimbristylis littoralis	75882	75995	Fimbristylis littoralis	106369	106482	-3	6.90e-52	rpoA	_	TGCCTTGCGAAGAACATTGCTTAGTGAAATCCAAGGAACTGCTATTACATATATTAGAAATATTAAAATTAATAATAAAAAATTGGCGAAAGTATCTCATGAGTATAGTCATAT	ATATGACTATATTCATGAGATACTTTCGCCAATTTTTTGTTATTAATTTTAATATTTCTAACATATGTAATAGCAGTTCCTTGGATTTCACTAAGCAATGTTCTTCGCAAGGCA
R232	114	P	Fimbristylis littoralis	74333	74446	Fimbristylis littoralis	98341	98454	-3	6.90e-52	_	rps12	GGCTAAGATCAATCTAAGCCAAACCTTTTTATTTTATTCTATGAAGATATACATACAATATGCCAACTATTAAACAACTTCTTAGAAACATAAGACAGCAACAAAAGAACGTTA	TAACATTTTTTTTTTGCTGTCTTATGTTTCTAAGAAGTTGTTTAATAGTTGGCATATTGTATGTATATCTTCATAGAATAAAATAAAAAGGTTTGGCTTAGATTGATCTTAGCC
R233	113	P	Fimbristylis littoralis	75935	76047	Fimbristylis littoralis	106317	106429	-3	2.69e-51	rpoA	_	TTAGAAATATTAAAATTAATAATAAAAAATTGGCGAAAGTATCTCATGAGTATAGTCATATTGAAGATGTCGAAGAATCAATAAATGAAATAATCTTCAATTTAAAACAAATT	AATTTGTTTTAAATTGAAGATTATTTCATTTATTGATTCTTCGACATCTTCGATATGACTATATTCATGAGATACTTTCGCCAATTTTTTGTTATTAATTTTAATATTTCTAA
R234	112	F	Fimbristylis littoralis	61222	61333	Fimbristylis littoralis	168162	168273	-3	1.05e-50	rpoB	_	AGTACTAATTAGTGAACGTCTGATATATGAAGATGTTTTTACTTCTTTTTCTATTCGGAGATATGAAATTAAGACTTTCATGACAAATCAAGGCCCTGAAAGAATCACTAAG	AGTACTAATTAGTGAACGTCTGATATATGAAGATATTTTTACTTCTTTTTCTATTCGGAGATATGAAATTAAGACTTATATGACAAATCAAGGCCCTGAAAGAATCACTAAG
R235	112	F	Fimbristylis littoralis	96631	96742	Fimbristylis littoralis	96739	96850	-3	1.05e-50	_	_	ATTCCTCGTCCTAAAACTGAGCCTGGAACTCCAGGTCCTAAAATCGAACCAGGAATTCTAGATCCTAAAACTGAATCGAAAACTCCAAGTCCTAAAACCGAACAAGGCATTC	ATTCCTCGTCCTAAAACTGAGCCTGGAACTCCAGGTCCTAAAATCGAACCAGGAATTCTAGATCCTAAAACTGAATGGAAAACTCCAAGTCCTAAAACCGAACCAGGAATTC
R236	112	P	Fimbristylis littoralis	61222	61333	Fimbristylis littoralis	144002	144113	-3	1.05e-50	rpoB	_	AGTACTAATTAGTGAACGTCTGATATATGAAGATGTTTTTACTTCTTTTTCTATTCGGAGATATGAAATTAAGACTTTCATGACAAATCAAGGCCCTGAAAGAATCACTAAG	CTTAGTGATTCTTTCAGGGCCTTGATTTGTCATATAAGTCTTAATTTCATATCTCCGAATAGAAAAAGAAGTAAAAATATCTTCATATATCAGACGTTCACTAATTAGTACT
R237	111	F	Fimbristylis littoralis	72373	72483	Fimbristylis littoralis	74450	74560	-3	4.08e-50	_	_	GGTGGATAGGATCTTGGATTGAGAGGATTGGGGATTATATCAAAAAAACCTATAGTCCGCGGGAAGTCGCCATCATGATCCTATTATCTGTCTCACTAATTTATGTTTTCA	GGTGGATGGGATCTTGGATTGAGAGGATTGGGGATTATATCAAAAAAACCTATAGTCCGCTGGAAGTCGCCATCATGATCCTATTATCTGTCTCACTAATTTATCTTTTCA
R238	111	F	Fimbristylis littoralis	72373	72483	Fimbristylis littoralis	131611	131721	-3	4.08e-50	_	_	GGTGGATAGGATCTTGGATTGAGAGGATTGGGGATTATATCAAAAAAACCTATAGTCCGCGGGAAGTCGCCATCATGATCCTATTATCTGTCTCACTAATTTATGTTTTCA	GGTGGATGGGATCTTGGATTGAGAGGATTGGGGATTATATCAAAAAAACCTATAGTCCGCTGGAAGTCGCCATCATGATCCTATTATCTGTCTCACTAATTTATCTTTTCA
R239	111	F	Fimbristylis littoralis	62340	62450	Fimbristylis littoralis	63498	63608	-1	2.27e-54	rpoB	_	TACGCTCTTTGGCTCTAGAACTGAATTATTTCCTTGTATCTGAAAAGAACTTTCAGATTCATAGGAAGGAAGTGTGATCTGAATGAATCATTCATTATTTCAATATTATTT	TACGTTCTTTGGCTCTAGAACTGAATTATTTCCTTGTATCTGAAAAGAACTTTCAGATTCATAGGAAGGAAGTGTGATCTGAATGAATCATTCATTATTTCAATATTATTT
R240	111	P	Fimbristylis littoralis	72373	72483	Fimbristylis littoralis	180554	180664	-3	4.08e-50	_	_	GGTGGATAGGATCTTGGATTGAGAGGATTGGGGATTATATCAAAAAAACCTATAGTCCGCGGGAAGTCGCCATCATGATCCTATTATCTGTCTCACTAATTTATGTTTTCA	TGAAAAGATAAATTAGTGAGACAGATAATAGGATCATGATGGCGACTTCCAGCGGACTATAGGTTTTTTTGATATAATCCCCAATCCTCTCAATCCAAGATCCCATCCACC
R241	110	F	Fimbristylis littoralis	73942	74051	Fimbristylis littoralis	127722	127831	0	2.72e-56	_	_	TTTTGATTTCATCATAGCTATTCTACGGAATCTAGAGAATTTCACTTTTCTAAGAGAAGCATAGAAAAGTGAACCTCTAGATGTTGTACAGAATGATCTGGAAAGAGATA	TTTTGATTTCATCATAGCTATTCTACGGAATCTAGAGAATTTCACTTTTCTAAGAGAAGCATAGAAAAGTGAACCTCTAGATGTTGTACAGAATGATCTGGAAAGAGATA
R242	110	F	Fimbristylis littoralis	127722	127831	Fimbristylis littoralis	131109	131218	0	2.72e-56	_	_	TTTTGATTTCATCATAGCTATTCTACGGAATCTAGAGAATTTCACTTTTCTAAGAGAAGCATAGAAAAGTGAACCTCTAGATGTTGTACAGAATGATCTGGAAAGAGATA	TTTTGATTTCATCATAGCTATTCTACGGAATCTAGAGAATTTCACTTTTCTAAGAGAAGCATAGAAAAGTGAACCTCTAGATGTTGTACAGAATGATCTGGAAAGAGATA
R243	110	P	Fimbristylis littoralis	131109	131218	Fimbristylis littoralis	184444	184553	0	2.72e-56	_	_	TTTTGATTTCATCATAGCTATTCTACGGAATCTAGAGAATTTCACTTTTCTAAGAGAAGCATAGAAAAGTGAACCTCTAGATGTTGTACAGAATGATCTGGAAAGAGATA	TATCTCTTTCCAGATCATTCTGTACAACATCTAGAGGTTCACTTTTCTATGCTTCTCTTAGAAAAGTGAAATTCTCTAGATTCCGTAGAATAGCTATGATGAAATCAAAA
R244	110	P	Fimbristylis littoralis	73942	74051	Fimbristylis littoralis	184444	184553	0	2.72e-56	_	_	TTTTGATTTCATCATAGCTATTCTACGGAATCTAGAGAATTTCACTTTTCTAAGAGAAGCATAGAAAAGTGAACCTCTAGATGTTGTACAGAATGATCTGGAAAGAGATA	TATCTCTTTCCAGATCATTCTGTACAACATCTAGAGGTTCACTTTTCTATGCTTCTCTTAGAAAAGTGAAATTCTCTAGATTCCGTAGAATAGCTATGATGAAATCAAAA
R245	110	P	Fimbristylis littoralis	127722	127831	Fimbristylis littoralis	181057	181166	0	2.72e-56	_	_	TTTTGATTTCATCATAGCTATTCTACGGAATCTAGAGAATTTCACTTTTCTAAGAGAAGCATAGAAAAGTGAACCTCTAGATGTTGTACAGAATGATCTGGAAAGAGATA	TATCTCTTTCCAGATCATTCTGTACAACATCTAGAGGTTCACTTTTCTATGCTTCTCTTAGAAAAGTGAAATTCTCTAGATTCCGTAGAATAGCTATGATGAAATCAAAA
R246	108	F	Fimbristylis littoralis	180852	180959	Fimbristylis littoralis	184939	185046	-1	1.41e-52	_	_	ATTTCCTTTTCTGTAATCATTTACTATCTTATCAATAATACCATATTCCTGAGCTTCTTTTCCGGATATAAGGGTATCTCTTTCCAGATCATTCTGTACAACATCTAG	ATTTCCTTTTCTGTAATCATTTACTATCTTATCAATAATACCATATTCCTGAGCTTCTTTTCCGGATATAAGGATATCTCTTTCCAGATCATTCTGTACAACATCTAG
R247	108	F	Fimbristylis littoralis	98536	98643	Fimbristylis littoralis	180852	180959	-1	1.41e-52	_	_	ATTTCCTTTTCTGTAATCATTTACTATCTTATCAATAATACCATATTCCTGAGCTTCTTTTCCGGATATAAGGATATCTCTTTCCAGATCATTCTGTACAACATCTAG	ATTTCCTTTTCTGTAATCATTTACTATCTTATCAATAATACCATATTCCTGAGCTTCTTTTCCGGATATAAGGGTATCTCTTTCCAGATCATTCTGTACAACATCTAG
R248	108	P	Fimbristylis littoralis	98536	98643	Fimbristylis littoralis	131316	131423	-1	1.41e-52	_	_	ATTTCCTTTTCTGTAATCATTTACTATCTTATCAATAATACCATATTCCTGAGCTTCTTTTCCGGATATAAGGATATCTCTTTCCAGATCATTCTGTACAACATCTAG	CTAGATGTTGTACAGAATGATCTGGAAAGAGATACCCTTATATCCGGAAAAGAAGCTCAGGAATATGGTATTATTGATAAGATAGTAAATGATTACAGAAAAGGAAAT
R249	107	F	Fimbristylis littoralis	99869	99975	Fimbristylis littoralis	197738	197844	-2	8.89e-50	psbB	_	AAAATAAAGTTTCTATTTCTCTTTGATAAAGAGGTATTTCCATGGGTTTACCTTGGTATCGTGTTCATACTGTCGTATTGAATGATCCCGGTCGATTGCTTTCTGTT	AAAATAAAGTTTCTATTTCTCTTTGATAAAGGGGTATTTCCATGGGTTTACCTTGGTATCGTGTTCATACTGTCGTATTGAATGATCCCGGTCGACTGCTTTCTGTT
R250	107	F	Fimbristylis littoralis	180484	180590	Fimbristylis littoralis	184560	184666	-3	9.34e-48	_	_	AACCGAGTTTCCAAAAAAACTTATTTCTTCTTCCTGGACTGCTCCTCTAAGTAGTCCTCAATAATTTGAATGAAAAGATAAATTAGTGAGACAGATAATAGGATCAT	AACCGAGTTTCCAAAAAAACTTATTTCTTCCTCCTGGACTGCTCCTCTAAGTAGTCCTCAATAATTTGAATGAAAAGATAAATTAGTGAGACAGCTAATAGAATCAT
R251	107	F	Fimbristylis littoralis	179726	179832	Fimbristylis littoralis	188595	188701	-2	8.89e-50	_	_	CAGTAGCTGGTTGGTGAATCATAATCCTAGCGTGAGGGAATGCTACTCGTTTAGGATTGGTTCCTGCGGCCAGAATCAAAGATGCCCCTGATGCAGCTAATCCTGTA	CAGTAGCAGGTTGGTGAATCATAATCCTAGCGTGAGGGAATGCTACTCGTTTAGGAATGGTTCCTGCGGCCAGAATCAAAGATGCCCCTGATGCAGCTAATCCTGTA
R252	107	F	Fimbristylis littoralis	75282	75388	Fimbristylis littoralis	123574	123680	-2	8.89e-50	_	_	TACAGGATTAGCTGCATCAGGGGCATCTTTGATTCTGGCCGCAGGAACCAATCCTAAACGAGTAGCATTCCCTCACGCTAGGATTATGATTCACCAACCAGCTACTG	TACAGGATTAGCTGCATCAGGGGCATCTTTGATTCTGGCCGCAGGAACCATTCCTAAACGAGTAGCATTCCCTCACGCTAGGATTATGATTCACCAACCTGCTACTG
R253	107	F	Fimbristylis littoralis	123574	123680	Fimbristylis littoralis	132443	132549	-2	8.89e-50	_	_	TACAGGATTAGCTGCATCAGGGGCATCTTTGATTCTGGCCGCAGGAACCATTCCTAAACGAGTAGCATTCCCTCACGCTAGGATTATGATTCACCAACCTGCTACTG	TACAGGATTAGCTGCATCAGGGGCATCTTTGATTCTGGCCGCAGGAACCAATCCTAAACGAGTAGCATTCCCTCACGCTAGGATTATGATTCACCAACCAGCTACTG
R254	107	P	Fimbristylis littoralis	132443	132549	Fimbristylis littoralis	188595	188701	-2	8.89e-50	_	_	TACAGGATTAGCTGCATCAGGGGCATCTTTGATTCTGGCCGCAGGAACCAATCCTAAACGAGTAGCATTCCCTCACGCTAGGATTATGATTCACCAACCAGCTACTG	CAGTAGCAGGTTGGTGAATCATAATCCTAGCGTGAGGGAATGCTACTCGTTTAGGAATGGTTCCTGCGGCCAGAATCAAAGATGCCCCTGATGCAGCTAATCCTGTA
R255	107	P	Fimbristylis littoralis	75282	75388	Fimbristylis littoralis	188595	188701	-2	8.89e-50	_	_	TACAGGATTAGCTGCATCAGGGGCATCTTTGATTCTGGCCGCAGGAACCAATCCTAAACGAGTAGCATTCCCTCACGCTAGGATTATGATTCACCAACCAGCTACTG	CAGTAGCAGGTTGGTGAATCATAATCCTAGCGTGAGGGAATGCTACTCGTTTAGGAATGGTTCCTGCGGCCAGAATCAAAGATGCCCCTGATGCAGCTAATCCTGTA
R256	107	P	Fimbristylis littoralis	123574	123680	Fimbristylis littoralis	179726	179832	-2	8.89e-50	_	_	TACAGGATTAGCTGCATCAGGGGCATCTTTGATTCTGGCCGCAGGAACCATTCCTAAACGAGTAGCATTCCCTCACGCTAGGATTATGATTCACCAACCTGCTACTG	CAGTAGCTGGTTGGTGAATCATAATCCTAGCGTGAGGGAATGCTACTCGTTTAGGATTGGTTCCTGCGGCCAGAATCAAAGATGCCCCTGATGCAGCTAATCCTGTA
R257	107	P	Fimbristylis littoralis	99869	99975	Fimbristylis littoralis	114431	114537	-2	8.89e-50	psbB	_	AAAATAAAGTTTCTATTTCTCTTTGATAAAGAGGTATTTCCATGGGTTTACCTTGGTATCGTGTTCATACTGTCGTATTGAATGATCCCGGTCGATTGCTTTCTGTT	AACAGAAAGCAGTCGACCGGGATCATTCAATACGACAGTATGAACACGATACCAAGGTAAACCCATGGAAATACCCCTTTATCAAAGAGAAATAGAAACTTTATTTT
R258	106	F	Fimbristylis littoralis	155848	155953	Fimbristylis littoralis	180781	180886	-3	3.63e-47	_	_	CTTCTCAATTATCTCTATTGAATGGAATACTCCATAAAAAGAATTGAAAAAAATAACTCAGATTATTGACCATTTCCTTTTCTGTAATCATTTACTATCTTATCAA	CTTCTCAATTATCTCTATTGAATGGAATACTCCATAAAAAGAATTGAGAAAAATAACTCAGATTACTGACGATTTCCTTTTCTGTAATCATTTACTATCTTATCAA
R259	106	F	Fimbristylis littoralis	22317	22422	Fimbristylis littoralis	97643	97748	-3	3.63e-47	_	_	TCTATTCTCCGACTAGGATCAATCAATAACAAAACGAACTATTCCAATATATCAAATATTGATTTCAATGGCTTTTGCTACTCTAACCTTCCCAACCACGATTCTT	TCTTTTCTCCGACTAGGGTCAATCAATAACAAAACGAACTATTCCAATATATCAAATATTGATTCCAATGGCTTTTGCTACTCTAACCTTCCCAACCACGATTCTT
R260	106	P	Fimbristylis littoralis	131389	131494	Fimbristylis littoralis	155848	155953	-3	3.63e-47	_	_	TTGATAAGATAGTAAATGATTACAGAAAAGGAAATCGTCAGTAATCTGAGTTATTTTTCTCAATTCTTTTTATGGAGTATTCCATTCAATAGAGATAATTGAGAAG	CTTCTCAATTATCTCTATTGAATGGAATACTCCATAAAAAGAATTGAAAAAAATAACTCAGATTATTGACCATTTCCTTTTCTGTAATCATTTACTATCTTATCAA
R261	105	F	Fimbristylis littoralis	180572	180676	Fimbristylis littoralis	182539	182643	-1	8.78e-51	_	_	AGACAGATAATAGGATCATGATGGCGACTTCCAGCGGACTATAGGTTTTTTTGATATAATCCCCAATCCTCTCAATCCAAGATCCCATCCACCCGCTAACGTTCT	AGACAGATAATAGGATCATGATGGCGACTTCCGGCGGACTATAGGTTTTTTTGATATAATCCCCAATCCTCTCAATCCAAGATCCCATCCACCCGCTAACGTTCT
R262	105	F	Fimbristylis littoralis	79304	79408	Fimbristylis littoralis	169286	169390	-3	1.41e-46	_	_	CAGATATTTCAAATGGTCAATGGATGATCCTAATTTTGACTCTTTGTATTTCCTCAAACCTTAGCATTCTAAGTGGTTTGAAATGCGGTACTTCAAATGGTCAAT	CAGATATTTCAAATGGTCAATGGATGATCCTAATTTTGACTCTTTGTATTTCCTCAAACCTTGGGATTCTAAGTGGTTTGAAATGCAGTACTTCAAATGGTCAAT
R263	105	F	Fimbristylis littoralis	18703	18807	Fimbristylis littoralis	143718	143822	-3	1.41e-46	_	_	TCTTTTTTTTAGGAATATCTTAATCTCTTTTAAGATTAACTCATTTGAATTATAAAGTATCTCTCATCCCTTGAGATCTTTCCTAACTAAAGAAATAGAAAAAAA	TCTTTTTTTAGGGAATATCTTAATCTCTTTTAAGATTAACTCATTTGAATTATAAAGTATCTCTCATCCCTTGAGATCTTTCCTAACTAAAGAAATAGGAAAAAA
R264	105	P	Fimbristylis littoralis	18703	18807	Fimbristylis littoralis	168453	168557	-3	1.41e-46	_	_	TCTTTTTTTTAGGAATATCTTAATCTCTTTTAAGATTAACTCATTTGAATTATAAAGTATCTCTCATCCCTTGAGATCTTTCCTAACTAAAGAAATAGAAAAAAA	TTTTTTCCTATTTCTTTAGTTAGGAAAGATCTCAAGGGATGAGAGATACTTTATAATTCAAATGAGTTAATCTTAAAAGAGATTAAGATATTCCCTAAAAAAAGA
R265	105	P	Fimbristylis littoralis	79304	79408	Fimbristylis littoralis	142885	142989	-3	1.41e-46	_	_	CAGATATTTCAAATGGTCAATGGATGATCCTAATTTTGACTCTTTGTATTTCCTCAAACCTTAGCATTCTAAGTGGTTTGAAATGCGGTACTTCAAATGGTCAAT	ATTGACCATTTGAAGTACTGCATTTCAAACCACTTAGAATCCCAAGGTTTGAGGAAATACAAAGAGTCAAAATTAGGATCATCCATTGACCATTTGAAATATCTG
R266	104	F	Fimbristylis littoralis	123771	123874	Fimbristylis littoralis	128567	128670	-3	5.48e-46	_	_	AAACAGGTCAACCTCTAGATGTTGTACAGAATGATCTGGAAAGAGATACCTTTATGTCCGCAAAACAAGCTCAAGATTATGGTATTGTCGATCGCATAGCAAAA	AAACAGGTCAACCTCTGGATGTTATACAGAATGATCTGGAAAGAGATACCTTTATGTCCGCAAAAGAAGCTCAAGATTATGGTATTGTCGATCGCATAGCAAAA
R267	104	F	Fimbristylis littoralis	61301	61404	Fimbristylis littoralis	168241	168344	-3	5.48e-46	rpoB	_	ATGACAAATCAAGGCCCTGAAAGAATCACTAAGAGAATACCCCATCTTGAGACTCATTTTCTCCGCAATTTGGATAAGAATGGGATTGTGATGCTGGGATCTTG	ATGACAAATCAAGGCCCTGAAAGAATCACTAAGGGAATACCCCATCTCGAGACTCATTTTCTCCGCAATTTGGATAGGAATGGGATTGTGATGCTGGGATCTTG
R268	104	F	Fimbristylis littoralis	183605	183708	Fimbristylis littoralis	188401	188504	-3	5.48e-46	_	_	TTTTGCTATGCGATCGACAATACCATAATCTTGAGCTTCTTTTGCGGACATAAAGGTATCTCTTTCCAGATCATTCTGTATAACATCCAGAGGTTGACCTGTTT	TTTTGCTATGCGATCGACAATACCATAATCTTGAGCTTGTTTTGCGGACATAAAGGTATCTCTTTCCAGATCATTCTGTACAACATCTAGAGGTTGACCTGTTT
R269	104	P	Fimbristylis littoralis	128567	128670	Fimbristylis littoralis	188401	188504	-3	5.48e-46	_	_	AAACAGGTCAACCTCTGGATGTTATACAGAATGATCTGGAAAGAGATACCTTTATGTCCGCAAAAGAAGCTCAAGATTATGGTATTGTCGATCGCATAGCAAAA	TTTTGCTATGCGATCGACAATACCATAATCTTGAGCTTGTTTTGCGGACATAAAGGTATCTCTTTCCAGATCATTCTGTACAACATCTAGAGGTTGACCTGTTT
R270	104	P	Fimbristylis littoralis	123771	123874	Fimbristylis littoralis	183605	183708	-3	5.48e-46	_	_	AAACAGGTCAACCTCTAGATGTTGTACAGAATGATCTGGAAAGAGATACCTTTATGTCCGCAAAACAAGCTCAAGATTATGGTATTGTCGATCGCATAGCAAAA	TTTTGCTATGCGATCGACAATACCATAATCTTGAGCTTCTTTTGCGGACATAAAGGTATCTCTTTCCAGATCATTCTGTATAACATCCAGAGGTTGACCTGTTT
R271	104	P	Fimbristylis littoralis	61301	61404	Fimbristylis littoralis	143931	144034	-3	5.48e-46	rpoB	_	ATGACAAATCAAGGCCCTGAAAGAATCACTAAGAGAATACCCCATCTTGAGACTCATTTTCTCCGCAATTTGGATAAGAATGGGATTGTGATGCTGGGATCTTG	CAAGATCCCAGCATCACAATCCCATTCCTATCCAAATTGCGGAGAAAATGAGTCTCGAGATGGGGTATTCCCTTAGTGATTCTTTCAGGGCCTTGATTTGTCAT
R272	103	F	Fimbristylis littoralis	33061	33163	Fimbristylis littoralis	189228	189330	-2	2.11e-47	trnM-CAU	trnM-CAU	AAAACCAAATGAATTCTTCCAAAAAAAGGATTCATATAGAAAAAATCAATCAAAATCAAAAATAAGAGCAAGTTGAACCCTCGACTTCGAGGTTATGAGCCTC	AAAACCAAATGAATTCTTCCAAAAAAAGGATTCATATAGAAAAAATCAATCAAAATCAAAAATAAGAGCAAGTTGAACCCGTGACTTCGAGGTTATGAGCCTC
R273	103	F	Fimbristylis littoralis	18714	18816	Fimbristylis littoralis	143729	143831	-3	2.13e-45	_	_	GGAATATCTTAATCTCTTTTAAGATTAACTCATTTGAATTATAAAGTATCTCTCATCCCTTGAGATCTTTCCTAACTAAAGAAATAGAAAAAAAAGTTTTTTT	GGAATATCTTAATCTCTTTTAAGATTAACTCATTTGAATTATAAAGTATCTCTCATCCCTTGAGATCTTTCCTAACTAAAGAAATAGGAAAAAAGTTTTTTTT
R274	103	P	Fimbristylis littoralis	18714	18816	Fimbristylis littoralis	168444	168546	-3	2.13e-45	_	_	GGAATATCTTAATCTCTTTTAAGATTAACTCATTTGAATTATAAAGTATCTCTCATCCCTTGAGATCTTTCCTAACTAAAGAAATAGAAAAAAAAGTTTTTTT	AAAAAAAACTTTTTTCCTATTTCTTTAGTTAGGAAAGATCTCAAGGGATGAGAGATACTTTATAATTCAAATGAGTTAATCTTAAAAGAGATTAAGATATTCC
R275	103	P	Fimbristylis littoralis	33061	33163	Fimbristylis littoralis	122945	123047	-2	2.11e-47	trnM-CAU	trnM-CAU	AAAACCAAATGAATTCTTCCAAAAAAAGGATTCATATAGAAAAAATCAATCAAAATCAAAAATAAGAGCAAGTTGAACCCTCGACTTCGAGGTTATGAGCCTC	GAGGCTCATAACCTCGAAGTCACGGGTTCAACTTGCTCTTATTTTTGATTTTGATTGATTTTTTCTATATGAATCCTTTTTTTGGAAGAATTCATTTGGTTTT
R276	102	F	Fimbristylis littoralis	22321	22422	Fimbristylis littoralis	180141	180242	-2	8.27e-47	_	_	TTCTCCGACTAGGATCAATCAATAACAAAACGAACTATTCCAATATATCAAATATTGATTTCAATGGCTTTTGCTACTCTAACCTTCCCAACCACGATTCTT	TTCTCCGACTAGGGTCAATCAATAACAAAACGAACTATTCCAATATATCAAATATTGATTCCAATGGCTTTTGCTACTCTAACCTTCCCAACCACGATTCTT
R277	102	F	Fimbristylis littoralis	22321	22422	Fimbristylis littoralis	184217	184318	-2	8.27e-47	_	_	TTCTCCGACTAGGATCAATCAATAACAAAACGAACTATTCCAATATATCAAATATTGATTTCAATGGCTTTTGCTACTCTAACCTTCCCAACCACGATTCTT	TTCTCCGACTAGGGTCAATCAATAACAAAACGAACTATTCCAATATATCAAATATTGATTCCAATGGCTTTTGCTACTCTAACCTTCCCAACCACGATTCTT
R278	102	P	Fimbristylis littoralis	22321	22422	Fimbristylis littoralis	132033	132134	-2	8.27e-47	_	_	TTCTCCGACTAGGATCAATCAATAACAAAACGAACTATTCCAATATATCAAATATTGATTTCAATGGCTTTTGCTACTCTAACCTTCCCAACCACGATTCTT	AAGAATCGTGGTTGGGAAGGTTAGAGTAGCAAAAGCCATTGGAATCAATATTTGATATATTGGAATAGTTCGTTTTGTTATTGATTGACCCTAGTCGGAGAA
R279	102	P	Fimbristylis littoralis	22321	22422	Fimbristylis littoralis	127957	128058	-2	8.27e-47	_	_	TTCTCCGACTAGGATCAATCAATAACAAAACGAACTATTCCAATATATCAAATATTGATTTCAATGGCTTTTGCTACTCTAACCTTCCCAACCACGATTCTT	AAGAATCGTGGTTGGGAAGGTTAGAGTAGCAAAAGCCATTGGAATCAATATTTGATATATTGGAATAGTTCGTTTTGTTATTGATTGACCCTAGTCGGAGAA
R280	102	P	Fimbristylis littoralis	22321	22422	Fimbristylis littoralis	74872	74973	-2	8.27e-47	_	_	TTCTCCGACTAGGATCAATCAATAACAAAACGAACTATTCCAATATATCAAATATTGATTTCAATGGCTTTTGCTACTCTAACCTTCCCAACCACGATTCTT	AAGAATCGTGGTTGGGAAGGTTAGAGTAGCAAAAGCCATTGGAATCAATATTTGATATATTGGAATAGTTCGTTTTGTTATTGATTGACCCTAGTCGGAGAA
R281	100	F	Fimbristylis littoralis	99901	100000	Fimbristylis littoralis	197770	197869	-3	1.25e-43	psbB	_	GGTATTTCCATGGGTTTACCTTGGTATCGTGTTCATACTGTCGTATTGAATGATCCCGGTCGATTGCTTTCTGTTCATATAATGCACACAGCTCTAGTTG	GGTATTTCCATGGGTTTACCTTGGTATCGTGTTCATACTGTCGTATTGAATGATCCCGGTCGACTGCTTTCTGTTTCTATAATGCACACAGCTCTAGTTG
R282	100	P	Fimbristylis littoralis	99901	100000	Fimbristylis littoralis	114406	114505	-3	1.25e-43	psbB	_	GGTATTTCCATGGGTTTACCTTGGTATCGTGTTCATACTGTCGTATTGAATGATCCCGGTCGATTGCTTTCTGTTCATATAATGCACACAGCTCTAGTTG	CAACTAGAGCTGTGTGCATTATAGAAACAGAAAGCAGTCGACCGGGATCATTCAATACGACAGTATGAACACGATACCAAGGTAAACCCATGGAAATACC
R283	99	F	Fimbristylis littoralis	68737	68835	Fimbristylis littoralis	68977	69075	-3	4.84e-43	rpoC2	rpoC2	AAATGGTAATTGAAGATCAAGAAACACAAGAATTGAGTCCAGAATACCAAACGTTAATGGAGGATCAAGAAACACAAGAATTGAGTCCAGAATACCAAA	AAATGTTAATTGAAGATCAAGAAACACAAGAATTGAGTCCGGAATACCAAACGTTAATGGAGGATCAAGAAACACAAGAATTGAGTCCGGAATACCAAA
R284	99	F	Fimbristylis littoralis	73002	73100	Fimbristylis littoralis	130174	130272	-3	4.84e-43	_	_	TTTTTGCACTGCAGACATATTCACAATGTGGTGCAAAAAGAGCTATTGGAAAATATAAATCCACAGCTGGAATTGGACTCAACTGTGGAATTTGAGAAC	TTTTTGCACTGCAGACATATTCACAATGTGGTGCAAAAAGAGCTATTGGAAAATATAAATCCACAGCTGGAATCGGACTCAACTGCGGAATTTAAGAAC
R285	99	P	Fimbristylis littoralis	73002	73100	Fimbristylis littoralis	182003	182101	-3	4.84e-43	_	_	TTTTTGCACTGCAGACATATTCACAATGTGGTGCAAAAAGAGCTATTGGAAAATATAAATCCACAGCTGGAATTGGACTCAACTGTGGAATTTGAGAAC	GTTCTTAAATTCCGCAGTTGAGTCCGATTCCAGCTGTGGATTTATATTTTCCAATAGCTCTTTTTGCACCACATTGTGAATATGTCTGCAGTGCAAAAA
R286	98	F	Fimbristylis littoralis	74008	74105	Fimbristylis littoralis	75483	75580	-3	1.88e-42	_	_	AAGTGAACCTCTAGATGTTGTACAGAATGATCTGGAAAGAGATACCTTTATGTCGGCAAAACAAGCTCAAAATTATGGTATTGTCGATCGCATAGCAA	AAGTCAACCTCTAGATGTTGTACAGAATGATCTGGAAAGAGATACCTTTATGTCCGCAAAACAAGCTCAAGATTATGGTATTGTCGATCGCATAGCAA
R287	98	F	Fimbristylis littoralis	75483	75580	Fimbristylis littoralis	131175	131272	-3	1.88e-42	_	_	AAGTCAACCTCTAGATGTTGTACAGAATGATCTGGAAAGAGATACCTTTATGTCCGCAAAACAAGCTCAAGATTATGGTATTGTCGATCGCATAGCAA	AAGTGAACCTCTAGATGTTGTACAGAATGATCTGGAAAGAGATACCTTTATGTCGGCAAAACAAGCTCAAAATTATGGTATTGTCGATCGCATAGCAA
R288	98	F	Fimbristylis littoralis	74008	74105	Fimbristylis littoralis	132644	132741	-3	1.88e-42	_	_	AAGTGAACCTCTAGATGTTGTACAGAATGATCTGGAAAGAGATACCTTTATGTCGGCAAAACAAGCTCAAAATTATGGTATTGTCGATCGCATAGCAA	AAGTCAACCTCTAGATGTTGTACAGAATGATCTGGAAAGAGATACCTTTATGTCCGCAAAACAAGCTCAAGATTATGGTATTGTCGATCGCATAGCAA
R289	98	F	Fimbristylis littoralis	131175	131272	Fimbristylis littoralis	132644	132741	-3	1.88e-42	_	_	AAGTGAACCTCTAGATGTTGTACAGAATGATCTGGAAAGAGATACCTTTATGTCGGCAAAACAAGCTCAAAATTATGGTATTGTCGATCGCATAGCAA	AAGTCAACCTCTAGATGTTGTACAGAATGATCTGGAAAGAGATACCTTTATGTCCGCAAAACAAGCTCAAGATTATGGTATTGTCGATCGCATAGCAA
R290	98	F	Fimbristylis littoralis	179534	179631	Fimbristylis littoralis	181003	181100	-3	1.88e-42	_	_	TTGCTATGCGATCGACAATACCATAATCTTGAGCTTGTTTTGCGGACATAAAGGTATCTCTTTCCAGATCATTCTGTACAACATCTAGAGGTTGACTT	TTGCTATGCGATCGACAATACCATAATTTTGAGCTTGTTTTGCCGACATAAAGGTATCTCTTTCCAGATCATTCTGTACAACATCTAGAGGTTCACTT
R291	98	P	Fimbristylis littoralis	132644	132741	Fimbristylis littoralis	181003	181100	-3	1.88e-42	_	_	AAGTCAACCTCTAGATGTTGTACAGAATGATCTGGAAAGAGATACCTTTATGTCCGCAAAACAAGCTCAAGATTATGGTATTGTCGATCGCATAGCAA	TTGCTATGCGATCGACAATACCATAATTTTGAGCTTGTTTTGCCGACATAAAGGTATCTCTTTCCAGATCATTCTGTACAACATCTAGAGGTTCACTT
R292	98	P	Fimbristylis littoralis	75483	75580	Fimbristylis littoralis	181003	181100	-3	1.88e-42	_	_	AAGTCAACCTCTAGATGTTGTACAGAATGATCTGGAAAGAGATACCTTTATGTCCGCAAAACAAGCTCAAGATTATGGTATTGTCGATCGCATAGCAA	TTGCTATGCGATCGACAATACCATAATTTTGAGCTTGTTTTGCCGACATAAAGGTATCTCTTTCCAGATCATTCTGTACAACATCTAGAGGTTCACTT
R293	98	P	Fimbristylis littoralis	74008	74105	Fimbristylis littoralis	179534	179631	-3	1.88e-42	_	_	AAGTGAACCTCTAGATGTTGTACAGAATGATCTGGAAAGAGATACCTTTATGTCGGCAAAACAAGCTCAAAATTATGGTATTGTCGATCGCATAGCAA	TTGCTATGCGATCGACAATACCATAATCTTGAGCTTGTTTTGCGGACATAAAGGTATCTCTTTCCAGATCATTCTGTACAACATCTAGAGGTTGACTT
R294	98	P	Fimbristylis littoralis	131175	131272	Fimbristylis littoralis	179534	179631	-3	1.88e-42	_	_	AAGTGAACCTCTAGATGTTGTACAGAATGATCTGGAAAGAGATACCTTTATGTCGGCAAAACAAGCTCAAAATTATGGTATTGTCGATCGCATAGCAA	TTGCTATGCGATCGACAATACCATAATCTTGAGCTTGTTTTGCGGACATAAAGGTATCTCTTTCCAGATCATTCTGTACAACATCTAGAGGTTGACTT
R295	97	F	Fimbristylis littoralis	155896	155992	Fimbristylis littoralis	184916	185012	-2	7.66e-44	_	_	AAAAATAACTCAGATTATTGACCATTTCCTTTTCTGTAATCATTTACTATCTTATCAAGAATACCATATTCCTGAGCTTCTTTTCCGGATATAAGGA	AAAAATAACTCAGATTACTGACCATTTCCTTTTCTGTAATCATTTACTATCTTATCAATAATACCATATTCCTGAGCTTCTTTTCCGGATATAAGGA
R296	97	F	Fimbristylis littoralis	98513	98609	Fimbristylis littoralis	155896	155992	-2	7.66e-44	_	_	AAAAATAACTCAGATTACTGACCATTTCCTTTTCTGTAATCATTTACTATCTTATCAATAATACCATATTCCTGAGCTTCTTTTCCGGATATAAGGA	AAAAATAACTCAGATTATTGACCATTTCCTTTTCTGTAATCATTTACTATCTTATCAAGAATACCATATTCCTGAGCTTCTTTTCCGGATATAAGGA
R297	97	F	Fimbristylis littoralis	22161	22257	Fimbristylis littoralis	196503	196599	-2	7.66e-44	_	_	ATTCAACTGAACTTATAGCAGGAAGTTTCAAGAGTTGGTTTCTTTGTTGTGGATCCTGGATAGAATATACACCGACGGCTACTACAAAAATGAAAGT	ATTCAACTGAACTTATAGCAGGAAGTTTCAAGAGTTGGTTTCTTTGTTGTGGATCCTGGATAGAATATACACCGACGGCTACTACAAATATGACAGT
R298	97	P	Fimbristylis littoralis	22161	22257	Fimbristylis littoralis	115676	115772	-2	7.66e-44	_	_	ATTCAACTGAACTTATAGCAGGAAGTTTCAAGAGTTGGTTTCTTTGTTGTGGATCCTGGATAGAATATACACCGACGGCTACTACAAAAATGAAAGT	ACTGTCATATTTGTAGTAGCCGTCGGTGTATATTCTATCCAGGATCCACAACAAAGAAACCAACTCTTGAAACTTCCTGCTATAAGTTCAGTTGAAT
R299	96	F	Fimbristylis littoralis	155896	155991	Fimbristylis littoralis	180829	180924	-3	2.82e-41	_	_	AAAAATAACTCAGATTATTGACCATTTCCTTTTCTGTAATCATTTACTATCTTATCAAGAATACCATATTCCTGAGCTTCTTTTCCGGATATAAGG	AAAAATAACTCAGATTACTGACGATTTCCTTTTCTGTAATCATTTACTATCTTATCAATAATACCATATTCCTGAGCTTCTTTTCCGGATATAAGG
R300	96	F	Fimbristylis littoralis	99395	99490	Fimbristylis littoralis	185798	185893	-2	3.00e-43	_	_	CTATGATGAAATCAAAAGTCTGCAACCGAGTTTCCAAAAAAACTTGTTTGAATTCAAAAAATCATACTCATATACTTTACTTTTTCATCTATTTTT	CTATGATGAAATCAAAAGTCTGCAACCGAGTTTCCAAAAAAACTTGTTTGAATTCAAAAAATCATACTCATATATTTTACTTTTTTATCTATTTTT
R301	96	F	Fimbristylis littoralis	33143	33238	Fimbristylis littoralis	189310	189405	-3	2.82e-41	trnM-CAU	trnM-CAU	GACTTCGAGGTTATGAGCCTCATGAGCTACCAGACTGCTCTACTCCGCCACATAGAAGGCAATGATCATCCTCTTGTACCAGAGATCGATGATCAT	GACTTCGAGGTTATGAGCCTCGCGAGCTACCAGACTGCTCTACTCCGCCACATAGAAGGCAATGATCATCCTCTCGTACCAGAGATCGATGATCAT
R302	96	F	Fimbristylis littoralis	68991	69086	Fimbristylis littoralis	69039	69134	-3	2.82e-41	rpoC2	rpoC2	GATCAAGAAACACAAGAATTGAGTCCGGAATACCAAACGTTAATGGAGGATCAAGAAACACAAGAATTGAGTCCGGAATACCAAACGTTAATGGAG	GATCAAGAAACACAAGAATTGAGTCCGGAATACCAAACGTTAATGGAGGATCAAGAAACACAAGAATTGAGTCCAGAATACCAAATGTTAATAGAG
R303	96	F	Fimbristylis littoralis	75485	75580	Fimbristylis littoralis	128573	128668	-3	2.82e-41	_	_	GTCAACCTCTAGATGTTGTACAGAATGATCTGGAAAGAGATACCTTTATGTCCGCAAAACAAGCTCAAGATTATGGTATTGTCGATCGCATAGCAA	GTCAACCTCTGGATGTTATACAGAATGATCTGGAAAGAGATACCTTTATGTCCGCAAAAGAAGCTCAAGATTATGGTATTGTCGATCGCATAGCAA
R304	96	F	Fimbristylis littoralis	128573	128668	Fimbristylis littoralis	132646	132741	-3	2.82e-41	_	_	GTCAACCTCTGGATGTTATACAGAATGATCTGGAAAGAGATACCTTTATGTCCGCAAAAGAAGCTCAAGATTATGGTATTGTCGATCGCATAGCAA	GTCAACCTCTAGATGTTGTACAGAATGATCTGGAAAGAGATACCTTTATGTCCGCAAAACAAGCTCAAGATTATGGTATTGTCGATCGCATAGCAA
R305	96	F	Fimbristylis littoralis	179534	179629	Fimbristylis littoralis	183607	183702	-3	2.82e-41	_	_	TTGCTATGCGATCGACAATACCATAATCTTGAGCTTGTTTTGCGGACATAAAGGTATCTCTTTCCAGATCATTCTGTACAACATCTAGAGGTTGAC	TTGCTATGCGATCGACAATACCATAATCTTGAGCTTCTTTTGCGGACATAAAGGTATCTCTTTCCAGATCATTCTGTATAACATCCAGAGGTTGAC
R306	96	P	Fimbristylis littoralis	132646	132741	Fimbristylis littoralis	183607	183702	-3	2.82e-41	_	_	GTCAACCTCTAGATGTTGTACAGAATGATCTGGAAAGAGATACCTTTATGTCCGCAAAACAAGCTCAAGATTATGGTATTGTCGATCGCATAGCAA	TTGCTATGCGATCGACAATACCATAATCTTGAGCTTCTTTTGCGGACATAAAGGTATCTCTTTCCAGATCATTCTGTATAACATCCAGAGGTTGAC
R307	96	P	Fimbristylis littoralis	75485	75580	Fimbristylis littoralis	183607	183702	-3	2.82e-41	_	_	GTCAACCTCTAGATGTTGTACAGAATGATCTGGAAAGAGATACCTTTATGTCCGCAAAACAAGCTCAAGATTATGGTATTGTCGATCGCATAGCAA	TTGCTATGCGATCGACAATACCATAATCTTGAGCTTCTTTTGCGGACATAAAGGTATCTCTTTCCAGATCATTCTGTATAACATCCAGAGGTTGAC
R308	96	P	Fimbristylis littoralis	128573	128668	Fimbristylis littoralis	179534	179629	-3	2.82e-41	_	_	GTCAACCTCTGGATGTTATACAGAATGATCTGGAAAGAGATACCTTTATGTCCGCAAAAGAAGCTCAAGATTATGGTATTGTCGATCGCATAGCAA	TTGCTATGCGATCGACAATACCATAATCTTGAGCTTGTTTTGCGGACATAAAGGTATCTCTTTCCAGATCATTCTGTACAACATCTAGAGGTTGAC
R309	96	P	Fimbristylis littoralis	131351	131446	Fimbristylis littoralis	155896	155991	-3	2.82e-41	_	_	CCTTATATCCGGAAAAGAAGCTCAGGAATATGGTATTATTGATAAGATAGTAAATGATTACAGAAAAGGAAATCGTCAGTAATCTGAGTTATTTTT	AAAAATAACTCAGATTATTGACCATTTCCTTTTCTGTAATCATTTACTATCTTATCAAGAATACCATATTCCTGAGCTTCTTTTCCGGATATAAGG
R310	96	P	Fimbristylis littoralis	99395	99490	Fimbristylis littoralis	126382	126477	-2	3.00e-43	_	_	CTATGATGAAATCAAAAGTCTGCAACCGAGTTTCCAAAAAAACTTGTTTGAATTCAAAAAATCATACTCATATACTTTACTTTTTCATCTATTTTT	AAAAATAGATAAAAAAGTAAAATATATGAGTATGATTTTTTGAATTCAAACAAGTTTTTTTGGAAACTCGGTTGCAGACTTTTGATTTCATCATAG
R311	96	P	Fimbristylis littoralis	33143	33238	Fimbristylis littoralis	122870	122965	-3	2.82e-41	trnM-CAU	trnM-CAU	GACTTCGAGGTTATGAGCCTCATGAGCTACCAGACTGCTCTACTCCGCCACATAGAAGGCAATGATCATCCTCTTGTACCAGAGATCGATGATCAT	ATGATCATCGATCTCTGGTACGAGAGGATGATCATTGCCTTCTATGTGGCGGAGTAGAGCAGTCTGGTAGCTCGCGAGGCTCATAACCTCGAAGTC
R312	95	F	Fimbristylis littoralis	72980	73074	Fimbristylis littoralis	130152	130246	-3	1.09e-40	_	_	AAAAAATTGGAACTATAGAAGGTTTTTGCACTGCAGACATATTCACAATGTGGTGCAAAAAGAGCTATTGGAAAATATAAATCCACAGCTGGAAT	AAAAAATTGGAACTATAGATACTTTTTGCACTGCAGACATATTCACAATGTGGTGCAAAAAGAGCTATTGGAAAATATAAATCCACAGCTGGAAT
R313	95	F	Fimbristylis littoralis	74013	74107	Fimbristylis littoralis	123780	123874	-2	1.17e-42	_	_	AACCTCTAGATGTTGTACAGAATGATCTGGAAAGAGATACCTTTATGTCGGCAAAACAAGCTCAAAATTATGGTATTGTCGATCGCATAGCAAAA	AACCTCTAGATGTTGTACAGAATGATCTGGAAAGAGATACCTTTATGTCCGCAAAACAAGCTCAAGATTATGGTATTGTCGATCGCATAGCAAAA
R314	95	F	Fimbristylis littoralis	123780	123874	Fimbristylis littoralis	131180	131274	-2	1.17e-42	_	_	AACCTCTAGATGTTGTACAGAATGATCTGGAAAGAGATACCTTTATGTCCGCAAAACAAGCTCAAGATTATGGTATTGTCGATCGCATAGCAAAA	AACCTCTAGATGTTGTACAGAATGATCTGGAAAGAGATACCTTTATGTCGGCAAAACAAGCTCAAAATTATGGTATTGTCGATCGCATAGCAAAA
R315	95	F	Fimbristylis littoralis	78922	79016	Fimbristylis littoralis	168917	169011	-3	1.09e-40	_	_	ATCAAATGAGGACTCATCATCATCAGAAAACTTTGATTCCAAATTAAATGAGAACTCATTGTCAGAGTCAGATGAGGGATCATCTGAGTTGGAAT	ATCAAATGAGGACTCATCATCATCGGAAAACTTTGATTCCAAATCAAATGAGGACTCATTGTCAGAGTCAGATGAGGGATCATCTGAGTTGGAAT
R316	95	F	Fimbristylis littoralis	22335	22429	Fimbristylis littoralis	180155	180249	-3	1.09e-40	_	_	TCAATCAATAACAAAACGAACTATTCCAATATATCAAATATTGATTTCAATGGCTTTTGCTACTCTAACCTTCCCAACCACGATTCTTTATTTTC	TCAATCAATAACAAAACGAACTATTCCAATATATCAAATATTGATTCCAATGGCTTTTGCTACTCTAACCTTCCCAACCACGATTCTTGCTTTTC
R317	95	F	Fimbristylis littoralis	22335	22429	Fimbristylis littoralis	184231	184325	-3	1.09e-40	_	_	TCAATCAATAACAAAACGAACTATTCCAATATATCAAATATTGATTTCAATGGCTTTTGCTACTCTAACCTTCCCAACCACGATTCTTTATTTTC	TCAATCAATAACAAAACGAACTATTCCAATATATCAAATATTGATTCCAATGGCTTTTGCTACTCTAACCTTCCCAACCACGATTCTTGCTTTTC
R318	95	F	Fimbristylis littoralis	22335	22429	Fimbristylis littoralis	97661	97755	-3	1.09e-40	_	_	TCAATCAATAACAAAACGAACTATTCCAATATATCAAATATTGATTTCAATGGCTTTTGCTACTCTAACCTTCCCAACCACGATTCTTTATTTTC	TCAATCAATAACAAAACGAACTATTCCAATATATCAAATATTGATTCCAATGGCTTTTGCTACTCTAACCTTCCCAACCACGATTCTTGCTTTTC
R319	95	F	Fimbristylis littoralis	181001	181095	Fimbristylis littoralis	188401	188495	-2	1.17e-42	_	_	TTTTGCTATGCGATCGACAATACCATAATTTTGAGCTTGTTTTGCCGACATAAAGGTATCTCTTTCCAGATCATTCTGTACAACATCTAGAGGTT	TTTTGCTATGCGATCGACAATACCATAATCTTGAGCTTGTTTTGCGGACATAAAGGTATCTCTTTCCAGATCATTCTGTACAACATCTAGAGGTT
R320	95	P	Fimbristylis littoralis	74013	74107	Fimbristylis littoralis	188401	188495	-2	1.17e-42	_	_	AACCTCTAGATGTTGTACAGAATGATCTGGAAAGAGATACCTTTATGTCGGCAAAACAAGCTCAAAATTATGGTATTGTCGATCGCATAGCAAAA	TTTTGCTATGCGATCGACAATACCATAATCTTGAGCTTGTTTTGCGGACATAAAGGTATCTCTTTCCAGATCATTCTGTACAACATCTAGAGGTT
R321	95	P	Fimbristylis littoralis	131180	131274	Fimbristylis littoralis	188401	188495	-2	1.17e-42	_	_	AACCTCTAGATGTTGTACAGAATGATCTGGAAAGAGATACCTTTATGTCGGCAAAACAAGCTCAAAATTATGGTATTGTCGATCGCATAGCAAAA	TTTTGCTATGCGATCGACAATACCATAATCTTGAGCTTGTTTTGCGGACATAAAGGTATCTCTTTCCAGATCATTCTGTACAACATCTAGAGGTT
R322	95	P	Fimbristylis littoralis	72980	73074	Fimbristylis littoralis	182029	182123	-3	1.09e-40	_	_	AAAAAATTGGAACTATAGAAGGTTTTTGCACTGCAGACATATTCACAATGTGGTGCAAAAAGAGCTATTGGAAAATATAAATCCACAGCTGGAAT	ATTCCAGCTGTGGATTTATATTTTCCAATAGCTCTTTTTGCACCACATTGTGAATATGTCTGCAGTGCAAAAAGTATCTATAGTTCCAATTTTTT
R323	95	P	Fimbristylis littoralis	123780	123874	Fimbristylis littoralis	181001	181095	-2	1.17e-42	_	_	AACCTCTAGATGTTGTACAGAATGATCTGGAAAGAGATACCTTTATGTCCGCAAAACAAGCTCAAGATTATGGTATTGTCGATCGCATAGCAAAA	TTTTGCTATGCGATCGACAATACCATAATTTTGAGCTTGTTTTGCCGACATAAAGGTATCTCTTTCCAGATCATTCTGTACAACATCTAGAGGTT
R324	95	P	Fimbristylis littoralis	78922	79016	Fimbristylis littoralis	143264	143358	-3	1.09e-40	_	_	ATCAAATGAGGACTCATCATCATCAGAAAACTTTGATTCCAAATTAAATGAGAACTCATTGTCAGAGTCAGATGAGGGATCATCTGAGTTGGAAT	ATTCCAACTCAGATGATCCCTCATCTGACTCTGACAATGAGTCCTCATTTGATTTGGAATCAAAGTTTTCCGATGATGATGAGTCCTCATTTGAT
R325	95	P	Fimbristylis littoralis	22335	22429	Fimbristylis littoralis	132026	132120	-3	1.09e-40	_	_	TCAATCAATAACAAAACGAACTATTCCAATATATCAAATATTGATTTCAATGGCTTTTGCTACTCTAACCTTCCCAACCACGATTCTTTATTTTC	GAAAAGCAAGAATCGTGGTTGGGAAGGTTAGAGTAGCAAAAGCCATTGGAATCAATATTTGATATATTGGAATAGTTCGTTTTGTTATTGATTGA
R326	95	P	Fimbristylis littoralis	22335	22429	Fimbristylis littoralis	127950	128044	-3	1.09e-40	_	_	TCAATCAATAACAAAACGAACTATTCCAATATATCAAATATTGATTTCAATGGCTTTTGCTACTCTAACCTTCCCAACCACGATTCTTTATTTTC	GAAAAGCAAGAATCGTGGTTGGGAAGGTTAGAGTAGCAAAAGCCATTGGAATCAATATTTGATATATTGGAATAGTTCGTTTTGTTATTGATTGA
R327	95	P	Fimbristylis littoralis	22335	22429	Fimbristylis littoralis	74865	74959	-3	1.09e-40	_	_	TCAATCAATAACAAAACGAACTATTCCAATATATCAAATATTGATTTCAATGGCTTTTGCTACTCTAACCTTCCCAACCACGATTCTTTATTTTC	GAAAAGCAAGAATCGTGGTTGGGAAGGTTAGAGTAGCAAAAGCCATTGGAATCAATATTTGATATATTGGAATAGTTCGTTTTGTTATTGATTGA
R328	94	F	Fimbristylis littoralis	123566	123659	Fimbristylis littoralis	128359	128452	-3	4.23e-40	_	_	ACAATAGCTACAGGATTAGCTGCATCAGGGGCATCTTTGATTCTGGCCGCAGGAACCATTCCTAAACGAGTAGCATTCCCTCACGCTAGGATTA	ACAATAGCTACAGGATTTGCTGTATCAGGGGCATCTTTGATTCTGGCCGGAGGAACCATTCCTAAACGAGTAGCATTCCCTCACGCTAGGATTA
R329	94	F	Fimbristylis littoralis	95012	95105	Fimbristylis littoralis	145180	145273	-2	4.60e-42	_	_	AGTCTAGCGTAAGCTACACAAAATTATAGTCGACAAGAAGAGACTGAAATAAGTAAATTATGAGGGTTTAGAATAAAACTTGATAGTTAAAAAG	AGTCTAGCGTAAGCTACACGAAATCATAGTCGACAAGAAGAGACTGAAATAAGTAAATTATGAGGGTTTAGAATAAAACTTGATAGTTAAAAAG
R330	94	F	Fimbristylis littoralis	183823	183916	Fimbristylis littoralis	188616	188709	-3	4.23e-40	_	_	TAATCCTAGCGTGAGGGAATGCTACTCGTTTAGGAATGGTTCCTCCGGCCAGAATCAAAGATGCCCCTGATACAGCAAATCCTGTAGCTATTGT	TAATCCTAGCGTGAGGGAATGCTACTCGTTTAGGAATGGTTCCTGCGGCCAGAATCAAAGATGCCCCTGATGCAGCTAATCCTGTAGCTATTGT
R331	94	P	Fimbristylis littoralis	128359	128452	Fimbristylis littoralis	188616	188709	-3	4.23e-40	_	_	ACAATAGCTACAGGATTTGCTGTATCAGGGGCATCTTTGATTCTGGCCGGAGGAACCATTCCTAAACGAGTAGCATTCCCTCACGCTAGGATTA	TAATCCTAGCGTGAGGGAATGCTACTCGTTTAGGAATGGTTCCTGCGGCCAGAATCAAAGATGCCCCTGATGCAGCTAATCCTGTAGCTATTGT
R332	94	P	Fimbristylis littoralis	123566	123659	Fimbristylis littoralis	183823	183916	-3	4.23e-40	_	_	ACAATAGCTACAGGATTAGCTGCATCAGGGGCATCTTTGATTCTGGCCGCAGGAACCATTCCTAAACGAGTAGCATTCCCTCACGCTAGGATTA	TAATCCTAGCGTGAGGGAATGCTACTCGTTTAGGAATGGTTCCTCCGGCCAGAATCAAAGATGCCCCTGATACAGCAAATCCTGTAGCTATTGT
R333	94	P	Fimbristylis littoralis	95012	95105	Fimbristylis littoralis	167002	167095	-2	4.60e-42	_	_	AGTCTAGCGTAAGCTACACAAAATTATAGTCGACAAGAAGAGACTGAAATAAGTAAATTATGAGGGTTTAGAATAAAACTTGATAGTTAAAAAG	CTTTTTAACTATCAAGTTTTATTCTAAACCCTCATAATTTACTTATTTCAGTCTCTTCTTGTCGACTATGATTTCGTGTAGCTTACGCTAGACT
R334	93	F	Fimbristylis littoralis	61073	61165	Fimbristylis littoralis	168007	168099	-3	1.64e-39	rpoB	_	CATCAAAAACCCCAGGTTCAGGAAGGTAAATGCGTTAAAAAAGGTCAAATTTTGGCGGACGGTGCCGCTACAGTTGGTGGAGAACTCGCTTTA	CATCAAAAACCCCCGGTTCAGGGAGGTAAATGCGTTAAAAAAGGTCAAATTTTGGCGGACGGTGCCGCTACAGTTGGTGGGGAACTCGCTTTA
R335	93	F	Fimbristylis littoralis	122579	122671	Fimbristylis littoralis	134635	134727	-3	1.64e-39	_	rrn16	GACGGGAAGTGGTGTTTCCAGTGGCGGACGGGTGAGTAAGGGGCAAGAACCTGCCCTTGGTAGGGGAACAACAACTGGAAACGGTTGCTAATA	GACGGGAAGTGGTGTTTCCAGTGGCGGACGGGTGAGTAACGCGCAAGAACCTGCCCTTGGGAGGGGAACAACAACTGGAAACGGTTGCTAATA
R336	93	F	Fimbristylis littoralis	68743	68835	Fimbristylis littoralis	69031	69123	-3	1.64e-39	rpoC2	rpoC2	TAATTGAAGATCAAGAAACACAAGAATTGAGTCCAGAATACCAAACGTTAATGGAGGATCAAGAAACACAAGAATTGAGTCCAGAATACCAAA	TAATGGAGGATCAAGAAACACAAGAATTGAGTCCGGAATACCAAACGTTAATGGAGGATCAAGAAACACAAGAATTGAGTCCAGAATACCAAA
R337	93	F	Fimbristylis littoralis	72373	72465	Fimbristylis littoralis	129644	129736	-2	1.80e-41	_	_	GGTGGATAGGATCTTGGATTGAGAGGATTGGGGATTATATCAAAAAAACCTATAGTCCGCGGGAAGTCGCCATCATGATCCTATTATCTGTCT	GGTGGATGGGATCTTGGATTGAGAGGATTGGGGATTATATCAAAAAAACCTATAGTCCGCCGGAAGTCGCCATCATGATCCTATTATCTGTCT
R338	93	F	Fimbristylis littoralis	177548	177640	Fimbristylis littoralis	189604	189696	-3	1.64e-39	rrn16	_	TATTAGCAACCGTTTCCAGTTGTTGTTCCCCTCCCAAGGGCAGGTTCTTGCGCGTTACTCACCCGTCCGCCACTGGAAACACCACTTCCCGTC	TATTAGCAACCGTTTCCAGTTGTTGTTCCCCTACCAAGGGCAGGTTCTTGCCCCTTACTCACCCGTCCGCCACTGGAAACACCACTTCCCGTC
R339	93	P	Fimbristylis littoralis	134635	134727	Fimbristylis littoralis	189604	189696	-3	1.64e-39	rrn16	_	GACGGGAAGTGGTGTTTCCAGTGGCGGACGGGTGAGTAACGCGCAAGAACCTGCCCTTGGGAGGGGAACAACAACTGGAAACGGTTGCTAATA	TATTAGCAACCGTTTCCAGTTGTTGTTCCCCTACCAAGGGCAGGTTCTTGCCCCTTACTCACCCGTCCGCCACTGGAAACACCACTTCCCGTC
R340	93	P	Fimbristylis littoralis	72373	72465	Fimbristylis littoralis	182539	182631	-2	1.80e-41	_	_	GGTGGATAGGATCTTGGATTGAGAGGATTGGGGATTATATCAAAAAAACCTATAGTCCGCGGGAAGTCGCCATCATGATCCTATTATCTGTCT	AGACAGATAATAGGATCATGATGGCGACTTCCGGCGGACTATAGGTTTTTTTGATATAATCCCCAATCCTCTCAATCCAAGATCCCATCCACC
R341	93	P	Fimbristylis littoralis	122579	122671	Fimbristylis littoralis	177548	177640	-3	1.64e-39	_	rrn16	GACGGGAAGTGGTGTTTCCAGTGGCGGACGGGTGAGTAAGGGGCAAGAACCTGCCCTTGGTAGGGGAACAACAACTGGAAACGGTTGCTAATA	TATTAGCAACCGTTTCCAGTTGTTGTTCCCCTCCCAAGGGCAGGTTCTTGCGCGTTACTCACCCGTCCGCCACTGGAAACACCACTTCCCGTC
R342	93	P	Fimbristylis littoralis	73152	73244	Fimbristylis littoralis	155145	155237	-3	1.64e-39	_	_	GGAGACCCTTAGTCCCCTGATTAGGAATCAAAAAAGTAAGATTCCTTTAGTGGGTACTTTTTTCTGGTATAAATTAATAGGAGAAATTATTCT	AGAATAATTTCTCCTATTAATTTATACCAGAAAAAAGTACCCACTAAAGGAATCTTACTTTTTTGATTCCCAATCAGGCGACCAAGGGTCTCC
R343	93	P	Fimbristylis littoralis	61073	61165	Fimbristylis littoralis	144176	144268	-3	1.64e-39	rpoB	_	CATCAAAAACCCCAGGTTCAGGAAGGTAAATGCGTTAAAAAAGGTCAAATTTTGGCGGACGGTGCCGCTACAGTTGGTGGAGAACTCGCTTTA	TAAAGCGAGTTCCCCACCAACTGTAGCGGCACCGTCCGCCAAAATTTGACCTTTTTTAACGCATTTACCTCCCTGAACCGGGGGTTTTTGATG
R344	93	P	Fimbristylis littoralis	53494	53586	Fimbristylis littoralis	63409	63501	-1	1.30e-43	_	_	CGTATGAGTACTTGAAAAGTTCTCTGGAAAATCATACTAAGGCTTAGTTGAAGCCTTCAATAAACATAGTATTTTCTCTTTCTTTAAATCCAA	TTGGATTTAAAGAAAGAGAAAATACAATGTTTATTGAAGGCTTCAACTAAGCCTTAGTATGATTTTCCAGAGAACTTTTCAAGTACTCATACG
R345	92	F	Fimbristylis littoralis	74028	74119	Fimbristylis littoralis	128591	128682	-3	6.34e-39	_	_	TACAGAATGATCTGGAAAGAGATACCTTTATGTCGGCAAAACAAGCTCAAAATTATGGTATTGTCGATCGCATAGCAAAAAAAGTTCTAAAA	TACAGAATGATCTGGAAAGAGATACCTTTATGTCCGCAAAAGAAGCTCAAGATTATGGTATTGTCGATCGCATAGCAAAAAAAGTTCTAAAA
R346	92	F	Fimbristylis littoralis	128591	128682	Fimbristylis littoralis	131195	131286	-3	6.34e-39	_	_	TACAGAATGATCTGGAAAGAGATACCTTTATGTCCGCAAAAGAAGCTCAAGATTATGGTATTGTCGATCGCATAGCAAAAAAAGTTCTAAAA	TACAGAATGATCTGGAAAGAGATACCTTTATGTCGGCAAAACAAGCTCAAAATTATGGTATTGTCGATCGCATAGCAAAAAAAGTTCTAAAA
R347	92	F	Fimbristylis littoralis	61207	61298	Fimbristylis littoralis	168147	168238	-3	6.34e-39	rpoB	_	TAATTTTGAAGATGCAGTACTAATTAGTGAACGTCTGATATATGAAGATGTTTTTACTTCTTTTTCTATTCGGAGATATGAAATTAAGACTT	TAATTCTGAAGATGGAGTACTAATTAGTGAACGTCTGATATATGAAGATATTTTTACTTCTTTTTCTATTCGGAGATATGAAATTAAGACTT
R348	92	F	Fimbristylis littoralis	180989	181080	Fimbristylis littoralis	183593	183684	-3	6.34e-39	_	_	TTTTAGAACTTTTTTTGCTATGCGATCGACAATACCATAATTTTGAGCTTGTTTTGCCGACATAAAGGTATCTCTTTCCAGATCATTCTGTA	TTTTAGAACTTTTTTTGCTATGCGATCGACAATACCATAATCTTGAGCTTCTTTTGCGGACATAAAGGTATCTCTTTCCAGATCATTCTGTA
R349	92	P	Fimbristylis littoralis	74028	74119	Fimbristylis littoralis	183593	183684	-3	6.34e-39	_	_	TACAGAATGATCTGGAAAGAGATACCTTTATGTCGGCAAAACAAGCTCAAAATTATGGTATTGTCGATCGCATAGCAAAAAAAGTTCTAAAA	TTTTAGAACTTTTTTTGCTATGCGATCGACAATACCATAATCTTGAGCTTCTTTTGCGGACATAAAGGTATCTCTTTCCAGATCATTCTGTA
R350	92	P	Fimbristylis littoralis	131195	131286	Fimbristylis littoralis	183593	183684	-3	6.34e-39	_	_	TACAGAATGATCTGGAAAGAGATACCTTTATGTCGGCAAAACAAGCTCAAAATTATGGTATTGTCGATCGCATAGCAAAAAAAGTTCTAAAA	TTTTAGAACTTTTTTTGCTATGCGATCGACAATACCATAATCTTGAGCTTCTTTTGCGGACATAAAGGTATCTCTTTCCAGATCATTCTGTA
R351	92	P	Fimbristylis littoralis	128591	128682	Fimbristylis littoralis	180989	181080	-3	6.34e-39	_	_	TACAGAATGATCTGGAAAGAGATACCTTTATGTCCGCAAAAGAAGCTCAAGATTATGGTATTGTCGATCGCATAGCAAAAAAAGTTCTAAAA	TTTTAGAACTTTTTTTGCTATGCGATCGACAATACCATAATTTTGAGCTTGTTTTGCCGACATAAAGGTATCTCTTTCCAGATCATTCTGTA
R352	92	P	Fimbristylis littoralis	61207	61298	Fimbristylis littoralis	144037	144128	-3	6.34e-39	rpoB	_	TAATTTTGAAGATGCAGTACTAATTAGTGAACGTCTGATATATGAAGATGTTTTTACTTCTTTTTCTATTCGGAGATATGAAATTAAGACTT	AAGTCTTAATTTCATATCTCCGAATAGAAAAAGAAGTAAAAATATCTTCATATATCAGACGTTCACTAATTAGTACTCCATCTTCAGAATTA
R353	92	P	Fimbristylis littoralis	1178	1269	Fimbristylis littoralis	109791	109882	0	1.87e-45	_	_	TTTTTTTCTCTCAAAGAAAGTAAGAATTGAAAAAATCAACTAATCCTTACTAAAAACTTATTTCATAATAAAAAAAAACTAAAAAGCAACCT	AGGTTGCTTTTTAGTTTTTTTTTATTATGAAATAAGTTTTTAGTAAGGATTAGTTGATTTTTTCAATTCTTACTTTCTTTGAGAGAAAAAAA
R354	92	P	Fimbristylis littoralis	75732	75823	Fimbristylis littoralis	106545	106636	-3	6.34e-39	rpoA	_	TATACATGAGTCTATGAGTAAAATAAAAAAGAAAAATACTTTCAAAACGAAGTGGAAATGTATTGAGTCAAGAATCGAAAATCAATGTTTAC	GTAAACATTGATTTTCGATTCTTGACTCAATACTTTTCCACTTCGTTTTGAAAGTGTTTTTCTTTTTTATTTTGCTCATAGACTCATGTATA
R355	91	F	Fimbristylis littoralis	33502	33592	Fimbristylis littoralis	177613	177703	-3	2.45e-38	_	rrn16	TCCGCCACTGGAAACACCACTTCCCGTCTGACTTGCACGTGTTAAGCATGCCACCAGCGTTCATCCTGAGCCAGGATCAAACTCTCCATGA	TCCGCCACTGGAAACACCACTTCCCGTCCGACTTGCATGTGTTAAGCATGCCGCCAGCGTTCATCCTGAGCCAGGATCAAACTCTCCATGA
R356	91	F	Fimbristylis littoralis	61257	61347	Fimbristylis littoralis	168197	168287	-3	2.45e-38	rpoB	_	TTTTTACTTCTTTTTCTATTCGGAGATATGAAATTAAGACTTTCATGACAAATCAAGGCCCTGAAAGAATCACTAAGAGAATACCCCATCT	TTTTTACTTCTTTTTCTATTCGGAGATATGAAATTAAGACTTATATGACAAATCAAGGCCCTGAAAGAATCACTAAGGGAATACCCCATCT
R357	91	P	Fimbristylis littoralis	61257	61347	Fimbristylis littoralis	143988	144078	-3	2.45e-38	rpoB	_	TTTTTACTTCTTTTTCTATTCGGAGATATGAAATTAAGACTTTCATGACAAATCAAGGCCCTGAAAGAATCACTAAGAGAATACCCCATCT	AGATGGGGTATTCCCTTAGTGATTCTTTCAGGGCCTTGATTTGTCATATAAGTCTTAATTTCATATCTCCGAATAGAAAAAGAAGTAAAAA
R358	91	P	Fimbristylis littoralis	33502	33592	Fimbristylis littoralis	134572	134662	-3	2.45e-38	_	rrn16	TCCGCCACTGGAAACACCACTTCCCGTCTGACTTGCACGTGTTAAGCATGCCACCAGCGTTCATCCTGAGCCAGGATCAAACTCTCCATGA	TCATGGAGAGTTTGATCCTGGCTCAGGATGAACGCTGGCGGCATGCTTAACACATGCAAGTCGGACGGGAAGTGGTGTTTCCAGTGGCGGA
R359	90	F	Fimbristylis littoralis	123525	123614	Fimbristylis littoralis	128318	128407	-3	9.49e-38	_	_	CCCTTTATGATACCATAGGATTTCTATTAGCTGATGTGTGTACAATAGCTACAGGATTAGCTGCATCAGGGGCATCTTTGATTCTGGCCG	CCCTTTATGATACCATAGGATTTCTATTAGCTGATGTGTGGACAATAGCTACAGGATTTGCTGTATCAGGGGCATCTTTGATTCTGGCCG
R360	90	F	Fimbristylis littoralis	183868	183957	Fimbristylis littoralis	188661	188750	-3	9.49e-38	_	_	CGGCCAGAATCAAAGATGCCCCTGATACAGCAAATCCTGTAGCTATTGTCCACACATCAGCTAATAGAAATCCTATGGTATCATAAAGGG	CGGCCAGAATCAAAGATGCCCCTGATGCAGCTAATCCTGTAGCTATTGTACACACATCAGCTAATAGAAATCCTATGGTATCATAAAGGG
R361	90	P	Fimbristylis littoralis	128318	128407	Fimbristylis littoralis	188661	188750	-3	9.49e-38	_	_	CCCTTTATGATACCATAGGATTTCTATTAGCTGATGTGTGGACAATAGCTACAGGATTTGCTGTATCAGGGGCATCTTTGATTCTGGCCG	CGGCCAGAATCAAAGATGCCCCTGATGCAGCTAATCCTGTAGCTATTGTACACACATCAGCTAATAGAAATCCTATGGTATCATAAAGGG
R362	90	P	Fimbristylis littoralis	123525	123614	Fimbristylis littoralis	183868	183957	-3	9.49e-38	_	_	CCCTTTATGATACCATAGGATTTCTATTAGCTGATGTGTGTACAATAGCTACAGGATTAGCTGCATCAGGGGCATCTTTGATTCTGGCCG	CGGCCAGAATCAAAGATGCCCCTGATACAGCAAATCCTGTAGCTATTGTCCACACATCAGCTAATAGAAATCCTATGGTATCATAAAGGG
R363	90	P	Fimbristylis littoralis	75958	76047	Fimbristylis littoralis	106317	106406	-2	1.08e-39	rpoA	_	AAAAAATTGGCGAAAGTATCTCATGAGTATAGTCATATTGAAGATGTCGAAGAATCAATAAATGAAATAATCTTCAATTTAAAACAAATT	AATTTGTTTTAAATTGAAGATTATTTCATTTATTGATTCTTCGACATCTTCGATATGACTATATTCATGAGATACTTTCGCCAATTTTTT
R364	88	F	Fimbristylis littoralis	183806	183893	Fimbristylis littoralis	188599	188686	-3	1.42e-36	_	_	AGCAGGTTCGTGAATCGTAATCCTAGCGTGAGGGAATGCTACTCGTTTAGGAATGGTTCCTCCGGCCAGAATCAAAGATGCCCCTGAT	AGCAGGTTGGTGAATCATAATCCTAGCGTGAGGGAATGCTACTCGTTTAGGAATGGTTCCTGCGGCCAGAATCAAAGATGCCCCTGAT
R365	88	F	Fimbristylis littoralis	126405	126492	Fimbristylis littoralis	133913	134000	-2	1.65e-38	_	_	ATATGAGTATGATTTTTTGAATTCAAACAAGTTTTTTTGGAAACTCGGTTGCAGACTTTTGATTTCATCATAGCTATTCTACAGAATT	ATATGAGTATGATTTTCTGAATTCAAACAAGTTTTTTTGGAAACTCGGTTGCAGACTTTTGATTTCATCATAGCTATTCTACGGAATT
R366	88	F	Fimbristylis littoralis	123589	123676	Fimbristylis littoralis	128382	128469	-3	1.42e-36	_	_	ATCAGGGGCATCTTTGATTCTGGCCGCAGGAACCATTCCTAAACGAGTAGCATTCCCTCACGCTAGGATTATGATTCACCAACCTGCT	ATCAGGGGCATCTTTGATTCTGGCCGGAGGAACCATTCCTAAACGAGTAGCATTCCCTCACGCTAGGATTACGATTCACGAACCTGCT
R367	88	F	Fimbristylis littoralis	178275	178362	Fimbristylis littoralis	185783	185870	-2	1.65e-38	_	_	AATTCCGTAGAATAGCTATGATGAAATCAAAAGTCTGCAACCGAGTTTCCAAAAAAACTTGTTTGAATTCAGAAAATCATACTCATAT	AATTCTGTAGAATAGCTATGATGAAATCAAAAGTCTGCAACCGAGTTTCCAAAAAAACTTGTTTGAATTCAAAAAATCATACTCATAT
R368	88	F	Fimbristylis littoralis	99380	99467	Fimbristylis littoralis	178275	178362	-3	1.42e-36	_	_	AATTCTGTAGAATAACTATGATGAAATCAAAAGTCTGCAACCGAGTTTCCAAAAAAACTTGTTTGAATTCAAAAAATCATACTCATAT	AATTCCGTAGAATAGCTATGATGAAATCAAAAGTCTGCAACCGAGTTTCCAAAAAAACTTGTTTGAATTCAGAAAATCATACTCATAT
R369	88	P	Fimbristylis littoralis	128382	128469	Fimbristylis littoralis	188599	188686	-3	1.42e-36	_	_	ATCAGGGGCATCTTTGATTCTGGCCGGAGGAACCATTCCTAAACGAGTAGCATTCCCTCACGCTAGGATTACGATTCACGAACCTGCT	AGCAGGTTGGTGAATCATAATCCTAGCGTGAGGGAATGCTACTCGTTTAGGAATGGTTCCTGCGGCCAGAATCAAAGATGCCCCTGAT
R370	88	P	Fimbristylis littoralis	133913	134000	Fimbristylis littoralis	185783	185870	-2	1.65e-38	_	_	ATATGAGTATGATTTTCTGAATTCAAACAAGTTTTTTTGGAAACTCGGTTGCAGACTTTTGATTTCATCATAGCTATTCTACGGAATT	AATTCTGTAGAATAGCTATGATGAAATCAAAAGTCTGCAACCGAGTTTCCAAAAAAACTTGTTTGAATTCAAAAAATCATACTCATAT
R371	88	P	Fimbristylis littoralis	123589	123676	Fimbristylis littoralis	183806	183893	-3	1.42e-36	_	_	ATCAGGGGCATCTTTGATTCTGGCCGCAGGAACCATTCCTAAACGAGTAGCATTCCCTCACGCTAGGATTATGATTCACCAACCTGCT	AGCAGGTTCGTGAATCGTAATCCTAGCGTGAGGGAATGCTACTCGTTTAGGAATGGTTCCTCCGGCCAGAATCAAAGATGCCCCTGAT
R372	88	P	Fimbristylis littoralis	126405	126492	Fimbristylis littoralis	178275	178362	-2	1.65e-38	_	_	ATATGAGTATGATTTTTTGAATTCAAACAAGTTTTTTTGGAAACTCGGTTGCAGACTTTTGATTTCATCATAGCTATTCTACAGAATT	AATTCCGTAGAATAGCTATGATGAAATCAAAAGTCTGCAACCGAGTTTCCAAAAAAACTTGTTTGAATTCAGAAAATCATACTCATAT
R373	88	P	Fimbristylis littoralis	99380	99467	Fimbristylis littoralis	133913	134000	-3	1.42e-36	_	_	AATTCTGTAGAATAACTATGATGAAATCAAAAGTCTGCAACCGAGTTTCCAAAAAAACTTGTTTGAATTCAAAAAATCATACTCATAT	ATATGAGTATGATTTTCTGAATTCAAACAAGTTTTTTTGGAAACTCGGTTGCAGACTTTTGATTTCATCATAGCTATTCTACGGAATT
R374	87	F	Fimbristylis littoralis	61087	61173	Fimbristylis littoralis	168021	168107	-3	5.48e-36	rpoB	_	GGTTCAGGAAGGTAAATGCGTTAAAAAAGGTCAAATTTTGGCGGACGGTGCCGCTACAGTTGGTGGAGAACTCGCTTTAGGAAAAAA	GGTTCAGGGAGGTAAATGCGTTAAAAAAGGTCAAATTTTGGCGGACGGTGCCGCTACAGTTGGTGGGGAACTCGCTTTAAGAAAAAA
R375	87	F	Fimbristylis littoralis	95200	95286	Fimbristylis littoralis	145366	145452	-3	5.48e-36	_	_	TAATTTCGAAAAAATCTTTTGAAATAGTTTCAACTAACTAGTTAAGAAACTAGTTAAGAATTCTTATTCATTTTTTTCTTCTTTTTC	TAATTTCGAAAAAATCTTTTGAAATAGTTTCAAATAACTAGTTAAGAAACTAGTTAAGAATTTTTATTGATTTTTTTCTTCTTTTTC
R376	87	F	Fimbristylis littoralis	123788	123874	Fimbristylis littoralis	128584	128670	-2	6.45e-38	_	_	GATGTTGTACAGAATGATCTGGAAAGAGATACCTTTATGTCCGCAAAACAAGCTCAAGATTATGGTATTGTCGATCGCATAGCAAAA	GATGTTATACAGAATGATCTGGAAAGAGATACCTTTATGTCCGCAAAAGAAGCTCAAGATTATGGTATTGTCGATCGCATAGCAAAA
R377	87	F	Fimbristylis littoralis	33630	33716	Fimbristylis littoralis	189797	189883	0	1.92e-42	_	_	TTCGTAGACAAAGCTGATTCGGAATTGTCTTTCATTCCAAGGCTTGTATCCGTGCGCTTCATGCCTGGAGTTTGCTTCCAAAAAAGA	TTCGTAGACAAAGCTGATTCGGAATTGTCTTTCATTCCAAGGCTTGTATCCGTGCGCTTCATGCCTGGAGTTTGCTTCCAAAAAAGA
R378	87	P	Fimbristylis littoralis	128584	128670	Fimbristylis littoralis	188401	188487	-2	6.45e-38	_	_	GATGTTATACAGAATGATCTGGAAAGAGATACCTTTATGTCCGCAAAAGAAGCTCAAGATTATGGTATTGTCGATCGCATAGCAAAA	TTTTGCTATGCGATCGACAATACCATAATCTTGAGCTTGTTTTGCGGACATAAAGGTATCTCTTTCCAGATCATTCTGTACAACATC
R379	87	P	Fimbristylis littoralis	123788	123874	Fimbristylis littoralis	183605	183691	-2	6.45e-38	_	_	GATGTTGTACAGAATGATCTGGAAAGAGATACCTTTATGTCCGCAAAACAAGCTCAAGATTATGGTATTGTCGATCGCATAGCAAAA	TTTTGCTATGCGATCGACAATACCATAATCTTGAGCTTCTTTTGCGGACATAAAGGTATCTCTTTCCAGATCATTCTGTATAACATC
R380	87	P	Fimbristylis littoralis	95200	95286	Fimbristylis littoralis	166823	166909	-3	5.48e-36	_	_	TAATTTCGAAAAAATCTTTTGAAATAGTTTCAACTAACTAGTTAAGAAACTAGTTAAGAATTCTTATTCATTTTTTTCTTCTTTTTC	GAAAAAGAAGAAAAAAATCAATAAAAATTCTTAACTAGTTTCTTAACTAGTTATTTGAAACTATTTCAAAAGATTTTTTCGAAATTA
R381	87	P	Fimbristylis littoralis	61087	61173	Fimbristylis littoralis	144168	144254	-3	5.48e-36	rpoB	_	GGTTCAGGAAGGTAAATGCGTTAAAAAAGGTCAAATTTTGGCGGACGGTGCCGCTACAGTTGGTGGAGAACTCGCTTTAGGAAAAAA	TTTTTTCTTAAAGCGAGTTCCCCACCAACTGTAGCGGCACCGTCCGCCAAAATTTGACCTTTTTTAACGCATTTACCTCCCTGAACC
R382	87	P	Fimbristylis littoralis	33630	33716	Fimbristylis littoralis	122392	122478	0	1.92e-42	_	_	TTCGTAGACAAAGCTGATTCGGAATTGTCTTTCATTCCAAGGCTTGTATCCGTGCGCTTCATGCCTGGAGTTTGCTTCCAAAAAAGA	TCTTTTTTGGAAGCAAACTCCAGGCATGAAGCGCACGGATACAAGCCTTGGAATGAAAGACAATTCCGAATCAGCTTTGTCTACGAA
R383	86	F	Fimbristylis littoralis	18627	18712	Fimbristylis littoralis	143640	143725	-3	2.12e-35	_	_	TTCTCCTCTTATAGATAAAACTAACAAACAAGAAGGTTCTTTTTCTATCACTTCACTCATACTTTTTTGATCGATTTCTTTTTTTT	TTCTCCTCTTATAGATAGGACTAACAAACAAGAAGGTTCTTTTTCTATCACTTCACTCATACTTTTTTGATCGATTTCTCTTTTTT
R384	86	P	Fimbristylis littoralis	18627	18712	Fimbristylis littoralis	168550	168635	-3	2.12e-35	_	_	TTCTCCTCTTATAGATAAAACTAACAAACAAGAAGGTTCTTTTTCTATCACTTCACTCATACTTTTTTGATCGATTTCTTTTTTTT	AAAAAAGAGAAATCGATCAAAAAAGTATGAGTGAAGTGATAGAAAAAGAACCTTCTTGTTTGTTAGTCCTATCTATAAGAGGAGAA
R385	86	P	Fimbristylis littoralis	1916	2001	Fimbristylis littoralis	109311	109396	0	7.66e-42	_	_	AAAAAAGAAGAAATAAGGAAAGAAAAGATTCTTTAGAAAACAAAGAAGCATCATATTGTCTATTGAAATTCTATTAAATATGCACA	TGTGCATATTTAATAGAATTTCAATAGACAATATGATGCTTCTTTGTTTTCTAAAGAATCTTTTCTTTCCTTATTTCTTCTTTTTT
R386	85	F	Fimbristylis littoralis	122417	122501	Fimbristylis littoralis	134478	134562	-1	7.82e-39	_	_	ATGAAGCGCACGGATACAAGCCTTGGAATGAAAGACAATTCCGAATCAGCTTTGTCTACGAACAAGGAAGCTATAAGCAATGCAA	ATGAAGCGCACGGATACAAGCCTTGGAATGAAAGACAATTCCGAATCAGCTTTGTCTACGAACAAGGAAGCTATAAGTAATGCAA
R387	85	F	Fimbristylis littoralis	177713	177797	Fimbristylis littoralis	189774	189858	-1	7.82e-39	_	_	TTGCATTACTTATAGCTTCCTTGTTCGTAGACAAAGCTGATTCGGAATTGTCTTTCATTCCAAGGCTTGTATCCGTGCGCTTCAT	TTGCATTGCTTATAGCTTCCTTGTTCGTAGACAAAGCTGATTCGGAATTGTCTTTCATTCCAAGGCTTGTATCCGTGCGCTTCAT
R388	85	F	Fimbristylis littoralis	33607	33691	Fimbristylis littoralis	177713	177797	-2	9.85e-37	_	_	TTGCATTGCTTATAGCTTCCTTATTCGTAGACAAAGCTGATTCGGAATTGTCTTTCATTCCAAGGCTTGTATCCGTGCGCTTCAT	TTGCATTACTTATAGCTTCCTTGTTCGTAGACAAAGCTGATTCGGAATTGTCTTTCATTCCAAGGCTTGTATCCGTGCGCTTCAT
R389	85	F	Fimbristylis littoralis	155667	155751	Fimbristylis littoralis	184671	184755	-3	8.17e-35	_	_	GCCACTTCCGGCGGACTATAGGTTTTTTTGATATAATCCCCAATCTTGTCAATCCAAGATCCCATCCACCCGCTAACATTCTTTT	GCCACTTCCAGCGGACTATAGGTTTTTTTGATATAATCCCCAATCTTCTCAATCCAAGATCCCATCCACCCGCTAACGTTCTTTT
R390	85	F	Fimbristylis littoralis	75496	75580	Fimbristylis littoralis	128584	128668	-2	9.85e-37	_	_	GATGTTGTACAGAATGATCTGGAAAGAGATACCTTTATGTCCGCAAAACAAGCTCAAGATTATGGTATTGTCGATCGCATAGCAA	GATGTTATACAGAATGATCTGGAAAGAGATACCTTTATGTCCGCAAAAGAAGCTCAAGATTATGGTATTGTCGATCGCATAGCAA
R391	85	F	Fimbristylis littoralis	128584	128668	Fimbristylis littoralis	132657	132741	-2	9.85e-37	_	_	GATGTTATACAGAATGATCTGGAAAGAGATACCTTTATGTCCGCAAAAGAAGCTCAAGATTATGGTATTGTCGATCGCATAGCAA	GATGTTGTACAGAATGATCTGGAAAGAGATACCTTTATGTCCGCAAAACAAGCTCAAGATTATGGTATTGTCGATCGCATAGCAA
R392	85	P	Fimbristylis littoralis	134478	134562	Fimbristylis littoralis	189774	189858	-1	7.82e-39	_	_	ATGAAGCGCACGGATACAAGCCTTGGAATGAAAGACAATTCCGAATCAGCTTTGTCTACGAACAAGGAAGCTATAAGTAATGCAA	TTGCATTGCTTATAGCTTCCTTGTTCGTAGACAAAGCTGATTCGGAATTGTCTTTCATTCCAAGGCTTGTATCCGTGCGCTTCAT
R393	85	P	Fimbristylis littoralis	132657	132741	Fimbristylis littoralis	183607	183691	-2	9.85e-37	_	_	GATGTTGTACAGAATGATCTGGAAAGAGATACCTTTATGTCCGCAAAACAAGCTCAAGATTATGGTATTGTCGATCGCATAGCAA	TTGCTATGCGATCGACAATACCATAATCTTGAGCTTCTTTTGCGGACATAAAGGTATCTCTTTCCAGATCATTCTGTATAACATC
R394	85	P	Fimbristylis littoralis	75496	75580	Fimbristylis littoralis	183607	183691	-2	9.85e-37	_	_	GATGTTGTACAGAATGATCTGGAAAGAGATACCTTTATGTCCGCAAAACAAGCTCAAGATTATGGTATTGTCGATCGCATAGCAA	TTGCTATGCGATCGACAATACCATAATCTTGAGCTTCTTTTGCGGACATAAAGGTATCTCTTTCCAGATCATTCTGTATAACATC
R395	85	P	Fimbristylis littoralis	128584	128668	Fimbristylis littoralis	179534	179618	-2	9.85e-37	_	_	GATGTTATACAGAATGATCTGGAAAGAGATACCTTTATGTCCGCAAAAGAAGCTCAAGATTATGGTATTGTCGATCGCATAGCAA	TTGCTATGCGATCGACAATACCATAATCTTGAGCTTGTTTTGCGGACATAAAGGTATCTCTTTCCAGATCATTCTGTACAACATC
R396	85	P	Fimbristylis littoralis	122417	122501	Fimbristylis littoralis	177713	177797	-1	7.82e-39	_	_	ATGAAGCGCACGGATACAAGCCTTGGAATGAAAGACAATTCCGAATCAGCTTTGTCTACGAACAAGGAAGCTATAAGCAATGCAA	TTGCATTACTTATAGCTTCCTTGTTCGTAGACAAAGCTGATTCGGAATTGTCTTTCATTCCAAGGCTTGTATCCGTGCGCTTCAT
R397	85	P	Fimbristylis littoralis	127520	127604	Fimbristylis littoralis	155667	155751	-3	8.17e-35	_	_	AAAAGAACGTTAGCGGGTGGATGGGATCTTGGATTGAGAAGATTGGGGATTATATCAAAAAAACCTATAGTCCGCTGGAAGTGGC	GCCACTTCCGGCGGACTATAGGTTTTTTTGATATAATCCCCAATCTTGTCAATCCAAGATCCCATCCACCCGCTAACATTCTTTT
R398	85	P	Fimbristylis littoralis	33607	33691	Fimbristylis littoralis	134478	134562	-2	9.85e-37	_	_	TTGCATTGCTTATAGCTTCCTTATTCGTAGACAAAGCTGATTCGGAATTGTCTTTCATTCCAAGGCTTGTATCCGTGCGCTTCAT	ATGAAGCGCACGGATACAAGCCTTGGAATGAAAGACAATTCCGAATCAGCTTTGTCTACGAACAAGGAAGCTATAAGTAATGCAA
R399	84	F	Fimbristylis littoralis	177581	177664	Fimbristylis littoralis	189637	189720	-3	3.15e-34	rrn16	_	CCAAGGGCAGGTTCTTGCGCGTTACTCACCCGTCCGCCACTGGAAACACCACTTCCCGTCCGACTTGCATGTGTTAAGCATGCC	CCAAGGGCAGGTTCTTGCCCCTTACTCACCCGTCCGCCACTGGAAACACCACTTCCCGTCTGACTTGCATGTGTTAAGCATGCC
R400	84	F	Fimbristylis littoralis	122555	122638	Fimbristylis littoralis	134611	134694	-3	3.15e-34	_	rrn16	GGCATGCTTAACACATGCAAGTCAGACGGGAAGTGGTGTTTCCAGTGGCGGACGGGTGAGTAAGGGGCAAGAACCTGCCCTTGG	GGCATGCTTAACACATGCAAGTCGGACGGGAAGTGGTGTTTCCAGTGGCGGACGGGTGAGTAACGCGCAAGAACCTGCCCTTGG
R401	84	P	Fimbristylis littoralis	134611	134694	Fimbristylis littoralis	189637	189720	-3	3.15e-34	rrn16	_	GGCATGCTTAACACATGCAAGTCGGACGGGAAGTGGTGTTTCCAGTGGCGGACGGGTGAGTAACGCGCAAGAACCTGCCCTTGG	CCAAGGGCAGGTTCTTGCCCCTTACTCACCCGTCCGCCACTGGAAACACCACTTCCCGTCTGACTTGCATGTGTTAAGCATGCC
R402	84	P	Fimbristylis littoralis	122555	122638	Fimbristylis littoralis	177581	177664	-3	3.15e-34	_	rrn16	GGCATGCTTAACACATGCAAGTCAGACGGGAAGTGGTGTTTCCAGTGGCGGACGGGTGAGTAAGGGGCAAGAACCTGCCCTTGG	CCAAGGGCAGGTTCTTGCGCGTTACTCACCCGTCCGCCACTGGAAACACCACTTCCCGTCCGACTTGCATGTGTTAAGCATGCC
R403	84	P	Fimbristylis littoralis	32361	32444	Fimbristylis littoralis	46577	46660	-2	3.85e-36	_	_	AAATCAAAAATAGAAAAGAAATGGATGACGAGACTTTGTTGTTAATCCACAGTTTAGTCATCCAAAGGATGAGATTTGAGAAAA	TTTTCTCAAATCTCATCCTTTGGATGACTAAACTGTGGATTAACAAGAAAGTCTCATCATCCATTTCTTTTCTATTTTTGATTT
R404	83	F	Fimbristylis littoralis	33166	33248	Fimbristylis littoralis	189333	189415	-2	1.50e-35	trnM-CAU	trnM-CAU	GAGCTACCAGACTGCTCTACTCCGCCACATAGAAGGCAATGATCATCCTCTTGTACCAGAGATCGATGATCATGCCCTTGGGG	GAGCTACCAGACTGCTCTACTCCGCCACATAGAAGGCAATGATCATCCTCTCGTACCAGAGATCGATGATCATCCCCTTGGGG
R405	83	P	Fimbristylis littoralis	33166	33248	Fimbristylis littoralis	122860	122942	-2	1.50e-35	trnM-CAU	trnM-CAU	GAGCTACCAGACTGCTCTACTCCGCCACATAGAAGGCAATGATCATCCTCTTGTACCAGAGATCGATGATCATGCCCTTGGGG	CCCCAAGGGGATGATCATCGATCTCTGGTACGAGAGGATGATCATTGCCTTCTATGTGGCGGAGTAGAGCAGTCTGGTAGCTC
R406	82	F	Fimbristylis littoralis	61096	61177	Fimbristylis littoralis	168030	168111	-3	4.69e-33	rpoB	_	AGGTAAATGCGTTAAAAAAGGTCAAATTTTGGCGGACGGTGCCGCTACAGTTGGTGGAGAACTCGCTTTAGGAAAAAATATA	AGGTAAATGCGTTAAAAAAGGTCAAATTTTGGCGGACGGTGCCGCTACAGTTGGTGGGGAACTCGCTTTAAGAAAAAACATA
R407	82	F	Fimbristylis littoralis	74186	74267	Fimbristylis littoralis	127264	127345	-1	4.83e-37	_	_	CCTTATATCCGGAAAAGAAGCTCAGGAATATGGTATTATTGATAAGATAGTAAATGATTACAGAAAAGGAAATCGTCAGTAA	CCTTATATCCGGAAAAGAAGCTCAGGAATATGGTATTATTGATAAGATAGTAAATGATTACAGAAAAGGAAATGGTCAGTAA
R408	82	F	Fimbristylis littoralis	155677	155758	Fimbristylis littoralis	184681	184762	-3	4.69e-33	_	_	GCGGACTATAGGTTTTTTTGATATAATCCCCAATCTTGTCAATCCAAGATCCCATCCACCCGCTAACATTCTTTTTTTGCTG	GCGGACTATAGGTTTTTTTGATATAATCCCCAATCTTCTCAATCCAAGATCCCATCCACCCGCTAACGTTCTTTTGTTGCTG
R409	82	P	Fimbristylis littoralis	74186	74267	Fimbristylis littoralis	184930	185011	-1	4.83e-37	_	_	CCTTATATCCGGAAAAGAAGCTCAGGAATATGGTATTATTGATAAGATAGTAAATGATTACAGAAAAGGAAATCGTCAGTAA	TTACTGACCATTTCCTTTTCTGTAATCATTTACTATCTTATCAATAATACCATATTCCTGAGCTTCTTTTCCGGATATAAGG
R410	82	P	Fimbristylis littoralis	74186	74267	Fimbristylis littoralis	155910	155991	-3	4.69e-33	_	_	CCTTATATCCGGAAAAGAAGCTCAGGAATATGGTATTATTGATAAGATAGTAAATGATTACAGAAAAGGAAATCGTCAGTAA	TTATTGACCATTTCCTTTTCTGTAATCATTTACTATCTTATCAAGAATACCATATTCCTGAGCTTCTTTTCCGGATATAAGG
R411	82	P	Fimbristylis littoralis	61096	61177	Fimbristylis littoralis	144164	144245	-3	4.69e-33	rpoB	_	AGGTAAATGCGTTAAAAAAGGTCAAATTTTGGCGGACGGTGCCGCTACAGTTGGTGGAGAACTCGCTTTAGGAAAAAATATA	TATGTTTTTTCTTAAAGCGAGTTCCCCACCAACTGTAGCGGCACCGTCCGCCAAAATTTGACCTTTTTTAACGCATTTACCT
R412	82	P	Fimbristylis littoralis	74186	74267	Fimbristylis littoralis	98527	98608	-1	4.83e-37	_	_	CCTTATATCCGGAAAAGAAGCTCAGGAATATGGTATTATTGATAAGATAGTAAATGATTACAGAAAAGGAAATCGTCAGTAA	TTACTGACCATTTCCTTTTCTGTAATCATTTACTATCTTATCAATAATACCATATTCCTGAGCTTCTTTTCCGGATATAAGG
R413	81	F	Fimbristylis littoralis	3806	3886	Fimbristylis littoralis	200541	200621	-3	1.81e-32	_	_	ATGGGCGAATGACGGGAATTGAACCCGCGCATGGTGGATCCACAATCCACTGCCTTGATCCACTTGGCTACATCCGCCCCT	ATGGGCAAACGACGGGAATTGAACCCGCGCATGGTGGATCCACAATCCACTGCCTTGATCCACTTGGCTACATCCGCTCCT
R414	81	P	Fimbristylis littoralis	3806	3886	Fimbristylis littoralis	111654	111734	-3	1.81e-32	_	_	ATGGGCGAATGACGGGAATTGAACCCGCGCATGGTGGATCCACAATCCACTGCCTTGATCCACTTGGCTACATCCGCCCCT	AGGAGCGGATGTAGCCAAGTGGATCAAGGCAGTGGATTGTGGATCCACCATGCGCGGGTTCAATTCCCGTCGTTTGCCCAT
R415	81	P	Fimbristylis littoralis	75751	75831	Fimbristylis littoralis	106537	106617	-3	1.81e-32	rpoA	_	AAAATAAAAAAGAAAAATACTTTCAAAACGAAGTGGAAATGTATTGAGTCAAGAATCGAAAATCAATGTTTACATTATGGC	GCCATAAGGTAAACATTGATTTTCGATTCTTGACTCAATACTTTTCCACTTCGTTTTGAAAGTGTTTTTCTTTTTTATTTT
R416	80	F	Fimbristylis littoralis	128763	128842	Fimbristylis littoralis	132803	132882	-1	7.53e-36	_	_	TCAATTCTTTTTATGGAGTATTCCATTCACGAGAAATAATTGAGAAAAATACCTTATAGTGACAAAAAAAGTCAAAAAAA	TCAATTCTTTTTATGGAGTATTCCATTCACGAGAGATAATTGAGAAAAATACCTTATAGTGACAAAAAAAGTCAAAAAAA
R417	80	F	Fimbristylis littoralis	128941	129020	Fimbristylis littoralis	132803	132882	-1	7.53e-36	_	_	TCAATTCTTTTTATGGAGTATTCCATTCACGAGAAATAATTGAGAAAAATACCTTATAGTGACAAAAAAAGTCAAAAAAA	TCAATTCTTTTTATGGAGTATTCCATTCACGAGAGATAATTGAGAAAAATACCTTATAGTGACAAAAAAAGTCAAAAAAA
R418	80	F	Fimbristylis littoralis	179393	179472	Fimbristylis littoralis	183255	183334	-1	7.53e-36	_	_	TTTTTTTGACTTTTTTTGTCACTATAAGGTATTTTTCTCAATTATCTCTCGTGAATGGAATACTCCATAAAAAGAATTGA	TTTTTTTGACTTTTTTTGTCACTATAAGGTATTTTTCTCAATTATTTCTCGTGAATGGAATACTCCATAAAAAGAATTGA
R419	80	F	Fimbristylis littoralis	179393	179472	Fimbristylis littoralis	183433	183512	-1	7.53e-36	_	_	TTTTTTTGACTTTTTTTGTCACTATAAGGTATTTTTCTCAATTATCTCTCGTGAATGGAATACTCCATAAAAAGAATTGA	TTTTTTTGACTTTTTTTGTCACTATAAGGTATTTTTCTCAATTATTTCTCGTGAATGGAATACTCCATAAAAAGAATTGA
R420	80	P	Fimbristylis littoralis	132803	132882	Fimbristylis littoralis	183433	183512	-1	7.53e-36	_	_	TCAATTCTTTTTATGGAGTATTCCATTCACGAGAGATAATTGAGAAAAATACCTTATAGTGACAAAAAAAGTCAAAAAAA	TTTTTTTGACTTTTTTTGTCACTATAAGGTATTTTTCTCAATTATTTCTCGTGAATGGAATACTCCATAAAAAGAATTGA
R421	80	P	Fimbristylis littoralis	132803	132882	Fimbristylis littoralis	183255	183334	-1	7.53e-36	_	_	TCAATTCTTTTTATGGAGTATTCCATTCACGAGAGATAATTGAGAAAAATACCTTATAGTGACAAAAAAAGTCAAAAAAA	TTTTTTTGACTTTTTTTGTCACTATAAGGTATTTTTCTCAATTATTTCTCGTGAATGGAATACTCCATAAAAAGAATTGA
R422	80	P	Fimbristylis littoralis	128941	129020	Fimbristylis littoralis	179393	179472	-1	7.53e-36	_	_	TCAATTCTTTTTATGGAGTATTCCATTCACGAGAAATAATTGAGAAAAATACCTTATAGTGACAAAAAAAGTCAAAAAAA	TTTTTTTGACTTTTTTTGTCACTATAAGGTATTTTTCTCAATTATCTCTCGTGAATGGAATACTCCATAAAAAGAATTGA
R423	80	P	Fimbristylis littoralis	128763	128842	Fimbristylis littoralis	179393	179472	-1	7.53e-36	_	_	TCAATTCTTTTTATGGAGTATTCCATTCACGAGAAATAATTGAGAAAAATACCTTATAGTGACAAAAAAAGTCAAAAAAA	TTTTTTTGACTTTTTTTGTCACTATAAGGTATTTTTCTCAATTATCTCTCGTGAATGGAATACTCCATAAAAAGAATTGA
R424	79	F	Fimbristylis littoralis	155670	155748	Fimbristylis littoralis	182565	182643	-3	2.68e-31	_	_	ACTTCCGGCGGACTATAGGTTTTTTTGATATAATCCCCAATCTTGTCAATCCAAGATCCCATCCACCCGCTAACATTCT	ACTTCCGGCGGACTATAGGTTTTTTTGATATAATCCCCAATCCTCTCAATCCAAGATCCCATCCACCCGCTAACGTTCT
R425	79	F	Fimbristylis littoralis	127523	127601	Fimbristylis littoralis	129632	129710	-2	3.48e-33	_	_	AGAACGTTAGCGGGTGGATGGGATCTTGGATTGAGAAGATTGGGGATTATATCAAAAAAACCTATAGTCCGCTGGAAGT	AGAACGTTAGCGGGTGGATGGGATCTTGGATTGAGAGGATTGGGGATTATATCAAAAAAACCTATAGTCCGCCGGAAGT
R426	79	F	Fimbristylis littoralis	75297	75375	Fimbristylis littoralis	128382	128460	-3	2.68e-31	_	_	ATCAGGGGCATCTTTGATTCTGGCCGCAGGAACCAATCCTAAACGAGTAGCATTCCCTCACGCTAGGATTATGATTCAC	ATCAGGGGCATCTTTGATTCTGGCCGGAGGAACCATTCCTAAACGAGTAGCATTCCCTCACGCTAGGATTACGATTCAC
R427	79	F	Fimbristylis littoralis	128382	128460	Fimbristylis littoralis	132458	132536	-3	2.68e-31	_	_	ATCAGGGGCATCTTTGATTCTGGCCGGAGGAACCATTCCTAAACGAGTAGCATTCCCTCACGCTAGGATTACGATTCAC	ATCAGGGGCATCTTTGATTCTGGCCGCAGGAACCAATCCTAAACGAGTAGCATTCCCTCACGCTAGGATTATGATTCAC
R428	79	F	Fimbristylis littoralis	61335	61413	Fimbristylis littoralis	168275	168353	-3	2.68e-31	rpoB	_	GAATACCCCATCTTGAGACTCATTTTCTCCGCAATTTGGATAAGAATGGGATTGTGATGCTGGGATCTTGGGTAGAAAC	GAATACCCCATCTCGAGACTCATTTTCTCCGCAATTTGGATAGGAATGGGATTGTGATGCTGGGATCTTGAGTAGAAAC
R429	79	F	Fimbristylis littoralis	182565	182643	Fimbristylis littoralis	184674	184752	-2	3.48e-33	_	_	ACTTCCGGCGGACTATAGGTTTTTTTGATATAATCCCCAATCCTCTCAATCCAAGATCCCATCCACCCGCTAACGTTCT	ACTTCCAGCGGACTATAGGTTTTTTTGATATAATCCCCAATCTTCTCAATCCAAGATCCCATCCACCCGCTAACGTTCT
R430	79	F	Fimbristylis littoralis	179739	179817	Fimbristylis littoralis	183815	183893	-3	2.68e-31	_	_	GTGAATCATAATCCTAGCGTGAGGGAATGCTACTCGTTTAGGATTGGTTCCTGCGGCCAGAATCAAAGATGCCCCTGAT	GTGAATCGTAATCCTAGCGTGAGGGAATGCTACTCGTTTAGGAATGGTTCCTCCGGCCAGAATCAAAGATGCCCCTGAT
R431	79	F	Fimbristylis littoralis	155914	155992	Fimbristylis littoralis	184934	185012	-1	2.98e-35	_	_	TGACCATTTCCTTTTCTGTAATCATTTACTATCTTATCAAGAATACCATATTCCTGAGCTTCTTTTCCGGATATAAGGA	TGACCATTTCCTTTTCTGTAATCATTTACTATCTTATCAATAATACCATATTCCTGAGCTTCTTTTCCGGATATAAGGA
R432	79	F	Fimbristylis littoralis	98531	98609	Fimbristylis littoralis	155914	155992	-1	2.98e-35	_	_	TGACCATTTCCTTTTCTGTAATCATTTACTATCTTATCAATAATACCATATTCCTGAGCTTCTTTTCCGGATATAAGGA	TGACCATTTCCTTTTCTGTAATCATTTACTATCTTATCAAGAATACCATATTCCTGAGCTTCTTTTCCGGATATAAGGA
R433	79	P	Fimbristylis littoralis	129632	129710	Fimbristylis littoralis	184674	184752	-2	3.48e-33	_	_	AGAACGTTAGCGGGTGGATGGGATCTTGGATTGAGAGGATTGGGGATTATATCAAAAAAACCTATAGTCCGCCGGAAGT	ACTTCCAGCGGACTATAGGTTTTTTTGATATAATCCCCAATCTTCTCAATCCAAGATCCCATCCACCCGCTAACGTTCT
R434	79	P	Fimbristylis littoralis	132458	132536	Fimbristylis littoralis	183815	183893	-3	2.68e-31	_	_	ATCAGGGGCATCTTTGATTCTGGCCGCAGGAACCAATCCTAAACGAGTAGCATTCCCTCACGCTAGGATTATGATTCAC	GTGAATCGTAATCCTAGCGTGAGGGAATGCTACTCGTTTAGGAATGGTTCCTCCGGCCAGAATCAAAGATGCCCCTGAT
R435	79	P	Fimbristylis littoralis	75297	75375	Fimbristylis littoralis	183815	183893	-3	2.68e-31	_	_	ATCAGGGGCATCTTTGATTCTGGCCGCAGGAACCAATCCTAAACGAGTAGCATTCCCTCACGCTAGGATTATGATTCAC	GTGAATCGTAATCCTAGCGTGAGGGAATGCTACTCGTTTAGGAATGGTTCCTCCGGCCAGAATCAAAGATGCCCCTGAT
R436	79	P	Fimbristylis littoralis	127523	127601	Fimbristylis littoralis	182565	182643	-2	3.48e-33	_	_	AGAACGTTAGCGGGTGGATGGGATCTTGGATTGAGAAGATTGGGGATTATATCAAAAAAACCTATAGTCCGCTGGAAGT	ACTTCCGGCGGACTATAGGTTTTTTTGATATAATCCCCAATCCTCTCAATCCAAGATCCCATCCACCCGCTAACGTTCT
R437	79	P	Fimbristylis littoralis	128382	128460	Fimbristylis littoralis	179739	179817	-3	2.68e-31	_	_	ATCAGGGGCATCTTTGATTCTGGCCGGAGGAACCATTCCTAAACGAGTAGCATTCCCTCACGCTAGGATTACGATTCAC	GTGAATCATAATCCTAGCGTGAGGGAATGCTACTCGTTTAGGATTGGTTCCTGCGGCCAGAATCAAAGATGCCCCTGAT
R438	79	P	Fimbristylis littoralis	129632	129710	Fimbristylis littoralis	155670	155748	-3	2.68e-31	_	_	AGAACGTTAGCGGGTGGATGGGATCTTGGATTGAGAGGATTGGGGATTATATCAAAAAAACCTATAGTCCGCCGGAAGT	ACTTCCGGCGGACTATAGGTTTTTTTGATATAATCCCCAATCTTGTCAATCCAAGATCCCATCCACCCGCTAACATTCT
R439	79	P	Fimbristylis littoralis	61335	61413	Fimbristylis littoralis	143922	144000	-3	2.68e-31	rpoB	_	GAATACCCCATCTTGAGACTCATTTTCTCCGCAATTTGGATAAGAATGGGATTGTGATGCTGGGATCTTGGGTAGAAAC	GTTTCTACTCAAGATCCCAGCATCACAATCCCATTCCTATCCAAATTGCGGAGAAAATGAGTCTCGAGATGGGGTATTC
R440	78	F	Fimbristylis littoralis	95288	95365	Fimbristylis littoralis	145454	145531	-3	1.03e-30	_	_	ATTCAAAAACCGAAAAAAGGAAAGTTAAGCTAAAGCAATAAAAAGATATAAAGTAAACCAATCAAAAGATATAAAGGA	ATTCAAAAACCGAAAATAGGAAAGTTAAGTTAAACCAATAAAAAGATATAAAGTAAACCAATCAAAAGATATAAAGGA
R441	78	F	Fimbristylis littoralis	155914	155991	Fimbristylis littoralis	180847	180924	-2	1.36e-32	_	_	TGACCATTTCCTTTTCTGTAATCATTTACTATCTTATCAAGAATACCATATTCCTGAGCTTCTTTTCCGGATATAAGG	TGACGATTTCCTTTTCTGTAATCATTTACTATCTTATCAATAATACCATATTCCTGAGCTTCTTTTCCGGATATAAGG
R442	78	F	Fimbristylis littoralis	177642	177719	Fimbristylis littoralis	189698	189775	-1	1.18e-34	rrn16	_	GACTTGCATGTGTTAAGCATGCCGCCAGCGTTCATCCTGAGCCAGGATCAAACTCTCCATGAGATTCCTAGTTGCATT	GACTTGCATGTGTTAAGCATGCCACCAGCGTTCATCCTGAGCCAGGATCAAACTCTCCATGAGATTCCTAGTTGCATT
R443	78	P	Fimbristylis littoralis	95288	95365	Fimbristylis littoralis	166744	166821	-3	1.03e-30	_	_	ATTCAAAAACCGAAAAAAGGAAAGTTAAGCTAAAGCAATAAAAAGATATAAAGTAAACCAATCAAAAGATATAAAGGA	TCCTTTATATCTTTTGATTGGTTTACTTTATATCTTTTTATTGGTTTAACTTAACTTTCCTATTTTCGGTTTTTGAAT
R444	78	P	Fimbristylis littoralis	75712	75789	Fimbristylis littoralis	106579	106656	-3	1.03e-30	rpoA	_	CAATCTAAGTCAAACAATTATATACATGAGTCTATGAGTAAAATAAAAAAGAAAAATACTTTCAAAACGAAGTGGAAA	TTTCCACTTCGTTTTGAAAGTGTTTTTCTTTTTTATTTTGCTCATAGACTCATGTATAAAATTGTTTGACTTAGATTG
R445	78	P	Fimbristylis littoralis	53483	53560	Fimbristylis littoralis	63435	63512	-3	1.03e-30	_	_	GAGCCAAACGGCGTATGAGTACTTGAAAAGTTCTCTGGAAAATCATACTAAGGCTTAGTTGAAGCCTTCAATAAACAT	ATGTTTATTGAAGGCTTCAACTAAGCCTTAGTATGATTTTCCAGAGAACTTTTCAAGTACTCATACGTTCTTTGGCTC
R446	77	F	Fimbristylis littoralis	68700	68776	Fimbristylis littoralis	68796	68872	-3	3.97e-30	rpoC2	rpoC2	GAGGATCAAGAAACACAAGAATTGAGTCCAGAATACGAAATGGTAATTGAAGATCAAGAAACACAAGAATTGAGTCC	GAGGATCAAGAAACACAAGAATTGAGTCCAGAATACCAAAAGGTAATTGAAGATCAAGAAACACAAGAATTCAGTCC
R447	76	F	Fimbristylis littoralis	79369	79444	Fimbristylis littoralis	169351	169426	-3	1.53e-29	_	_	ATTCTAAGTGGTTTGAAATGCGGTACTTCAAATGGTCAATGGATGATCTTTATCCATCAGAGGAGTTGGACCCATC	ATTCTAAGTGGTTTGAAATGCAGTACTTCAAATGGTCAATCGATGATCCTTATCCATCAGAGGAGTTGGACCCATC
R448	76	F	Fimbristylis littoralis	180515	180590	Fimbristylis littoralis	184591	184666	-2	2.06e-31	_	_	TCCTGGACTGCTCCTCTAAGTAGTCCTCAATAATTTGAATGAAAAGATAAATTAGTGAGACAGATAATAGGATCAT	TCCTGGACTGCTCCTCTAAGTAGTCCTCAATAATTTGAATGAAAAGATAAATTAGTGAGACAGCTAATAGAATCAT
R449	76	P	Fimbristylis littoralis	79369	79444	Fimbristylis littoralis	142849	142924	-3	1.53e-29	_	_	ATTCTAAGTGGTTTGAAATGCGGTACTTCAAATGGTCAATGGATGATCTTTATCCATCAGAGGAGTTGGACCCATC	GATGGGTCCAACTCCTCTGATGGATAAGGATCATCGATTGACCATTTGAAGTACTGCATTTCAAACCACTTAGAAT
R450	75	F	Fimbristylis littoralis	18803	18877	Fimbristylis littoralis	143817	143891	-1	7.23e-33	_	_	AAAAAAGTTTTTTTTATACTAAGCTAAGGACAGGCGAGCCAATCTGGGAATCTCTCATCCTTAATTCAGTCCTTT	AAAAAAGTTTTTTTTATACTAAGCTAAGGACAGGCGAGCCGATCTGGGAATCTCTCATCCTTAATTCAGTCCTTT
R451	75	F	Fimbristylis littoralis	61349	61423	Fimbristylis littoralis	168289	168363	-3	5.86e-29	rpoB	_	GAGACTCATTTTCTCCGCAATTTGGATAAGAATGGGATTGTGATGCTGGGATCTTGGGTAGAAACGGGTGATATT	GAGACTCATTTTCTCCGCAATTTGGATAGGAATGGGATTGTGATGCTGGGATCTTGAGTAGAAACAGGTGATATT
R452	75	F	Fimbristylis littoralis	155677	155751	Fimbristylis littoralis	180605	180679	-3	5.86e-29	_	_	GCGGACTATAGGTTTTTTTGATATAATCCCCAATCTTGTCAATCCAAGATCCCATCCACCCGCTAACATTCTTTT	GCGGACTATAGGTTTTTTTGATATAATCCCCAATCCTCTCAATCCAAGATCCCATCCACCCGCTAACGTTCTTTT
R453	75	F	Fimbristylis littoralis	79391	79465	Fimbristylis littoralis	169373	169447	-3	5.86e-29	_	_	GTACTTCAAATGGTCAATGGATGATCTTTATCCATCAGAGGAGTTGGACCCATCCTATTCACTCCCATTTTCGGA	GTACTTCAAATGGTCAATCGATGATCCTTATCCATCAGAGGAGTTGGACCCATCGTATTCACTCCCATTTTCGGA
R454	75	F	Fimbristylis littoralis	155242	155316	Fimbristylis littoralis	181960	182034	-3	5.86e-29	_	_	GTGGAAATTGAAGCATAATTTGTACTAAAAGGTACAAATGTTTGTTCTCAAATTCCACAGTTGAGCCCGATTCCA	GTGGAAATTGAAGCATAATTTGTACTAAAAGGTACAAATGTTTGTTCTTAAATTCCGCAGTTGAGTCCGATTCCA
R455	75	P	Fimbristylis littoralis	18803	18877	Fimbristylis littoralis	168384	168458	-1	7.23e-33	_	_	AAAAAAGTTTTTTTTATACTAAGCTAAGGACAGGCGAGCCAATCTGGGAATCTCTCATCCTTAATTCAGTCCTTT	AAAGGACTGAATTAAGGATGAGAGATTCCCAGATCGGCTCGCCTGTCCTTAGCTTAGTATAAAAAAAACTTTTTT
R456	75	P	Fimbristylis littoralis	131596	131670	Fimbristylis littoralis	155677	155751	-3	5.86e-29	_	_	AAAAGAACGTTAGCGGGTGGATGGGATCTTGGATTGAGAGGATTGGGGATTATATCAAAAAAACCTATAGTCCGC	GCGGACTATAGGTTTTTTTGATATAATCCCCAATCTTGTCAATCCAAGATCCCATCCACCCGCTAACATTCTTTT
R457	75	P	Fimbristylis littoralis	74435	74509	Fimbristylis littoralis	155677	155751	-3	5.86e-29	_	_	AAAAGAACGTTAGCGGGTGGATGGGATCTTGGATTGAGAGGATTGGGGATTATATCAAAAAAACCTATAGTCCGC	GCGGACTATAGGTTTTTTTGATATAATCCCCAATCTTGTCAATCCAAGATCCCATCCACCCGCTAACATTCTTTT
R458	75	P	Fimbristylis littoralis	130241	130315	Fimbristylis littoralis	155242	155316	-3	5.86e-29	_	_	TGGAATCGGACTCAACTGCGGAATTTAAGAACAAACATTTGTACCTTTTAGTACAAATTATGCTTCAATTTCCAC	GTGGAAATTGAAGCATAATTTGTACTAAAAGGTACAAATGTTTGTTCTCAAATTCCACAGTTGAGCCCGATTCCA
R459	75	P	Fimbristylis littoralis	61349	61423	Fimbristylis littoralis	143912	143986	-3	5.86e-29	rpoB	_	GAGACTCATTTTCTCCGCAATTTGGATAAGAATGGGATTGTGATGCTGGGATCTTGGGTAGAAACGGGTGATATT	AATATCACCTGTTTCTACTCAAGATCCCAGCATCACAATCCCATTCCTATCCAAATTGCGGAGAAAATGAGTCTC
R460	75	P	Fimbristylis littoralis	79391	79465	Fimbristylis littoralis	142828	142902	-3	5.86e-29	_	_	GTACTTCAAATGGTCAATGGATGATCTTTATCCATCAGAGGAGTTGGACCCATCCTATTCACTCCCATTTTCGGA	TCCGAAAATGGGAGTGAATACGATGGGTCCAACTCCTCTGATGGATAAGGATCATCGATTGACCATTTGAAGTAC
R461	74	F	Fimbristylis littoralis	95032	95105	Fimbristylis littoralis	145200	145273	-1	2.85e-32	_	_	AAATTATAGTCGACAAGAAGAGACTGAAATAAGTAAATTATGAGGGTTTAGAATAAAACTTGATAGTTAAAAAG	AAATCATAGTCGACAAGAAGAGACTGAAATAAGTAAATTATGAGGGTTTAGAATAAAACTTGATAGTTAAAAAG
R462	74	F	Fimbristylis littoralis	79410	79483	Fimbristylis littoralis	169392	169465	-3	2.25e-28	_	_	GATGATCTTTATCCATCAGAGGAGTTGGACCCATCCTATTCACTCCCATTTTCGGAGTCCGAGTGGGAAGAGAG	GATGATCCTTATCCATCAGAGGAGTTGGACCCATCGTATTCACTCCCATTTTCGGAATCCGAGTGGGAAGAGAG
R463	74	P	Fimbristylis littoralis	95032	95105	Fimbristylis littoralis	167002	167075	-1	2.85e-32	_	_	AAATTATAGTCGACAAGAAGAGACTGAAATAAGTAAATTATGAGGGTTTAGAATAAAACTTGATAGTTAAAAAG	CTTTTTAACTATCAAGTTTTATTCTAAACCCTCATAATTTACTTATTTCAGTCTCTTCTTGTCGACTATGATTT
R464	74	P	Fimbristylis littoralis	79410	79483	Fimbristylis littoralis	142810	142883	-3	2.25e-28	_	_	GATGATCTTTATCCATCAGAGGAGTTGGACCCATCCTATTCACTCCCATTTTCGGAGTCCGAGTGGGAAGAGAG	CTCTCTTCCCACTCGGATTCCGAAAATGGGAGTGAATACGATGGGTCCAACTCCTCTGATGGATAAGGATCATC
R465	73	F	Fimbristylis littoralis	68944	69016	Fimbristylis littoralis	69040	69112	-3	8.64e-28	rpoC2	rpoC2	ATCAAGAAACACAAGAATTGAGTCCGGAATACCAAATGTTAATTGAAGATCAAGAAACACAAGAATTGAGTCC	ATCAAGAAACACAAGAATTGAGTCCGGAATACCAAACGTTAATGGAGGATCAAGAAACACAAGAATTGAGTCC
R466	73	F	Fimbristylis littoralis	68704	68776	Fimbristylis littoralis	68944	69016	-3	8.64e-28	rpoC2	rpoC2	ATCAAGAAACACAAGAATTGAGTCCAGAATACGAAATGGTAATTGAAGATCAAGAAACACAAGAATTGAGTCC	ATCAAGAAACACAAGAATTGAGTCCGGAATACCAAATGTTAATTGAAGATCAAGAAACACAAGAATTGAGTCC
R467	73	F	Fimbristylis littoralis	99395	99467	Fimbristylis littoralis	178290	178362	-1	1.13e-31	_	_	CTATGATGAAATCAAAAGTCTGCAACCGAGTTTCCAAAAAAACTTGTTTGAATTCAAAAAATCATACTCATAT	CTATGATGAAATCAAAAGTCTGCAACCGAGTTTCCAAAAAAACTTGTTTGAATTCAGAAAATCATACTCATAT
R468	73	P	Fimbristylis littoralis	99395	99467	Fimbristylis littoralis	133913	133985	-1	1.13e-31	_	_	CTATGATGAAATCAAAAGTCTGCAACCGAGTTTCCAAAAAAACTTGTTTGAATTCAAAAAATCATACTCATAT	ATATGAGTATGATTTTCTGAATTCAAACAAGTTTTTTTGGAAACTCGGTTGCAGACTTTTGATTTCATCATAG
R469	72	F	Fimbristylis littoralis	72361	72432	Fimbristylis littoralis	127523	127594	-3	3.31e-27	_	_	AGAACGTTAGCAGGTGGATAGGATCTTGGATTGAGAGGATTGGGGATTATATCAAAAAAACCTATAGTCCGC	AGAACGTTAGCGGGTGGATGGGATCTTGGATTGAGAAGATTGGGGATTATATCAAAAAAACCTATAGTCCGC
R470	72	F	Fimbristylis littoralis	180605	180676	Fimbristylis littoralis	182572	182643	0	2.06e-33	_	_	GCGGACTATAGGTTTTTTTGATATAATCCCCAATCCTCTCAATCCAAGATCCCATCCACCCGCTAACGTTCT	GCGGACTATAGGTTTTTTTGATATAATCCCCAATCCTCTCAATCCAAGATCCCATCCACCCGCTAACGTTCT
R471	72	F	Fimbristylis littoralis	20511	20582	Fimbristylis littoralis	52618	52689	-3	3.31e-27	atpI	_	AGGACCATATTCGTCTCCAATCTGAGTTTTGCTTAAGTCTCGAATAAATTCAAGAATATATTCAAAGAAATT	AGGACCGTATTCGTCTCCAATCGGAGTTTTGCTTAAGTCTCGAATAAATTTAAGAATATATTCAAAGAAATT
R472	72	P	Fimbristylis littoralis	72361	72432	Fimbristylis littoralis	184681	184752	-3	3.31e-27	_	_	AGAACGTTAGCAGGTGGATAGGATCTTGGATTGAGAGGATTGGGGATTATATCAAAAAAACCTATAGTCCGC	GCGGACTATAGGTTTTTTTGATATAATCCCCAATCTTCTCAATCCAAGATCCCATCCACCCGCTAACGTTCT
R473	71	F	Fimbristylis littoralis	183895	183965	Fimbristylis littoralis	188688	188758	-3	1.27e-26	_	_	CAGCAAATCCTGTAGCTATTGTCCACACATCAGCTAATAGAAATCCTATGGTATCATAAAGGGTGATTGCT	CAGCTAATCCTGTAGCTATTGTACACACATCAGCTAATAGAAATCCTATGGTATCATAAAGGGCGATTGCT
R474	71	F	Fimbristylis littoralis	126422	126492	Fimbristylis littoralis	133930	134000	-1	1.75e-30	_	_	TGAATTCAAACAAGTTTTTTTGGAAACTCGGTTGCAGACTTTTGATTTCATCATAGCTATTCTACAGAATT	TGAATTCAAACAAGTTTTTTTGGAAACTCGGTTGCAGACTTTTGATTTCATCATAGCTATTCTACGGAATT
R475	71	P	Fimbristylis littoralis	133930	134000	Fimbristylis littoralis	185783	185853	-1	1.75e-30	_	_	TGAATTCAAACAAGTTTTTTTGGAAACTCGGTTGCAGACTTTTGATTTCATCATAGCTATTCTACGGAATT	AATTCTGTAGAATAGCTATGATGAAATCAAAAGTCTGCAACCGAGTTTCCAAAAAAACTTGTTTGAATTCA
R476	71	P	Fimbristylis littoralis	126422	126492	Fimbristylis littoralis	178275	178345	-1	1.75e-30	_	_	TGAATTCAAACAAGTTTTTTTGGAAACTCGGTTGCAGACTTTTGATTTCATCATAGCTATTCTACAGAATT	AATTCCGTAGAATAGCTATGATGAAATCAAAAGTCTGCAACCGAGTTTCCAAAAAAACTTGTTTGAATTCA
R477	71	P	Fimbristylis littoralis	75642	75712	Fimbristylis littoralis	106657	106727	-3	1.27e-26	_	_	TCAATTCTTTTTATGGAATATTCCATTCAATAGAAATAATTGAGAAGAATAACATCCGATTGATTAAGATC	GATCTTAATCAATCGGATGTTATTCTTCTCAATTTTTTCTATTGAATAGAATATTCAATAAAAAGAATTGA
R478	70	F	Fimbristylis littoralis	45731	45800	Fimbristylis littoralis	122405	122474	-3	4.86e-26	_	_	CAAACTCCAGGTATGAAGCGCACGGATACAAGCTTTGGAATAAAAGACAATTCCGAATCAGCTTTGTCTA	CAAACTCCAGGCATGAAGCGCACGGATACAAGCCTTGGAATGAAAGACAATTCCGAATCAGCTTTGTCTA
R479	70	F	Fimbristylis littoralis	78947	79016	Fimbristylis littoralis	168942	169011	-2	7.15e-28	_	_	GAAAACTTTGATTCCAAATTAAATGAGAACTCATTGTCAGAGTCAGATGAGGGATCATCTGAGTTGGAAT	GAAAACTTTGATTCCAAATCAAATGAGGACTCATTGTCAGAGTCAGATGAGGGATCATCTGAGTTGGAAT
R480	70	F	Fimbristylis littoralis	68910	68979	Fimbristylis littoralis	68958	69027	-3	4.86e-26	rpoC2	rpoC2	GAATTGAGTCCGGAATATCAAATGTTAATTGAGAATCAAGAAACACAAGAATTGAGTCCGGAATACCAAA	GAATTGAGTCCGGAATACCAAATGTTAATTGAAGATCAAGAAACACAAGAATTGAGTCCGGAATACCAAA
R481	70	F	Fimbristylis littoralis	33531	33600	Fimbristylis littoralis	177642	177711	-3	4.86e-26	_	rrn16	GACTTGCACGTGTTAAGCATGCCACCAGCGTTCATCCTGAGCCAGGATCAAACTCTCCATGAAATTCCTA	GACTTGCATGTGTTAAGCATGCCGCCAGCGTTCATCCTGAGCCAGGATCAAACTCTCCATGAGATTCCTA
R482	70	F	Fimbristylis littoralis	127338	127407	Fimbristylis littoralis	131425	131494	0	3.29e-32	_	_	GTCAGTAATCTGAGTTATTTTTCTCAATTCTTTTTATGGAGTATTCCATTCAATAGAGATAATTGAGAAG	GTCAGTAATCTGAGTTATTTTTCTCAATTCTTTTTATGGAGTATTCCATTCAATAGAGATAATTGAGAAG
R483	70	F	Fimbristylis littoralis	95234	95303	Fimbristylis littoralis	145400	145469	-3	4.86e-26	_	_	TAACTAGTTAAGAAACTAGTTAAGAATTCTTATTCATTTTTTTCTTCTTTTTCGATTCAAAAACCGAAAA	TAACTAGTTAAGAAACTAGTTAAGAATTTTTATTGATTTTTTTCTTCTTTTTCCATTCAAAAACCGAAAA
R484	70	F	Fimbristylis littoralis	179562	179631	Fimbristylis littoralis	181031	181100	-2	7.15e-28	_	_	TTGAGCTTGTTTTGCGGACATAAAGGTATCTCTTTCCAGATCATTCTGTACAACATCTAGAGGTTGACTT	TTGAGCTTGTTTTGCCGACATAAAGGTATCTCTTTCCAGATCATTCTGTACAACATCTAGAGGTTCACTT
R485	70	P	Fimbristylis littoralis	45731	45800	Fimbristylis littoralis	189801	189870	-3	4.86e-26	_	_	CAAACTCCAGGTATGAAGCGCACGGATACAAGCTTTGGAATAAAAGACAATTCCGAATCAGCTTTGTCTA	TAGACAAAGCTGATTCGGAATTGTCTTTCATTCCAAGGCTTGTATCCGTGCGCTTCATGCCTGGAGTTTG
R486	70	P	Fimbristylis littoralis	131425	131494	Fimbristylis littoralis	184868	184937	0	3.29e-32	_	_	GTCAGTAATCTGAGTTATTTTTCTCAATTCTTTTTATGGAGTATTCCATTCAATAGAGATAATTGAGAAG	CTTCTCAATTATCTCTATTGAATGGAATACTCCATAAAAAGAATTGAGAAAAATAACTCAGATTACTGAC
R487	70	P	Fimbristylis littoralis	127338	127407	Fimbristylis littoralis	180781	180850	0	3.29e-32	_	_	GTCAGTAATCTGAGTTATTTTTCTCAATTCTTTTTATGGAGTATTCCATTCAATAGAGATAATTGAGAAG	CTTCTCAATTATCTCTATTGAATGGAATACTCCATAAAAAGAATTGAGAAAAATAACTCAGATTACTGAC
R488	70	P	Fimbristylis littoralis	95234	95303	Fimbristylis littoralis	166806	166875	-3	4.86e-26	_	_	TAACTAGTTAAGAAACTAGTTAAGAATTCTTATTCATTTTTTTCTTCTTTTTCGATTCAAAAACCGAAAA	TTTTCGGTTTTTGAATGGAAAAAGAAGAAAAAAATCAATAAAAATTCTTAACTAGTTTCTTAACTAGTTA
R489	70	P	Fimbristylis littoralis	131425	131494	Fimbristylis littoralis	155848	155917	-2	7.15e-28	_	_	GTCAGTAATCTGAGTTATTTTTCTCAATTCTTTTTATGGAGTATTCCATTCAATAGAGATAATTGAGAAG	CTTCTCAATTATCTCTATTGAATGGAATACTCCATAAAAAGAATTGAAAAAAATAACTCAGATTATTGAC
R490	70	P	Fimbristylis littoralis	130251	130320	Fimbristylis littoralis	155237	155306	-3	4.86e-26	_	_	CTCAACTGCGGAATTTAAGAACAAACATTTGTACCTTTTAGTACAAATTATGCTTCAATTTCCACGAATG	CATTGGTGGAAATTGAAGCATAATTTGTACTAAAAGGTACAAATGTTTGTTCTCAAATTCCACAGTTGAG
R491	70	P	Fimbristylis littoralis	78947	79016	Fimbristylis littoralis	143264	143333	-2	7.15e-28	_	_	GAAAACTTTGATTCCAAATTAAATGAGAACTCATTGTCAGAGTCAGATGAGGGATCATCTGAGTTGGAAT	ATTCCAACTCAGATGATCCCTCATCTGACTCTGACAATGAGTCCTCATTTGATTTGGAATCAAAGTTTTC
R492	70	P	Fimbristylis littoralis	33531	33600	Fimbristylis littoralis	134564	134633	-3	4.86e-26	_	rrn16	GACTTGCACGTGTTAAGCATGCCACCAGCGTTCATCCTGAGCCAGGATCAAACTCTCCATGAAATTCCTA	TAGGAATCTCATGGAGAGTTTGATCCTGGCTCAGGATGAACGCTGGCGGCATGCTTAACACATGCAAGTC
R493	70	P	Fimbristylis littoralis	53421	53490	Fimbristylis littoralis	63505	63574	-2	7.15e-28	_	_	TCACATTTCCTTCCTATGAATCTGAAAGTTCTTTTCAGATACAAGGAAATAATTCAGTTCTTGAGCCAAA	TTTGGCTCTAGAACTGAATTATTTCCTTGTATCTGAAAAGAACTTTCAGATTCATAGGAAGGAAGTGTGA
R494	70	P	Fimbristylis littoralis	53421	53490	Fimbristylis littoralis	62347	62416	-2	7.15e-28	_	rpoB	TCACATTTCCTTCCTATGAATCTGAAAGTTCTTTTCAGATACAAGGAAATAATTCAGTTCTTGAGCCAAA	TTTGGCTCTAGAACTGAATTATTTCCTTGTATCTGAAAAGAACTTTCAGATTCATAGGAAGGAAGTGTGA
R495	70	P	Fimbristylis littoralis	33634	33703	Fimbristylis littoralis	45731	45800	-3	4.86e-26	_	_	TAGACAAAGCTGATTCGGAATTGTCTTTCATTCCAAGGCTTGTATCCGTGCGCTTCATGCCTGGAGTTTG	CAAACTCCAGGTATGAAGCGCACGGATACAAGCTTTGGAATAAAAGACAATTCCGAATCAGCTTTGTCTA
R496	69	F	Fimbristylis littoralis	75263	75331	Fimbristylis littoralis	123555	123623	-3	1.86e-25	_	_	CTGATGTGTGTACAACGGTTACAGGATTAGCTGCATCAGGGGCATCTTTGATTCTGGCCGCAGGAACCA	CTGATGTGTGTACAATAGCTACAGGATTAGCTGCATCAGGGGCATCTTTGATTCTGGCCGCAGGAACCA
R497	69	F	Fimbristylis littoralis	123555	123623	Fimbristylis littoralis	132424	132492	-3	1.86e-25	_	_	CTGATGTGTGTACAATAGCTACAGGATTAGCTGCATCAGGGGCATCTTTGATTCTGGCCGCAGGAACCA	CTGATGTGTGTACAACGGTTACAGGATTAGCTGCATCAGGGGCATCTTTGATTCTGGCCGCAGGAACCA
R498	69	F	Fimbristylis littoralis	33540	33608	Fimbristylis littoralis	177651	177719	-3	1.86e-25	_	rrn16	GTGTTAAGCATGCCACCAGCGTTCATCCTGAGCCAGGATCAAACTCTCCATGAAATTCCTAATTGCATT	GTGTTAAGCATGCCGCCAGCGTTCATCCTGAGCCAGGATCAAACTCTCCATGAGATTCCTAGTTGCATT
R499	69	F	Fimbristylis littoralis	60930	60998	Fimbristylis littoralis	167864	167932	-3	1.86e-25	rpoB	_	TAGATTCGGGGTTTTCAATTATAGCTGAGCATCAGGGAAAAGTCCTTTATACTGATAGTCAAAAGATCC	TAGATTCGGGGTTTTGAGTTATAGCTGAGCATCAGGGAAAAATCCTTTATACTGATAGTCAAAAGATCC
R500	69	F	Fimbristylis littoralis	179783	179851	Fimbristylis littoralis	188652	188720	-3	1.86e-25	_	_	TGGTTCCTGCGGCCAGAATCAAAGATGCCCCTGATGCAGCTAATCCTGTAACCGTTGTACACACATCAG	TGGTTCCTGCGGCCAGAATCAAAGATGCCCCTGATGCAGCTAATCCTGTAGCTATTGTACACACATCAG
R501	69	P	Fimbristylis littoralis	132424	132492	Fimbristylis littoralis	188652	188720	-3	1.86e-25	_	_	CTGATGTGTGTACAACGGTTACAGGATTAGCTGCATCAGGGGCATCTTTGATTCTGGCCGCAGGAACCA	TGGTTCCTGCGGCCAGAATCAAAGATGCCCCTGATGCAGCTAATCCTGTAGCTATTGTACACACATCAG
R502	69	P	Fimbristylis littoralis	75263	75331	Fimbristylis littoralis	188652	188720	-3	1.86e-25	_	_	CTGATGTGTGTACAACGGTTACAGGATTAGCTGCATCAGGGGCATCTTTGATTCTGGCCGCAGGAACCA	TGGTTCCTGCGGCCAGAATCAAAGATGCCCCTGATGCAGCTAATCCTGTAGCTATTGTACACACATCAG
R503	69	P	Fimbristylis littoralis	123555	123623	Fimbristylis littoralis	179783	179851	-3	1.86e-25	_	_	CTGATGTGTGTACAATAGCTACAGGATTAGCTGCATCAGGGGCATCTTTGATTCTGGCCGCAGGAACCA	TGGTTCCTGCGGCCAGAATCAAAGATGCCCCTGATGCAGCTAATCCTGTAACCGTTGTACACACATCAG
R504	69	P	Fimbristylis littoralis	60930	60998	Fimbristylis littoralis	144343	144411	-3	1.86e-25	rpoB	_	TAGATTCGGGGTTTTCAATTATAGCTGAGCATCAGGGAAAAGTCCTTTATACTGATAGTCAAAAGATCC	GGATCTTTTGACTATCAGTATAAAGGATTTTTCCCTGATGCTCAGCTATAACTCAAAACCCCGAATCTA
R505	69	P	Fimbristylis littoralis	33540	33608	Fimbristylis littoralis	134556	134624	-3	1.86e-25	_	rrn16	GTGTTAAGCATGCCACCAGCGTTCATCCTGAGCCAGGATCAAACTCTCCATGAAATTCCTAATTGCATT	AATGCAACTAGGAATCTCATGGAGAGTTTGATCCTGGCTCAGGATGAACGCTGGCGGCATGCTTAACAC
R506	68	F	Fimbristylis littoralis	36709	36776	Fimbristylis littoralis	130299	130366	-3	7.12e-25	_	_	TATCCTTGAATTTCCACCAATGTGGGGAGACCCTTGGACTCCTGATTGGAAAAGAAAAAAATAAGATT	TATGCTTCAATTTCCACGAATGTGGGGAGACCCTTGGACTCCTGATTGGAAAAGAAAAAAATAAGATT
R507	68	P	Fimbristylis littoralis	36709	36776	Fimbristylis littoralis	181909	181976	-3	7.12e-25	_	_	TATCCTTGAATTTCCACCAATGTGGGGAGACCCTTGGACTCCTGATTGGAAAAGAAAAAAATAAGATT	AATCTTATTTTTTTCTTTTCCAATCAGGAGTCCAAGGGTCTCCCCACATTCGTGGAAATTGAAGCATA
R508	68	P	Fimbristylis littoralis	75769	75836	Fimbristylis littoralis	106532	106599	-3	7.12e-25	rpoA	_	ACTTTCAAAACGAAGTGGAAATGTATTGAGTCAAGAATCGAAAATCAATGTTTACATTATGGCCGTTT	AAACAGCCATAAGGTAAACATTGATTTTCGATTCTTGACTCAATACTTTTCCACTTCGTTTTGAAAGT
R509	67	F	Fimbristylis littoralis	18646	18712	Fimbristylis littoralis	143659	143725	-1	4.23e-28	_	_	ACTAACAAACAAGAAGGTTCTTTTTCTATCACTTCACTCATACTTTTTTGATCGATTTCTTTTTTTT	ACTAACAAACAAGAAGGTTCTTTTTCTATCACTTCACTCATACTTTTTTGATCGATTTCTCTTTTTT
R510	67	F	Fimbristylis littoralis	74267	74333	Fimbristylis littoralis	127341	127407	-1	4.23e-28	_	_	AGTAATCTGAGTTATTTTTCTCAATTCTTTTTATGGAGTATTCCATTCAATAAAGATAATTGAGAAG	AGTAATCTGAGTTATTTTTCTCAATTCTTTTTATGGAGTATTCCATTCAATAGAGATAATTGAGAAG
R511	67	F	Fimbristylis littoralis	68800	68866	Fimbristylis littoralis	68944	69010	-3	2.72e-24	rpoC2	rpoC2	ATCAAGAAACACAAGAATTGAGTCCAGAATACCAAAAGGTAATTGAAGATCAAGAAACACAAGAATT	ATCAAGAAACACAAGAATTGAGTCCGGAATACCAAATGTTAATTGAAGATCAAGAAACACAAGAATT
R512	67	F	Fimbristylis littoralis	72373	72439	Fimbristylis littoralis	127535	127601	-3	2.72e-24	_	_	GGTGGATAGGATCTTGGATTGAGAGGATTGGGGATTATATCAAAAAAACCTATAGTCCGCGGGAAGT	GGTGGATGGGATCTTGGATTGAGAAGATTGGGGATTATATCAAAAAAACCTATAGTCCGCTGGAAGT
R513	67	F	Fimbristylis littoralis	20628	20694	Fimbristylis littoralis	52735	52801	-3	2.72e-24	atpI	_	GACTGACACTAACAAGATTCCAATTACGATCCAAGAAGTGATAAGTACTTGGGCATGGATTTGTAAA	GACTTACATTAACAAGATTCCAATTACGATCCAAGAAGTGATAAGTACTTGGGCATCGATTTGTAAA
R514	67	F	Fimbristylis littoralis	79467	79533	Fimbristylis littoralis	169449	169515	-3	2.72e-24	_	_	TCCGAGTGGGAAGAGAGGGATTCACAAATTCATGAGCTCCTTTTAAGCTCTCGTTGCGAATTAGTTT	TCCGAGTGGGAAGAGAGAGATTCGCAAATTCATGAGCTCCCTTTAAGCTCTCGTTGCGAATTAGTTT
R515	67	P	Fimbristylis littoralis	74267	74333	Fimbristylis littoralis	184868	184934	-1	4.23e-28	_	_	AGTAATCTGAGTTATTTTTCTCAATTCTTTTTATGGAGTATTCCATTCAATAAAGATAATTGAGAAG	CTTCTCAATTATCTCTATTGAATGGAATACTCCATAAAAAGAATTGAGAAAAATAACTCAGATTACT
R516	67	P	Fimbristylis littoralis	72373	72439	Fimbristylis littoralis	184674	184740	-3	2.72e-24	_	_	GGTGGATAGGATCTTGGATTGAGAGGATTGGGGATTATATCAAAAAAACCTATAGTCCGCGGGAAGT	ACTTCCAGCGGACTATAGGTTTTTTTGATATAATCCCCAATCTTCTCAATCCAAGATCCCATCCACC
R517	67	P	Fimbristylis littoralis	18646	18712	Fimbristylis littoralis	168550	168616	-1	4.23e-28	_	_	ACTAACAAACAAGAAGGTTCTTTTTCTATCACTTCACTCATACTTTTTTGATCGATTTCTTTTTTTT	AAAAAAGAGAAATCGATCAAAAAAGTATGAGTGAAGTGATAGAAAAAGAACCTTCTTGTTTGTTAGT
R518	67	P	Fimbristylis littoralis	73079	73145	Fimbristylis littoralis	155240	155306	-3	2.72e-24	_	_	CTCAACTGTGGAATTTGAGAACGAACATTTGTACCTTTTAGTACAAATTATGCTTGAATCTCCACCA	TGGTGGAAATTGAAGCATAATTTGTACTAAAAGGTACAAATGTTTGTTCTCAAATTCCACAGTTGAG
R519	67	P	Fimbristylis littoralis	79467	79533	Fimbristylis littoralis	142760	142826	-3	2.72e-24	_	_	TCCGAGTGGGAAGAGAGGGATTCACAAATTCATGAGCTCCTTTTAAGCTCTCGTTGCGAATTAGTTT	AAACTAATTCGCAACGAGAGCTTAAAGGGAGCTCATGAATTTGCGAATCTCTCTCTTCCCACTCGGA
R520	67	P	Fimbristylis littoralis	74267	74333	Fimbristylis littoralis	98465	98531	-2	4.19e-26	_	_	AGTAATCTGAGTTATTTTTCTCAATTCTTTTTATGGAGTATTCCATTCAATAAAGATAATTGAGAAG	CTTCTCAATTATCTCTATTGAATAGAATACTCCATAAAAAGAATTGAGAAAAATAACTCAGATTACT
R521	65	F	Fimbristylis littoralis	20468	20532	Fimbristylis littoralis	52575	52639	-3	3.97e-23	atpI	_	AAACAAAAATAAAAAGGAACATAGTTCCTATAAAGGGAACCCAAGGACCATATTCGTCTCCAATC	AAACAAAAATAAAAAGGAACATAGTTCCTATAAAGGGAACCTTAGGACCGTATTCGTCTCCAATC
R522	65	F	Fimbristylis littoralis	20619	20683	Fimbristylis littoralis	52726	52790	-3	3.97e-23	atpI	_	AGCTATGACGACTGACACTAACAAGATTCCAATTACGATCCAAGAAGTGATAAGTACTTGGGCAT	AGCTATGATGACTTACATTAACAAGATTCCAATTACGATCCAAGAAGTGATAAGTACTTGGGCAT
R523	65	F	Fimbristylis littoralis	68778	68842	Fimbristylis littoralis	69018	69082	-3	3.97e-23	rpoC2	rpoC2	GAATACCAAACGTTAATGGAGGATCAAGAAACACAAGAATTGAGTCCAGAATACCAAAAGGTAAT	GAATACCAAACGTTAATGGAGGATCAAGAAACACAAGAATTGAGTCCGGAATACCAAACGTTAAT
R524	65	F	Fimbristylis littoralis	155771	155835	Fimbristylis littoralis	180715	180779	0	3.37e-29	_	_	GTTGGCATATTGTATGTATATCTTCATAGAATAAAATAAAAAGGTTTGGCTTAGATTGATCTTAG	GTTGGCATATTGTATGTATATCTTCATAGAATAAAATAAAAAGGTTTGGCTTAGATTGATCTTAG
R525	65	F	Fimbristylis littoralis	75333	75397	Fimbristylis littoralis	123625	123689	-3	3.97e-23	_	_	TCCTAAACGAGTAGCATTCCCTCACGCTAGGATTATGATTCACCAACCAGCTACTGGCTCTTTTC	TCCTAAACGAGTAGCATTCCCTCACGCTAGGATTATGATTCACCAACCTGCTACTGCCTATTTTC
R526	65	F	Fimbristylis littoralis	123625	123689	Fimbristylis littoralis	132494	132558	-3	3.97e-23	_	_	TCCTAAACGAGTAGCATTCCCTCACGCTAGGATTATGATTCACCAACCTGCTACTGCCTATTTTC	TCCTAAACGAGTAGCATTCCCTCACGCTAGGATTATGATTCACCAACCAGCTACTGGCTCTTTTC
R527	65	F	Fimbristylis littoralis	179631	179695	Fimbristylis littoralis	188500	188564	-3	3.97e-23	_	_	TGTTTGTTGTACGTACAGCTCCGCAATTGTCTTACGAAGTTCAAACATTTCGTCTGCTTCTATTT	TGTTTGTTGTGCATACAGCTCCGCAATTGTCTTACGAAGTTCAAACATTTCGTCTGCTTCCATTT
R528	65	F	Fimbristylis littoralis	181031	181095	Fimbristylis littoralis	188431	188495	-1	6.57e-27	_	_	TTGAGCTTGTTTTGCCGACATAAAGGTATCTCTTTCCAGATCATTCTGTACAACATCTAGAGGTT	TTGAGCTTGTTTTGCGGACATAAAGGTATCTCTTTCCAGATCATTCTGTACAACATCTAGAGGTT
R529	65	F	Fimbristylis littoralis	183644	183708	Fimbristylis littoralis	188440	188504	-2	6.31e-25	_	_	TTTTGCGGACATAAAGGTATCTCTTTCCAGATCATTCTGTATAACATCCAGAGGTTGACCTGTTT	TTTTGCGGACATAAAGGTATCTCTTTCCAGATCATTCTGTACAACATCTAGAGGTTGACCTGTTT
R530	65	F	Fimbristylis littoralis	179571	179635	Fimbristylis littoralis	183644	183708	-3	3.97e-23	_	_	TTTTGCGGACATAAAGGTATCTCTTTCCAGATCATTCTGTACAACATCTAGAGGTTGACTTGTTT	TTTTGCGGACATAAAGGTATCTCTTTCCAGATCATTCTGTATAACATCCAGAGGTTGACCTGTTT
R531	65	F	Fimbristylis littoralis	25092	25156	Fimbristylis littoralis	113770	113834	-2	6.31e-25	_	_	TTTTTTCTAAGAATCTCATAAGGATCAATAGAAACCATATTCTCATCCGTAGGATCCCAAGTACC	TTTTTTCTAAGAATCTCATAGGGATCAATAGAAAGCATATTCTCATCCGTAGGATCCCAAGTACC
R532	65	P	Fimbristylis littoralis	25092	25156	Fimbristylis littoralis	198441	198505	-2	6.31e-25	_	_	TTTTTTCTAAGAATCTCATAAGGATCAATAGAAACCATATTCTCATCCGTAGGATCCCAAGTACC	GGTACTTGGGATCCTACGGATGAGAATATGCTTTCTATTGATCCCTATGAGATTCTTAGAAAAAA
R533	65	P	Fimbristylis littoralis	132494	132558	Fimbristylis littoralis	188586	188650	-3	3.97e-23	_	_	TCCTAAACGAGTAGCATTCCCTCACGCTAGGATTATGATTCACCAACCAGCTACTGGCTCTTTTC	GAAAATAGGCAGTAGCAGGTTGGTGAATCATAATCCTAGCGTGAGGGAATGCTACTCGTTTAGGA
R534	65	P	Fimbristylis littoralis	75333	75397	Fimbristylis littoralis	188586	188650	-3	3.97e-23	_	_	TCCTAAACGAGTAGCATTCCCTCACGCTAGGATTATGATTCACCAACCAGCTACTGGCTCTTTTC	GAAAATAGGCAGTAGCAGGTTGGTGAATCATAATCCTAGCGTGAGGGAATGCTACTCGTTTAGGA
R535	65	P	Fimbristylis littoralis	123625	123689	Fimbristylis littoralis	179717	179781	-3	3.97e-23	_	_	TCCTAAACGAGTAGCATTCCCTCACGCTAGGATTATGATTCACCAACCTGCTACTGCCTATTTTC	GAAAAGAGCCAGTAGCTGGTTGGTGAATCATAATCCTAGCGTGAGGGAATGCTACTCGTTTAGGA
R536	65	P	Fimbristylis littoralis	74269	74333	Fimbristylis littoralis	155848	155912	-2	6.31e-25	_	_	TAATCTGAGTTATTTTTCTCAATTCTTTTTATGGAGTATTCCATTCAATAAAGATAATTGAGAAG	CTTCTCAATTATCTCTATTGAATGGAATACTCCATAAAAAGAATTGAAAAAAATAACTCAGATTA
R537	65	P	Fimbristylis littoralis	74335	74399	Fimbristylis littoralis	155771	155835	0	3.37e-29	_	_	CTAAGATCAATCTAAGCCAAACCTTTTTATTTTATTCTATGAAGATATACATACAATATGCCAAC	GTTGGCATATTGTATGTATATCTTCATAGAATAAAATAAAAAGGTTTGGCTTAGATTGATCTTAG
R538	65	P	Fimbristylis littoralis	127420	127484	Fimbristylis littoralis	155771	155835	0	3.37e-29	_	_	CTAAGATCAATCTAAGCCAAACCTTTTTATTTTATTCTATGAAGATATACATACAATATGCCAAC	GTTGGCATATTGTATGTATATCTTCATAGAATAAAATAAAAAGGTTTGGCTTAGATTGATCTTAG
R539	65	P	Fimbristylis littoralis	131496	131560	Fimbristylis littoralis	155771	155835	0	3.37e-29	_	_	CTAAGATCAATCTAAGCCAAACCTTTTTATTTTATTCTATGAAGATATACATACAATATGCCAAC	GTTGGCATATTGTATGTATATCTTCATAGAATAAAATAAAAAGGTTTGGCTTAGATTGATCTTAG
R540	64	F	Fimbristylis littoralis	72316	72379	Fimbristylis littoralis	129587	129650	-3	1.52e-22	_	_	AAAAAATGAAAAATCTGGATCAACTGATAGAAAAATGGAAACAGGAGAACGTTAGCAGGTGGAT	AAAAAATGAAAAATCTGGATCAACTGATAAAAACATGGAAACAGGAGAACGTTAGCGGGTGGAT
R541	64	F	Fimbristylis littoralis	97799	97862	Fimbristylis littoralis	180293	180356	-1	2.59e-26	_	_	GTTCCATCGTTTCTATGGTGACCTCTCAAACGGTGAGGTCCTCTCTATACACCGGAGCTTCTTT	GTTCCATCGTTTCTATGGTGACCTCTCAAACGGTGAGGTCCTCTCTATACACTGGAGCTTCTTT
R542	64	F	Fimbristylis littoralis	97799	97862	Fimbristylis littoralis	184369	184432	-2	2.45e-24	_	_	GTTCCATCGTTTCTATGGTGACCTCTCAAACGGTGAGGTCCTCTCTATACACCGGAGCTTCTTT	GTTCCATCGTTTCTATGGTGACCTCTCAAACGTTGAGGTCCTCTCTATACACTGGAGCTTCTTT
R543	64	F	Fimbristylis littoralis	185013	185076	Fimbristylis littoralis	188457	188520	-3	1.52e-22	_	_	TATCTCTTTCCAGATCATTCTGTACAACATCTAGAAGTTGACCTGTTTGTTGTGCACAAAGCTC	TATCTCTTTCCAGATCATTCTGTACAACATCTAGAGGTTGACCTGTTTGTTGTGCATACAGCTC
R544	64	F	Fimbristylis littoralis	98610	98673	Fimbristylis littoralis	188457	188520	-3	1.52e-22	_	_	TATCTCTTTCCAGATCATTCTGTACAACATCTAGAAGTTGACCTGTTTGTTGTGCACAAAGCTC	TATCTCTTTCCAGATCATTCTGTACAACATCTAGAGGTTGACCTGTTTGTTGTGCATACAGCTC
R545	64	F	Fimbristylis littoralis	33437	33500	Fimbristylis littoralis	177548	177611	-3	1.52e-22	_	rrn16	TATTAGCAACCGTTTCCAGTTGTTGTTCCCCTACCAAGGGCAGGTTCTTGCCCCTTACTCACCC	TATTAGCAACCGTTTCCAGTTGTTGTTCCCCTCCCAAGGGCAGGTTCTTGCGCGTTACTCACCC
R546	64	F	Fimbristylis littoralis	99702	99765	Fimbristylis littoralis	197578	197641	-3	1.52e-22	_	_	TATTGGTACTTATCGGATATAGAATAGATCTGCTTCCCTTTGTTCTTACGAACAGAATTCTTCC	TATTGGTACTTATCGGGTATAGAATAGATCTGCTTCTCTTTGTTCTTACGAACAGAGTTCTTCC
R547	64	F	Fimbristylis littoralis	123755	123818	Fimbristylis littoralis	127199	127262	-3	1.52e-22	_	_	GAGCTGTATGCACAACAAACAGGTCAACCTCTAGATGTTGTACAGAATGATCTGGAAAGAGATA	GAGCTTTGTGCACAACAAACAGGTCAACTTCTAGATGTTGTACAGAATGATCTGGAAAGAGATA
R548	64	P	Fimbristylis littoralis	127199	127262	Fimbristylis littoralis	188457	188520	-3	1.52e-22	_	_	GAGCTTTGTGCACAACAAACAGGTCAACTTCTAGATGTTGTACAGAATGATCTGGAAAGAGATA	TATCTCTTTCCAGATCATTCTGTACAACATCTAGAGGTTGACCTGTTTGTTGTGCATACAGCTC
R549	64	P	Fimbristylis littoralis	123755	123818	Fimbristylis littoralis	185013	185076	-3	1.52e-22	_	_	GAGCTGTATGCACAACAAACAGGTCAACCTCTAGATGTTGTACAGAATGATCTGGAAAGAGATA	TATCTCTTTCCAGATCATTCTGTACAACATCTAGAAGTTGACCTGTTTGTTGTGCACAAAGCTC
R550	64	P	Fimbristylis littoralis	72316	72379	Fimbristylis littoralis	182625	182688	-3	1.52e-22	_	_	AAAAAATGAAAAATCTGGATCAACTGATAGAAAAATGGAAACAGGAGAACGTTAGCAGGTGGAT	ATCCACCCGCTAACGTTCTCCTGTTTCCATGTTTTTATCAGTTGATCCAGATTTTTCATTTTTT
R551	64	P	Fimbristylis littoralis	33437	33500	Fimbristylis littoralis	134664	134727	-3	1.52e-22	_	rrn16	TATTAGCAACCGTTTCCAGTTGTTGTTCCCCTACCAAGGGCAGGTTCTTGCCCCTTACTCACCC	GGGTGAGTAACGCGCAAGAACCTGCCCTTGGGAGGGGAACAACAACTGGAAACGGTTGCTAATA
R552	64	P	Fimbristylis littoralis	97799	97862	Fimbristylis littoralis	131919	131982	-1	2.59e-26	_	_	GTTCCATCGTTTCTATGGTGACCTCTCAAACGGTGAGGTCCTCTCTATACACCGGAGCTTCTTT	AAAGAAGCTCCAGTGTATAGAGAGGACCTCACCGTTTGAGAGGTCACCATAGAAACGATGGAAC
R553	64	P	Fimbristylis littoralis	97799	97862	Fimbristylis littoralis	127843	127906	-2	2.45e-24	_	_	GTTCCATCGTTTCTATGGTGACCTCTCAAACGGTGAGGTCCTCTCTATACACCGGAGCTTCTTT	AAAGAAGCTCCAGTGTATAGAGAGGACCTCAACGTTTGAGAGGTCACCATAGAAACGATGGAAC
R554	64	P	Fimbristylis littoralis	98610	98673	Fimbristylis littoralis	123755	123818	-3	1.52e-22	_	_	TATCTCTTTCCAGATCATTCTGTACAACATCTAGAAGTTGACCTGTTTGTTGTGCACAAAGCTC	GAGCTGTATGCACAACAAACAGGTCAACCTCTAGATGTTGTACAGAATGATCTGGAAAGAGATA
R555	64	P	Fimbristylis littoralis	99702	99765	Fimbristylis littoralis	114634	114697	-3	1.52e-22	_	_	TATTGGTACTTATCGGATATAGAATAGATCTGCTTCCCTTTGTTCTTACGAACAGAATTCTTCC	GGAAGAACTCTGTTCGTAAGAACAAAGAGAAGCAGATCTATTCTATACCCGATAAGTACCAATA
R556	63	F	Fimbristylis littoralis	74063	74125	Fimbristylis littoralis	128626	128688	-3	5.78e-22	_	_	GCAAAACAAGCTCAAAATTATGGTATTGTCGATCGCATAGCAAAAAAAGTTCTAAAAAAAAAA	GCAAAAGAAGCTCAAGATTATGGTATTGTCGATCGCATAGCAAAAAAAGTTCTAAAAGAAAAA
R557	63	F	Fimbristylis littoralis	127690	127752	Fimbristylis littoralis	133937	133999	-1	1.02e-25	_	_	AAATAAGTTTTTTTGGAAACTCGGTTGCAGACTTTTGATTTCATCATAGCTATTCTACGGAAT	AAACAAGTTTTTTTGGAAACTCGGTTGCAGACTTTTGATTTCATCATAGCTATTCTACGGAAT
R558	63	F	Fimbristylis littoralis	126429	126491	Fimbristylis littoralis	127690	127752	-2	9.48e-24	_	_	AAACAAGTTTTTTTGGAAACTCGGTTGCAGACTTTTGATTTCATCATAGCTATTCTACAGAAT	AAATAAGTTTTTTTGGAAACTCGGTTGCAGACTTTTGATTTCATCATAGCTATTCTACGGAAT
R559	63	F	Fimbristylis littoralis	126429	126491	Fimbristylis littoralis	131077	131139	-3	5.78e-22	_	_	AAACAAGTTTTTTTGGAAACTCGGTTGCAGACTTTTGATTTCATCATAGCTATTCTACAGAAT	AAATAAGTTTTTTTGGAAACTCGGTTGCAGATTTTTGATTTCATCATAGCTATTCTACGGAAT
R560	63	F	Fimbristylis littoralis	131077	131139	Fimbristylis littoralis	133937	133999	-2	9.48e-24	_	_	AAATAAGTTTTTTTGGAAACTCGGTTGCAGATTTTTGATTTCATCATAGCTATTCTACGGAAT	AAACAAGTTTTTTTGGAAACTCGGTTGCAGACTTTTGATTTCATCATAGCTATTCTACGGAAT
R561	63	F	Fimbristylis littoralis	74605	74667	Fimbristylis littoralis	126429	126491	-3	5.78e-22	_	_	AAATAAGTTTTTTTGGAAACTCGGTTACAGACTTTTGATTTCATCATAGCTATTCTACGGAAT	AAACAAGTTTTTTTGGAAACTCGGTTGCAGACTTTTGATTTCATCATAGCTATTCTACAGAAT
R562	63	F	Fimbristylis littoralis	74605	74667	Fimbristylis littoralis	133937	133999	-2	9.48e-24	_	_	AAATAAGTTTTTTTGGAAACTCGGTTACAGACTTTTGATTTCATCATAGCTATTCTACGGAAT	AAACAAGTTTTTTTGGAAACTCGGTTGCAGACTTTTGATTTCATCATAGCTATTCTACGGAAT
R563	63	F	Fimbristylis littoralis	126429	126491	Fimbristylis littoralis	131766	131828	-3	5.78e-22	_	_	AAACAAGTTTTTTTGGAAACTCGGTTGCAGACTTTTGATTTCATCATAGCTATTCTACAGAAT	AAATAAGTTTTTTTGGAAACTCGGTTACAGACTTTTGATTTCATCATAGCTATTCTACGGAAT
R564	63	F	Fimbristylis littoralis	131766	131828	Fimbristylis littoralis	133937	133999	-2	9.48e-24	_	_	AAATAAGTTTTTTTGGAAACTCGGTTACAGACTTTTGATTTCATCATAGCTATTCTACGGAAT	AAACAAGTTTTTTTGGAAACTCGGTTGCAGACTTTTGATTTCATCATAGCTATTCTACGGAAT
R565	63	F	Fimbristylis littoralis	73910	73972	Fimbristylis littoralis	133937	133999	-3	5.78e-22	_	_	AAATAAGTTTTTTTGGAAACTCCGTTGCAGATTTTTGATTTCATCATAGCTATTCTACGGAAT	AAACAAGTTTTTTTGGAAACTCGGTTGCAGACTTTTGATTTCATCATAGCTATTCTACGGAAT
R566	63	F	Fimbristylis littoralis	178276	178338	Fimbristylis littoralis	184523	184585	-1	1.02e-25	_	_	ATTCCGTAGAATAGCTATGATGAAATCAAAAGTCTGCAACCGAGTTTCCAAAAAAACTTGTTT	ATTCCGTAGAATAGCTATGATGAAATCAAAAGTCTGCAACCGAGTTTCCAAAAAAACTTATTT
R567	63	F	Fimbristylis littoralis	178276	178338	Fimbristylis littoralis	180447	180509	-2	9.48e-24	_	_	ATTCCGTAGAATAGCTATGATGAAATCAAAAGTCTGCAACCGAGTTTCCAAAAAAACTTGTTT	ATTCCGTAGAATAGCTATGATGAAATCAAAAGTCTGTAACCGAGTTTCCAAAAAAACTTATTT
R568	63	F	Fimbristylis littoralis	178276	178338	Fimbristylis littoralis	181136	181198	-2	9.48e-24	_	_	ATTCCGTAGAATAGCTATGATGAAATCAAAAGTCTGCAACCGAGTTTCCAAAAAAACTTGTTT	ATTCCGTAGAATAGCTATGATGAAATCAAAAATCTGCAACCGAGTTTCCAAAAAAACTTATTT
R569	63	F	Fimbristylis littoralis	184523	184585	Fimbristylis littoralis	185784	185846	-2	9.48e-24	_	_	ATTCCGTAGAATAGCTATGATGAAATCAAAAGTCTGCAACCGAGTTTCCAAAAAAACTTATTT	ATTCTGTAGAATAGCTATGATGAAATCAAAAGTCTGCAACCGAGTTTCCAAAAAAACTTGTTT
R570	63	F	Fimbristylis littoralis	180447	180509	Fimbristylis littoralis	185784	185846	-3	5.78e-22	_	_	ATTCCGTAGAATAGCTATGATGAAATCAAAAGTCTGTAACCGAGTTTCCAAAAAAACTTATTT	ATTCTGTAGAATAGCTATGATGAAATCAAAAGTCTGCAACCGAGTTTCCAAAAAAACTTGTTT
R571	63	F	Fimbristylis littoralis	181136	181198	Fimbristylis littoralis	185784	185846	-3	5.78e-22	_	_	ATTCCGTAGAATAGCTATGATGAAATCAAAAATCTGCAACCGAGTTTCCAAAAAAACTTATTT	ATTCTGTAGAATAGCTATGATGAAATCAAAAGTCTGCAACCGAGTTTCCAAAAAAACTTGTTT
R572	63	F	Fimbristylis littoralis	99381	99443	Fimbristylis littoralis	184523	184585	-3	5.78e-22	_	_	ATTCTGTAGAATAACTATGATGAAATCAAAAGTCTGCAACCGAGTTTCCAAAAAAACTTGTTT	ATTCCGTAGAATAGCTATGATGAAATCAAAAGTCTGCAACCGAGTTTCCAAAAAAACTTATTT
R573	63	F	Fimbristylis littoralis	155651	155713	Fimbristylis littoralis	184655	184717	-3	5.78e-22	_	_	TAATAGAATCATAATTGCCACTTCCGGCGGACTATAGGTTTTTTTGATATAATCCCCAATCTT	TAATAGAATCATTATCGCCACTTCCAGCGGACTATAGGTTTTTTTGATATAATCCCCAATCTT
R574	63	F	Fimbristylis littoralis	45742	45804	Fimbristylis littoralis	134477	134539	-3	5.78e-22	_	_	TATGAAGCGCACGGATACAAGCTTTGGAATAAAAGACAATTCCGAATCAGCTTTGTCTATGAA	TATGAAGCGCACGGATACAAGCCTTGGAATGAAAGACAATTCCGAATCAGCTTTGTCTACGAA
R575	63	F	Fimbristylis littoralis	33491	33553	Fimbristylis littoralis	177602	177664	-3	5.78e-22	_	rrn16	TTACTCACCCATCCGCCACTGGAAACACCACTTCCCGTCTGACTTGCACGTGTTAAGCATGCC	TTACTCACCCGTCCGCCACTGGAAACACCACTTCCCGTCCGACTTGCATGTGTTAAGCATGCC
R576	63	P	Fimbristylis littoralis	131766	131828	Fimbristylis littoralis	185784	185846	-3	5.78e-22	_	_	AAATAAGTTTTTTTGGAAACTCGGTTACAGACTTTTGATTTCATCATAGCTATTCTACGGAAT	ATTCTGTAGAATAGCTATGATGAAATCAAAAGTCTGCAACCGAGTTTCCAAAAAAACTTGTTT
R577	63	P	Fimbristylis littoralis	74605	74667	Fimbristylis littoralis	185784	185846	-3	5.78e-22	_	_	AAATAAGTTTTTTTGGAAACTCGGTTACAGACTTTTGATTTCATCATAGCTATTCTACGGAAT	ATTCTGTAGAATAGCTATGATGAAATCAAAAGTCTGCAACCGAGTTTCCAAAAAAACTTGTTT
R578	63	P	Fimbristylis littoralis	127690	127752	Fimbristylis littoralis	185784	185846	-2	9.48e-24	_	_	AAATAAGTTTTTTTGGAAACTCGGTTGCAGACTTTTGATTTCATCATAGCTATTCTACGGAAT	ATTCTGTAGAATAGCTATGATGAAATCAAAAGTCTGCAACCGAGTTTCCAAAAAAACTTGTTT
R579	63	P	Fimbristylis littoralis	131077	131139	Fimbristylis littoralis	185784	185846	-3	5.78e-22	_	_	AAATAAGTTTTTTTGGAAACTCGGTTGCAGATTTTTGATTTCATCATAGCTATTCTACGGAAT	ATTCTGTAGAATAGCTATGATGAAATCAAAAGTCTGCAACCGAGTTTCCAAAAAAACTTGTTT
R580	63	P	Fimbristylis littoralis	126429	126491	Fimbristylis littoralis	184523	184585	-2	9.48e-24	_	_	AAACAAGTTTTTTTGGAAACTCGGTTGCAGACTTTTGATTTCATCATAGCTATTCTACAGAAT	ATTCCGTAGAATAGCTATGATGAAATCAAAAGTCTGCAACCGAGTTTCCAAAAAAACTTATTT
R581	63	P	Fimbristylis littoralis	133937	133999	Fimbristylis littoralis	184523	184585	-1	1.02e-25	_	_	AAACAAGTTTTTTTGGAAACTCGGTTGCAGACTTTTGATTTCATCATAGCTATTCTACGGAAT	ATTCCGTAGAATAGCTATGATGAAATCAAAAGTCTGCAACCGAGTTTCCAAAAAAACTTATTT
R582	63	P	Fimbristylis littoralis	74063	74125	Fimbristylis littoralis	183587	183649	-3	5.78e-22	_	_	GCAAAACAAGCTCAAAATTATGGTATTGTCGATCGCATAGCAAAAAAAGTTCTAAAAAAAAAA	TTTTTCTTTTAGAACTTTTTTTGCTATGCGATCGACAATACCATAATCTTGAGCTTCTTTTGC
R583	63	P	Fimbristylis littoralis	133937	133999	Fimbristylis littoralis	181136	181198	-2	9.48e-24	_	_	AAACAAGTTTTTTTGGAAACTCGGTTGCAGACTTTTGATTTCATCATAGCTATTCTACGGAAT	ATTCCGTAGAATAGCTATGATGAAATCAAAAATCTGCAACCGAGTTTCCAAAAAAACTTATTT
R584	63	P	Fimbristylis littoralis	126429	126491	Fimbristylis littoralis	181136	181198	-3	5.78e-22	_	_	AAACAAGTTTTTTTGGAAACTCGGTTGCAGACTTTTGATTTCATCATAGCTATTCTACAGAAT	ATTCCGTAGAATAGCTATGATGAAATCAAAAATCTGCAACCGAGTTTCCAAAAAAACTTATTT
R585	63	P	Fimbristylis littoralis	126429	126491	Fimbristylis littoralis	180447	180509	-3	5.78e-22	_	_	AAACAAGTTTTTTTGGAAACTCGGTTGCAGACTTTTGATTTCATCATAGCTATTCTACAGAAT	ATTCCGTAGAATAGCTATGATGAAATCAAAAGTCTGTAACCGAGTTTCCAAAAAAACTTATTT
R586	63	P	Fimbristylis littoralis	133937	133999	Fimbristylis littoralis	180447	180509	-2	9.48e-24	_	_	AAACAAGTTTTTTTGGAAACTCGGTTGCAGACTTTTGATTTCATCATAGCTATTCTACGGAAT	ATTCCGTAGAATAGCTATGATGAAATCAAAAGTCTGTAACCGAGTTTCCAAAAAAACTTATTT
R587	63	P	Fimbristylis littoralis	127690	127752	Fimbristylis littoralis	178276	178338	-1	1.02e-25	_	_	AAATAAGTTTTTTTGGAAACTCGGTTGCAGACTTTTGATTTCATCATAGCTATTCTACGGAAT	ATTCCGTAGAATAGCTATGATGAAATCAAAAGTCTGCAACCGAGTTTCCAAAAAAACTTGTTT
R588	63	P	Fimbristylis littoralis	131766	131828	Fimbristylis littoralis	178276	178338	-2	9.48e-24	_	_	AAATAAGTTTTTTTGGAAACTCGGTTACAGACTTTTGATTTCATCATAGCTATTCTACGGAAT	ATTCCGTAGAATAGCTATGATGAAATCAAAAGTCTGCAACCGAGTTTCCAAAAAAACTTGTTT
R589	63	P	Fimbristylis littoralis	74605	74667	Fimbristylis littoralis	178276	178338	-2	9.48e-24	_	_	AAATAAGTTTTTTTGGAAACTCGGTTACAGACTTTTGATTTCATCATAGCTATTCTACGGAAT	ATTCCGTAGAATAGCTATGATGAAATCAAAAGTCTGCAACCGAGTTTCCAAAAAAACTTGTTT
R590	63	P	Fimbristylis littoralis	73910	73972	Fimbristylis littoralis	178276	178338	-3	5.78e-22	_	_	AAATAAGTTTTTTTGGAAACTCCGTTGCAGATTTTTGATTTCATCATAGCTATTCTACGGAAT	ATTCCGTAGAATAGCTATGATGAAATCAAAAGTCTGCAACCGAGTTTCCAAAAAAACTTGTTT
R591	63	P	Fimbristylis littoralis	131077	131139	Fimbristylis littoralis	178276	178338	-2	9.48e-24	_	_	AAATAAGTTTTTTTGGAAACTCGGTTGCAGATTTTTGATTTCATCATAGCTATTCTACGGAAT	ATTCCGTAGAATAGCTATGATGAAATCAAAAGTCTGCAACCGAGTTTCCAAAAAAACTTGTTT
R592	63	P	Fimbristylis littoralis	45742	45804	Fimbristylis littoralis	177736	177798	-3	5.78e-22	_	_	TATGAAGCGCACGGATACAAGCTTTGGAATAAAAGACAATTCCGAATCAGCTTTGTCTATGAA	TTCGTAGACAAAGCTGATTCGGAATTGTCTTTCATTCCAAGGCTTGTATCCGTGCGCTTCATA
R593	63	P	Fimbristylis littoralis	127558	127620	Fimbristylis littoralis	155651	155713	-3	5.78e-22	_	_	AAGATTGGGGATTATATCAAAAAAACCTATAGTCCGCTGGAAGTGGCGATAATGATTCTATTA	TAATAGAATCATAATTGCCACTTCCGGCGGACTATAGGTTTTTTTGATATAATCCCCAATCTT
R594	63	P	Fimbristylis littoralis	33491	33553	Fimbristylis littoralis	134611	134673	-3	5.78e-22	_	rrn16	TTACTCACCCATCCGCCACTGGAAACACCACTTCCCGTCTGACTTGCACGTGTTAAGCATGCC	GGCATGCTTAACACATGCAAGTCGGACGGGAAGTGGTGTTTCCAGTGGCGGACGGGTGAGTAA
R595	63	P	Fimbristylis littoralis	99381	99443	Fimbristylis littoralis	127690	127752	-3	5.78e-22	_	_	ATTCTGTAGAATAACTATGATGAAATCAAAAGTCTGCAACCGAGTTTCCAAAAAAACTTGTTT	AAATAAGTTTTTTTGGAAACTCGGTTGCAGACTTTTGATTTCATCATAGCTATTCTACGGAAT
R596	63	P	Fimbristylis littoralis	75985	76047	Fimbristylis littoralis	106317	106379	-1	1.02e-25	rpoA	_	TATAGTCATATTGAAGATGTCGAAGAATCAATAAATGAAATAATCTTCAATTTAAAACAAATT	AATTTGTTTTAAATTGAAGATTATTTCATTTATTGATTCTTCGACATCTTCGATATGACTATA
R597	63	P	Fimbristylis littoralis	53596	53658	Fimbristylis littoralis	63307	63369	-3	5.78e-22	_	_	TTGGAATTACATTTCTATTTCTTTTTTGATTTAGTTTTTCCTTTGTTTTTTGAACCTGTAGTT	AACTACAGGTTTCAAAAACAAAAGAAAAACTAAATCAAAAAAGAAATAGAAATGTAATTCCAA
R598	62	F	Fimbristylis littoralis	45743	45804	Fimbristylis littoralis	122417	122478	-3	2.20e-21	_	_	ATGAAGCGCACGGATACAAGCTTTGGAATAAAAGACAATTCCGAATCAGCTTTGTCTATGAA	ATGAAGCGCACGGATACAAGCCTTGGAATGAAAGACAATTCCGAATCAGCTTTGTCTACGAA
R599	62	F	Fimbristylis littoralis	33630	33691	Fimbristylis littoralis	177736	177797	0	2.16e-27	_	_	TTCGTAGACAAAGCTGATTCGGAATTGTCTTTCATTCCAAGGCTTGTATCCGTGCGCTTCAT	TTCGTAGACAAAGCTGATTCGGAATTGTCTTTCATTCCAAGGCTTGTATCCGTGCGCTTCAT
R600	62	P	Fimbristylis littoralis	45743	45804	Fimbristylis littoralis	189797	189858	-3	2.20e-21	_	_	ATGAAGCGCACGGATACAAGCTTTGGAATAAAAGACAATTCCGAATCAGCTTTGTCTATGAA	TTCGTAGACAAAGCTGATTCGGAATTGTCTTTCATTCCAAGGCTTGTATCCGTGCGCTTCAT
R601	62	P	Fimbristylis littoralis	33630	33691	Fimbristylis littoralis	134478	134539	0	2.16e-27	_	_	TTCGTAGACAAAGCTGATTCGGAATTGTCTTTCATTCCAAGGCTTGTATCCGTGCGCTTCAT	ATGAAGCGCACGGATACAAGCCTTGGAATGAAAGACAATTCCGAATCAGCTTTGTCTACGAA
R602	61	F	Fimbristylis littoralis	144476	144536	Fimbristylis littoralis	197372	197432	-1	1.58e-24	_	_	AAAGGTGAAAATCCATGATTTCTTGTCTTCATTCCTTTTTCTTCTATTTGATACATAGATT	AAAGGTGAAAATCCATGATTTCTTGTCTTCATTCCTTTTTCTTCTATTTGATACATCGATT
R603	61	F	Fimbristylis littoralis	128626	128686	Fimbristylis littoralis	131230	131290	-3	8.38e-21	_	_	GCAAAAGAAGCTCAAGATTATGGTATTGTCGATCGCATAGCAAAAAAAGTTCTAAAAGAAA	GCAAAACAAGCTCAAAATTATGGTATTGTCGATCGCATAGCAAAAAAAGTTCTAAAAAAAA
R604	61	F	Fimbristylis littoralis	2130	2190	Fimbristylis littoralis	3262	3322	-2	1.42e-22	_	_	AATAAAATAGTTATTACTTAGCTTATTTTTTATTACTTAATTTCTTTTTTAGTATTTGTTT	AATAAAATAGTTATTACTTAGCTTATTTTTTAATACTTAGTTTCTTTTTTAGTATTTGTTT
R605	61	F	Fimbristylis littoralis	60910	60970	Fimbristylis littoralis	167844	167904	-3	8.38e-21	rpoB	_	ACTAGAAGGCCAAACGGCTATAGATTCGGGGTTTTCAATTATAGCTGAGCATCAGGGAAAA	ACTAGAAGGCCAAACGGCTGTAGATTCGGGGTTTTGAGTTATAGCTGAGCATCAGGGAAAA
R606	61	F	Fimbristylis littoralis	95305	95365	Fimbristylis littoralis	145471	145531	-2	1.42e-22	_	_	AGGAAAGTTAAGCTAAAGCAATAAAAAGATATAAAGTAAACCAATCAAAAGATATAAAGGA	AGGAAAGTTAAGTTAAACCAATAAAAAGATATAAAGTAAACCAATCAAAAGATATAAAGGA
R607	61	F	Fimbristylis littoralis	123616	123676	Fimbristylis littoralis	128409	128469	-2	1.42e-22	_	_	AGGAACCATTCCTAAACGAGTAGCATTCCCTCACGCTAGGATTATGATTCACCAACCTGCT	AGGAACCATTCCTAAACGAGTAGCATTCCCTCACGCTAGGATTACGATTCACGAACCTGCT
R608	61	F	Fimbristylis littoralis	114843	114903	Fimbristylis littoralis	167739	167799	-1	1.58e-24	clpP1	_	AATCGATGTATCAAATAGAAGAAAAAGGAATGAAGACAAGAAATCATGGATTTTCACCTTT	AATCTATGTATCAAATAGAAGAAAAAGGAATGAAGACAAGAAATCATGGATTTTCACCTTT
R609	61	F	Fimbristylis littoralis	145543	145603	Fimbristylis littoralis	198962	199022	-1	1.58e-24	_	_	CCTCTTCTAGAGATTCTTTATTCTATTCCACCTCTTCTAGAGAATAGAACTTCAAGAAAAA	CCTCTTCTAGAGATTCTTTATTCTATTCCACCTCTTCTAGAGAAAAGAACTTCAAGAAAAA
R610	61	F	Fimbristylis littoralis	79446	79506	Fimbristylis littoralis	169428	169488	-3	8.38e-21	_	_	TATTCACTCCCATTTTCGGAGTCCGAGTGGGAAGAGAGGGATTCACAAATTCATGAGCTCC	TATTCACTCCCATTTTCGGAATCCGAGTGGGAAGAGAGAGATTCGCAAATTCATGAGCTCC
R611	61	F	Fimbristylis littoralis	113253	113313	Fimbristylis littoralis	166672	166732	-1	1.58e-24	rpl23	_	TTTTTCTTGAAGTTCTTTTCTCTAGAAGAGGTGGAATAGAATAAAGAATCTCTAGAAGAGG	TTTTTCTTGAAGTTCTATTCTCTAGAAGAGGTGGAATAGAATAAAGAATCTCTAGAAGAGG
R612	61	P	Fimbristylis littoralis	166672	166732	Fimbristylis littoralis	198962	199022	-1	1.58e-24	_	_	TTTTTCTTGAAGTTCTATTCTCTAGAAGAGGTGGAATAGAATAAAGAATCTCTAGAAGAGG	CCTCTTCTAGAGATTCTTTATTCTATTCCACCTCTTCTAGAGAAAAGAACTTCAAGAAAAA
R613	61	P	Fimbristylis littoralis	167739	167799	Fimbristylis littoralis	197372	197432	-1	1.58e-24	_	_	AATCTATGTATCAAATAGAAGAAAAAGGAATGAAGACAAGAAATCATGGATTTTCACCTTT	AAAGGTGAAAATCCATGATTTCTTGTCTTCATTCCTTTTTCTTCTATTTGATACATCGATT
R614	61	P	Fimbristylis littoralis	128409	128469	Fimbristylis littoralis	188599	188659	-2	1.42e-22	_	_	AGGAACCATTCCTAAACGAGTAGCATTCCCTCACGCTAGGATTACGATTCACGAACCTGCT	AGCAGGTTGGTGAATCATAATCCTAGCGTGAGGGAATGCTACTCGTTTAGGAATGGTTCCT
R615	61	P	Fimbristylis littoralis	123616	123676	Fimbristylis littoralis	183806	183866	-2	1.42e-22	_	_	AGGAACCATTCCTAAACGAGTAGCATTCCCTCACGCTAGGATTATGATTCACCAACCTGCT	AGCAGGTTCGTGAATCGTAATCCTAGCGTGAGGGAATGCTACTCGTTTAGGAATGGTTCCT
R616	61	P	Fimbristylis littoralis	131230	131290	Fimbristylis littoralis	183589	183649	-3	8.38e-21	_	_	GCAAAACAAGCTCAAAATTATGGTATTGTCGATCGCATAGCAAAAAAAGTTCTAAAAAAAA	TTTCTTTTAGAACTTTTTTTGCTATGCGATCGACAATACCATAATCTTGAGCTTCTTTTGC
R617	61	P	Fimbristylis littoralis	128626	128686	Fimbristylis littoralis	180985	181045	-3	8.38e-21	_	_	GCAAAAGAAGCTCAAGATTATGGTATTGTCGATCGCATAGCAAAAAAAGTTCTAAAAGAAA	TTTTTTTTAGAACTTTTTTTGCTATGCGATCGACAATACCATAATTTTGAGCTTGTTTTGC
R618	61	P	Fimbristylis littoralis	95305	95365	Fimbristylis littoralis	166744	166804	-2	1.42e-22	_	_	AGGAAAGTTAAGCTAAAGCAATAAAAAGATATAAAGTAAACCAATCAAAAGATATAAAGGA	TCCTTTATATCTTTTGATTGGTTTACTTTATATCTTTTTATTGGTTTAACTTAACTTTCCT
R619	61	P	Fimbristylis littoralis	130260	130320	Fimbristylis littoralis	155237	155297	-2	1.42e-22	_	_	GGAATTTAAGAACAAACATTTGTACCTTTTAGTACAAATTATGCTTCAATTTCCACGAATG	CATTGGTGGAAATTGAAGCATAATTTGTACTAAAAGGTACAAATGTTTGTTCTCAAATTCC
R620	61	P	Fimbristylis littoralis	113253	113313	Fimbristylis littoralis	145543	145603	-1	1.58e-24	rpl23	_	TTTTTCTTGAAGTTCTTTTCTCTAGAAGAGGTGGAATAGAATAAAGAATCTCTAGAAGAGG	CCTCTTCTAGAGATTCTTTATTCTATTCCACCTCTTCTAGAGAATAGAACTTCAAGAAAAA
R621	61	P	Fimbristylis littoralis	114843	114903	Fimbristylis littoralis	144476	144536	-1	1.58e-24	clpP1	_	AATCGATGTATCAAATAGAAGAAAAAGGAATGAAGACAAGAAATCATGGATTTTCACCTTT	AAAGGTGAAAATCCATGATTTCTTGTCTTCATTCCTTTTTCTTCTATTTGATACATAGATT
R622	61	P	Fimbristylis littoralis	60910	60970	Fimbristylis littoralis	144371	144431	-3	8.38e-21	rpoB	_	ACTAGAAGGCCAAACGGCTATAGATTCGGGGTTTTCAATTATAGCTGAGCATCAGGGAAAA	TTTTCCCTGATGCTCAGCTATAACTCAAAACCCCGAATCTACAGCCGTTTGGCCTTCTAGT
R623	61	P	Fimbristylis littoralis	79446	79506	Fimbristylis littoralis	142787	142847	-3	8.38e-21	_	_	TATTCACTCCCATTTTCGGAGTCCGAGTGGGAAGAGAGGGATTCACAAATTCATGAGCTCC	GGAGCTCATGAATTTGCGAATCTCTCTCTTCCCACTCGGATTCCGAAAATGGGAGTGAATA
R624	60	F	Fimbristylis littoralis	33470	33529	Fimbristylis littoralis	177581	177640	-3	3.19e-20	_	rrn16	CCAAGGGCAGGTTCTTGCCCCTTACTCACCCATCCGCCACTGGAAACACCACTTCCCGTC	CCAAGGGCAGGTTCTTGCGCGTTACTCACCCGTCCGCCACTGGAAACACCACTTCCCGTC
R625	60	F	Fimbristylis littoralis	20534	20593	Fimbristylis littoralis	52641	52700	-3	3.19e-20	atpI	_	GAGTTTTGCTTAAGTCTCGAATAAATTCAAGAATATATTCAAAGAAATTCTGACCATCAG	GAGTTTTGCTTAAGTCTCGAATAAATTTAAGAATATATTCAAAGAAATTTTGACTATCAG
R626	60	F	Fimbristylis littoralis	79220	79279	Fimbristylis littoralis	169215	169274	-3	3.19e-20	_	_	TACTTTGAAAAACAGAAAAGTTTTTCTGGATAGTCTGTTCTGCCTTTATTACAAAAAATA	TACTTTGAAAAAGAGAAAAGTATTTCTGGATATTCTGTTCTGCCTTTATTACAAAAAATA
R627	60	F	Fimbristylis littoralis	99978	100037	Fimbristylis littoralis	197847	197906	-2	5.50e-22	psbB	_	TATAATGCACACAGCTCTAGTTGCTGGTTGGGCCGGTTCAATGGCTTTATACGAATTAGC	TATAATGCACACAGCTCTAGTTGTTGGTTGGGCCGGTTCGATGGCTTTATACGAATTAGC
R628	60	F	Fimbristylis littoralis	75640	75699	Fimbristylis littoralis	127359	127418	-2	5.50e-22	_	_	TCTCAATTCTTTTTATGGAATATTCCATTCAATAGAAATAATTGAGAAGAATAACATCCG	TCTCAATTCTTTTTATGGAGTATTCCATTCAATAGAGATAATTGAGAAGAATAACATCCG
R629	60	P	Fimbristylis littoralis	75640	75699	Fimbristylis littoralis	184857	184916	-2	5.50e-22	_	_	TCTCAATTCTTTTTATGGAATATTCCATTCAATAGAAATAATTGAGAAGAATAACATCCG	CGGATGTTATTCTTCTCAATTATCTCTATTGAATGGAATACTCCATAAAAAGAATTGAGA
R630	60	P	Fimbristylis littoralis	72373	72432	Fimbristylis littoralis	155677	155736	-3	3.19e-20	_	_	GGTGGATAGGATCTTGGATTGAGAGGATTGGGGATTATATCAAAAAAACCTATAGTCCGC	GCGGACTATAGGTTTTTTTGATATAATCCCCAATCTTGTCAATCCAAGATCCCATCCACC
R631	60	P	Fimbristylis littoralis	79220	79279	Fimbristylis littoralis	143001	143060	-3	3.19e-20	_	_	TACTTTGAAAAACAGAAAAGTTTTTCTGGATAGTCTGTTCTGCCTTTATTACAAAAAATA	TATTTTTTGTAATAAAGGCAGAACAGAATATCCAGAAATACTTTTCTCTTTTTCAAAGTA
R632	60	P	Fimbristylis littoralis	33470	33529	Fimbristylis littoralis	134635	134694	-3	3.19e-20	_	rrn16	CCAAGGGCAGGTTCTTGCCCCTTACTCACCCATCCGCCACTGGAAACACCACTTCCCGTC	GACGGGAAGTGGTGTTTCCAGTGGCGGACGGGTGAGTAACGCGCAAGAACCTGCCCTTGG
R633	60	P	Fimbristylis littoralis	99978	100037	Fimbristylis littoralis	114369	114428	-2	5.50e-22	psbB	_	TATAATGCACACAGCTCTAGTTGCTGGTTGGGCCGGTTCAATGGCTTTATACGAATTAGC	GCTAATTCGTATAAAGCCATCGAACCGGCCCAACCAACAACTAGAGCTGTGTGCATTATA
R634	60	P	Fimbristylis littoralis	75640	75699	Fimbristylis littoralis	98454	98513	-3	3.19e-20	_	_	TCTCAATTCTTTTTATGGAATATTCCATTCAATAGAAATAATTGAGAAGAATAACATCCG	CGGATGTTATTCTTCTCAATTATCTCTATTGAATAGAATACTCCATAAAAAGAATTGAGA
R635	59	F	Fimbristylis littoralis	73914	73972	Fimbristylis littoralis	126433	126491	-3	1.21e-19	_	_	AAGTTTTTTTGGAAACTCCGTTGCAGATTTTTGATTTCATCATAGCTATTCTACGGAAT	AAGTTTTTTTGGAAACTCGGTTGCAGACTTTTGATTTCATCATAGCTATTCTACAGAAT
R636	59	F	Fimbristylis littoralis	106711	106769	Fimbristylis littoralis	183318	183376	-3	1.21e-19	_	_	TCAATAAAAAGAATTGATAAGAATAATTCAGTAAGATTTGAATAGAATACTCAATACAA	TCCATAAAAAGAATTGATAAGAATAATTCAGTAGGATTTGAATTGAATACTCAATACAA
R637	59	F	Fimbristylis littoralis	106711	106769	Fimbristylis littoralis	183496	183554	-3	1.21e-19	_	_	TCAATAAAAAGAATTGATAAGAATAATTCAGTAAGATTTGAATAGAATACTCAATACAA	TCCATAAAAAGAATTGATAAGAATAATTCAGTAGGATTTGAATTGAATACTCAATACAA
R638	59	F	Fimbristylis littoralis	68928	68986	Fimbristylis littoralis	68976	69034	-3	1.21e-19	rpoC2	rpoC2	CAAATGTTAATTGAGAATCAAGAAACACAAGAATTGAGTCCGGAATACCAAATGTTAAT	CAAATGTTAATTGAAGATCAAGAAACACAAGAATTGAGTCCGGAATACCAAACGTTAAT
R639	59	F	Fimbristylis littoralis	99381	99439	Fimbristylis littoralis	181136	181194	-3	1.21e-19	_	_	ATTCTGTAGAATAACTATGATGAAATCAAAAGTCTGCAACCGAGTTTCCAAAAAAACTT	ATTCCGTAGAATAGCTATGATGAAATCAAAAATCTGCAACCGAGTTTCCAAAAAAACTT
R640	59	F	Fimbristylis littoralis	99381	99439	Fimbristylis littoralis	180447	180505	-3	1.21e-19	_	_	ATTCTGTAGAATAACTATGATGAAATCAAAAGTCTGCAACCGAGTTTCCAAAAAAACTT	ATTCCGTAGAATAGCTATGATGAAATCAAAAGTCTGTAACCGAGTTTCCAAAAAAACTT
R641	59	P	Fimbristylis littoralis	73914	73972	Fimbristylis littoralis	185784	185842	-3	1.21e-19	_	_	AAGTTTTTTTGGAAACTCCGTTGCAGATTTTTGATTTCATCATAGCTATTCTACGGAAT	ATTCTGTAGAATAGCTATGATGAAATCAAAAGTCTGCAACCGAGTTTCCAAAAAAACTT
R642	59	P	Fimbristylis littoralis	75642	75700	Fimbristylis littoralis	155836	155894	-2	2.13e-21	_	_	TCAATTCTTTTTATGGAATATTCCATTCAATAGAAATAATTGAGAAGAATAACATCCGA	TCGGATGTTATTCTTCTCAATTATCTCTATTGAATGGAATACTCCATAAAAAGAATTGA
R643	59	P	Fimbristylis littoralis	99381	99439	Fimbristylis littoralis	131770	131828	-3	1.21e-19	_	_	ATTCTGTAGAATAACTATGATGAAATCAAAAGTCTGCAACCGAGTTTCCAAAAAAACTT	AAGTTTTTTTGGAAACTCGGTTACAGACTTTTGATTTCATCATAGCTATTCTACGGAAT
R644	59	P	Fimbristylis littoralis	99381	99439	Fimbristylis littoralis	131081	131139	-3	1.21e-19	_	_	ATTCTGTAGAATAACTATGATGAAATCAAAAGTCTGCAACCGAGTTTCCAAAAAAACTT	AAGTTTTTTTGGAAACTCGGTTGCAGATTTTTGATTTCATCATAGCTATTCTACGGAAT
R645	59	P	Fimbristylis littoralis	106711	106769	Fimbristylis littoralis	128899	128957	-3	1.21e-19	_	_	TCAATAAAAAGAATTGATAAGAATAATTCAGTAAGATTTGAATAGAATACTCAATACAA	TTGTATTGAGTATTCAATTCAAATCCTACTGAATTATTCTTATCAATTCTTTTTATGGA
R646	59	P	Fimbristylis littoralis	106711	106769	Fimbristylis littoralis	128721	128779	-3	1.21e-19	_	_	TCAATAAAAAGAATTGATAAGAATAATTCAGTAAGATTTGAATAGAATACTCAATACAA	TTGTATTGAGTATTCAATTCAAATCCTACTGAATTATTCTTATCAATTCTTTTTATGGA
R647	59	P	Fimbristylis littoralis	74609	74667	Fimbristylis littoralis	99381	99439	-3	1.21e-19	_	_	AAGTTTTTTTGGAAACTCGGTTACAGACTTTTGATTTCATCATAGCTATTCTACGGAAT	ATTCTGTAGAATAACTATGATGAAATCAAAAGTCTGCAACCGAGTTTCCAAAAAAACTT
R648	58	F	Fimbristylis littoralis	78967	79024	Fimbristylis littoralis	168962	169019	-3	4.60e-19	_	_	AAATGAGAACTCATTGTCAGAGTCAGATGAGGGATCATCTGAGTTGGAATTGGATGAT	AAATGAGGACTCATTGTCAGAGTCAGATGAGGGATCATCTGAGTTGGAATCAGATGAT
R649	58	F	Fimbristylis littoralis	72231	72288	Fimbristylis littoralis	133343	133400	-2	8.21e-21	_	_	CTTTTTCTGGGACCTAATTAGGAGTTTTTCATCCCAATACAGTAATCAAAAAAATAGA	CTTTTTCTGGGACCTAATTAGGAGTTTTTCATCCCAATAAAATAATCAAAAAAATAGA
R650	58	F	Fimbristylis littoralis	72231	72288	Fimbristylis littoralis	129481	129538	-2	8.21e-21	_	_	CTTTTTCTGGGACCTAATTAGGAGTTTTTCATCCCAATACAGTAATCAAAAAAATAGA	CTTTTTCTGGGACCTAATTAGGAGTTTTTCATCCCAATAAAATAATCAAAAAAATAGA
R651	58	F	Fimbristylis littoralis	68778	68835	Fimbristylis littoralis	69066	69123	0	5.52e-25	rpoC2	rpoC2	GAATACCAAACGTTAATGGAGGATCAAGAAACACAAGAATTGAGTCCAGAATACCAAA	GAATACCAAACGTTAATGGAGGATCAAGAAACACAAGAATTGAGTCCAGAATACCAAA
R652	58	F	Fimbristylis littoralis	68970	69027	Fimbristylis littoralis	69159	69216	-3	4.60e-19	rpoC2	rpoC2	GAATACCAAATGTTAATTGAAGATCAAGAAACACAAGAATTGAGTCCGGAATACCAAA	GAATACCAAATGTTAAATGAGGATCAAGAAACACAAGAATTGAATCCGGAATACCAAA
R653	58	F	Fimbristylis littoralis	68751	68808	Fimbristylis littoralis	69087	69144	-3	4.60e-19	rpoC2	rpoC2	GATCAAGAAACACAAGAATTGAGTCCAGAATACCAAACGTTAATGGAGGATCAAGAAA	GATCAAGAAACACAAGAATTGAGTCCAGAATACCAAATGTTAATAGAGAATCAAGAAA
R654	58	F	Fimbristylis littoralis	72434	72491	Fimbristylis littoralis	74511	74568	-2	8.21e-21	_	_	GGAAGTCGCCATCATGATCCTATTATCTGTCTCACTAATTTATGTTTTCAGTCAAATT	GGAAGTCGCCATCATGATCCTATTATCTGTCTCACTAATTTATCTTTTCATTCAAATT
R655	58	F	Fimbristylis littoralis	72434	72491	Fimbristylis littoralis	131672	131729	-2	8.21e-21	_	_	GGAAGTCGCCATCATGATCCTATTATCTGTCTCACTAATTTATGTTTTCAGTCAAATT	GGAAGTCGCCATCATGATCCTATTATCTGTCTCACTAATTTATCTTTTCATTCAAATT
R656	58	F	Fimbristylis littoralis	72434	72491	Fimbristylis littoralis	129705	129762	-3	4.60e-19	_	_	GGAAGTCGCCATCATGATCCTATTATCTGTCTCACTAATTTATGTTTTCAGTCAAATT	GGAAGTCGCCATCATGATCCTATTATCTGTCTTAATAATTTATCTTTTCAGTCAAATT
R657	58	F	Fimbristylis littoralis	74511	74568	Fimbristylis littoralis	129705	129762	-3	4.60e-19	_	_	GGAAGTCGCCATCATGATCCTATTATCTGTCTCACTAATTTATCTTTTCATTCAAATT	GGAAGTCGCCATCATGATCCTATTATCTGTCTTAATAATTTATCTTTTCAGTCAAATT
R658	58	F	Fimbristylis littoralis	129705	129762	Fimbristylis littoralis	131672	131729	-3	4.60e-19	_	_	GGAAGTCGCCATCATGATCCTATTATCTGTCTTAATAATTTATCTTTTCAGTCAAATT	GGAAGTCGCCATCATGATCCTATTATCTGTCTCACTAATTTATCTTTTCATTCAAATT
R659	58	F	Fimbristylis littoralis	73076	73133	Fimbristylis littoralis	130248	130305	-3	4.60e-19	_	_	GGACTCAACTGTGGAATTTGAGAACGAACATTTGTACCTTTTAGTACAAATTATGCTT	GGACTCAACTGCGGAATTTAAGAACAAACATTTGTACCTTTTAGTACAAATTATGCTT
R660	58	F	Fimbristylis littoralis	52867	52924	Fimbristylis littoralis	187656	187713	-3	4.60e-19	_	_	TCAGAAAAAGTCATTGCTATAAATCTTTTGTAGCAATGACCTATCACAGCTGATTACT	TCAGAAAAAGTCATTGCTACAAATCTTCTGTAGCAATGACCTATCACAACTGATTACT
R661	58	P	Fimbristylis littoralis	72231	72288	Fimbristylis littoralis	182737	182794	-2	8.21e-21	_	_	CTTTTTCTGGGACCTAATTAGGAGTTTTTCATCCCAATACAGTAATCAAAAAAATAGA	TCTATTTTTTTGATTATTTTATTGGGATGAAAAACTCCTAATTAGGTCCCAGAAAAAG
R662	58	P	Fimbristylis littoralis	72434	72491	Fimbristylis littoralis	182513	182570	-3	4.60e-19	_	_	GGAAGTCGCCATCATGATCCTATTATCTGTCTCACTAATTTATGTTTTCAGTCAAATT	AATTTGACTGAAAAGATAAATTATTAAGACAGATAATAGGATCATGATGGCGACTTCC
R663	58	P	Fimbristylis littoralis	131672	131729	Fimbristylis littoralis	182513	182570	-3	4.60e-19	_	_	GGAAGTCGCCATCATGATCCTATTATCTGTCTCACTAATTTATCTTTTCATTCAAATT	AATTTGACTGAAAAGATAAATTATTAAGACAGATAATAGGATCATGATGGCGACTTCC
R664	58	P	Fimbristylis littoralis	74511	74568	Fimbristylis littoralis	182513	182570	-3	4.60e-19	_	_	GGAAGTCGCCATCATGATCCTATTATCTGTCTCACTAATTTATCTTTTCATTCAAATT	AATTTGACTGAAAAGATAAATTATTAAGACAGATAATAGGATCATGATGGCGACTTCC
R665	58	P	Fimbristylis littoralis	73076	73133	Fimbristylis littoralis	181970	182027	-3	4.60e-19	_	_	GGACTCAACTGTGGAATTTGAGAACGAACATTTGTACCTTTTAGTACAAATTATGCTT	AAGCATAATTTGTACTAAAAGGTACAAATGTTTGTTCTTAAATTCCGCAGTTGAGTCC
R666	58	P	Fimbristylis littoralis	72434	72491	Fimbristylis littoralis	180546	180603	-2	8.21e-21	_	_	GGAAGTCGCCATCATGATCCTATTATCTGTCTCACTAATTTATGTTTTCAGTCAAATT	AATTTGAATGAAAAGATAAATTAGTGAGACAGATAATAGGATCATGATGGCGACTTCC
R667	58	P	Fimbristylis littoralis	129705	129762	Fimbristylis littoralis	180546	180603	-3	4.60e-19	_	_	GGAAGTCGCCATCATGATCCTATTATCTGTCTTAATAATTTATCTTTTCAGTCAAATT	AATTTGAATGAAAAGATAAATTAGTGAGACAGATAATAGGATCATGATGGCGACTTCC
R668	58	P	Fimbristylis littoralis	72231	72288	Fimbristylis littoralis	178875	178932	-2	8.21e-21	_	_	CTTTTTCTGGGACCTAATTAGGAGTTTTTCATCCCAATACAGTAATCAAAAAAATAGA	TCTATTTTTTTGATTATTTTATTGGGATGAAAAACTCCTAATTAGGTCCCAGAAAAAG
R669	58	P	Fimbristylis littoralis	78967	79024	Fimbristylis littoralis	143256	143313	-3	4.60e-19	_	_	AAATGAGAACTCATTGTCAGAGTCAGATGAGGGATCATCTGAGTTGGAATTGGATGAT	ATCATCTGATTCCAACTCAGATGATCCCTCATCTGACTCTGACAATGAGTCCTCATTT
R670	58	P	Fimbristylis littoralis	52867	52924	Fimbristylis littoralis	124562	124619	-3	4.60e-19	_	_	TCAGAAAAAGTCATTGCTATAAATCTTTTGTAGCAATGACCTATCACAGCTGATTACT	AGTAATCAGTTGTGATAGGTCATTGCTACAGAAGATTTGTAGCAATGACTTTTTCTGA
R671	58	P	Fimbristylis littoralis	75791	75848	Fimbristylis littoralis	106520	106577	-3	4.60e-19	rpoA	_	GTATTGAGTCAAGAATCGAAAATCAATGTTTACATTATGGCCGTTTCATTCTATCCCC	GGGGATAGAATAAAACAGCCATAAGGTAAACATTGATTTTCGATTCTTGACTCAATAC
R672	57	F	Fimbristylis littoralis	75324	75380	Fimbristylis littoralis	128409	128465	-3	1.74e-18	_	_	AGGAACCAATCCTAAACGAGTAGCATTCCCTCACGCTAGGATTATGATTCACCAACC	AGGAACCATTCCTAAACGAGTAGCATTCCCTCACGCTAGGATTACGATTCACGAACC
R673	57	F	Fimbristylis littoralis	128409	128465	Fimbristylis littoralis	132485	132541	-3	1.74e-18	_	_	AGGAACCATTCCTAAACGAGTAGCATTCCCTCACGCTAGGATTACGATTCACGAACC	AGGAACCAATCCTAAACGAGTAGCATTCCCTCACGCTAGGATTATGATTCACCAACC
R674	57	F	Fimbristylis littoralis	25175	25231	Fimbristylis littoralis	113848	113904	-3	1.74e-18	_	_	GATTCGATCTAAACTTTCCATTGGTAAATGAAATGCACAATGTTGACAAATATATTT	GATTCAATCTAAACTCTCCATTGGTAAATGAAATGCACCATGTTGACAAATATATTT
R675	57	F	Fimbristylis littoralis	25113	25169	Fimbristylis littoralis	113791	113847	-3	1.74e-18	_	_	GGATCAATAGAAACCATATTCTCATCCGTAGGATCCCAAGTACCGAAATCAATCAAA	GGATCAATAGAAAGCATATTCTCATCCGTAGGATCCCAAGTACCCGAATCAATCAAA
R676	57	F	Fimbristylis littoralis	181031	181087	Fimbristylis littoralis	183635	183691	-3	1.74e-18	_	_	TTGAGCTTGTTTTGCCGACATAAAGGTATCTCTTTCCAGATCATTCTGTACAACATC	TTGAGCTTCTTTTGCGGACATAAAGGTATCTCTTTCCAGATCATTCTGTATAACATC
R677	57	P	Fimbristylis littoralis	25113	25169	Fimbristylis littoralis	198428	198484	-3	1.74e-18	_	_	GGATCAATAGAAACCATATTCTCATCCGTAGGATCCCAAGTACCGAAATCAATCAAA	TTTGATTGATTCGGGTACTTGGGATCCTACGGATGAGAATATGCTTTCTATTGATCC
R678	57	P	Fimbristylis littoralis	25175	25231	Fimbristylis littoralis	198371	198427	-3	1.74e-18	_	_	GATTCGATCTAAACTTTCCATTGGTAAATGAAATGCACAATGTTGACAAATATATTT	AAATATATTTGTCAACATGGTGCATTTCATTTACCAATGGAGAGTTTAGATTGAATC
R679	57	P	Fimbristylis littoralis	132485	132541	Fimbristylis littoralis	183810	183866	-3	1.74e-18	_	_	AGGAACCAATCCTAAACGAGTAGCATTCCCTCACGCTAGGATTATGATTCACCAACC	GGTTCGTGAATCGTAATCCTAGCGTGAGGGAATGCTACTCGTTTAGGAATGGTTCCT
R680	57	P	Fimbristylis littoralis	75324	75380	Fimbristylis littoralis	183810	183866	-3	1.74e-18	_	_	AGGAACCAATCCTAAACGAGTAGCATTCCCTCACGCTAGGATTATGATTCACCAACC	GGTTCGTGAATCGTAATCCTAGCGTGAGGGAATGCTACTCGTTTAGGAATGGTTCCT
R681	57	P	Fimbristylis littoralis	128409	128465	Fimbristylis littoralis	179734	179790	-3	1.74e-18	_	_	AGGAACCATTCCTAAACGAGTAGCATTCCCTCACGCTAGGATTACGATTCACGAACC	GGTTGGTGAATCATAATCCTAGCGTGAGGGAATGCTACTCGTTTAGGATTGGTTCCT
R682	56	F	Fimbristylis littoralis	181040	181095	Fimbristylis littoralis	183644	183699	-3	6.61e-18	_	_	TTTTGCCGACATAAAGGTATCTCTTTCCAGATCATTCTGTACAACATCTAGAGGTT	TTTTGCGGACATAAAGGTATCTCTTTCCAGATCATTCTGTATAACATCCAGAGGTT
R683	56	F	Fimbristylis littoralis	3120	3175	Fimbristylis littoralis	122920	122975	-2	1.22e-19	_	trnM-CAU	GGAGTAGAGCAGTCTGGTAGCTCGCGAGGCTCATAACCTCGAAGTCGCGAGTTCAA	GGAGTAGAGCAGTCTGGTAGCTCGCGAGGCTCATAACCTCGAAGTCACGGGTTCAA
R684	56	F	Fimbristylis littoralis	2561	2616	Fimbristylis littoralis	122920	122975	-2	1.22e-19	_	trnM-CAU	GGAGTAGAGCAGTCTGGTAGCTCGCGAGGCTCATAACCTCGAAGTCGCGAGTTCAA	GGAGTAGAGCAGTCTGGTAGCTCGCGAGGCTCATAACCTCGAAGTCACGGGTTCAA
R685	56	F	Fimbristylis littoralis	99719	99774	Fimbristylis littoralis	197595	197650	-3	6.61e-18	_	_	TATAGAATAGATCTGCTTCCCTTTGTTCTTACGAACAGAATTCTTCCTTTATTTTT	TATAGAATAGATCTGCTTCTCTTTGTTCTTACGAACAGAGTTCTTCCCTTATTTTT
R686	56	F	Fimbristylis littoralis	155715	155770	Fimbristylis littoralis	184719	184774	-3	6.61e-18	_	_	TCAATCCAAGATCCCATCCACCCGCTAACATTCTTTTTTTGCTGCCTTATGTTTCT	TCAATCCAAGATCCCATCCACCCGCTAACGTTCTTTTGTTGCTGTCTTATGTTTCT
R687	56	F	Fimbristylis littoralis	155715	155770	Fimbristylis littoralis	180643	180698	-3	6.61e-18	_	_	TCAATCCAAGATCCCATCCACCCGCTAACATTCTTTTTTTGCTGCCTTATGTTTCT	TCAATCCAAGATCCCATCCACCCGCTAACGTTCTTTTGTTGCTGTCTTATGTTTCT
R688	56	P	Fimbristylis littoralis	3120	3175	Fimbristylis littoralis	189300	189355	-2	1.22e-19	_	trnM-CAU	GGAGTAGAGCAGTCTGGTAGCTCGCGAGGCTCATAACCTCGAAGTCGCGAGTTCAA	TTGAACCCGTGACTTCGAGGTTATGAGCCTCGCGAGCTACCAGACTGCTCTACTCC
R689	56	P	Fimbristylis littoralis	2561	2616	Fimbristylis littoralis	189300	189355	-2	1.22e-19	_	trnM-CAU	GGAGTAGAGCAGTCTGGTAGCTCGCGAGGCTCATAACCTCGAAGTCGCGAGTTCAA	TTGAACCCGTGACTTCGAGGTTATGAGCCTCGCGAGCTACCAGACTGCTCTACTCC
R690	56	P	Fimbristylis littoralis	74416	74471	Fimbristylis littoralis	155715	155770	-3	6.61e-18	_	_	AGAAACATAAGACAGCAACAAAAGAACGTTAGCGGGTGGATGGGATCTTGGATTGA	TCAATCCAAGATCCCATCCACCCGCTAACATTCTTTTTTTGCTGCCTTATGTTTCT
R691	56	P	Fimbristylis littoralis	127501	127556	Fimbristylis littoralis	155715	155770	-3	6.61e-18	_	_	AGAAACATAAGACAGCAACAAAAGAACGTTAGCGGGTGGATGGGATCTTGGATTGA	TCAATCCAAGATCCCATCCACCCGCTAACATTCTTTTTTTGCTGCCTTATGTTTCT
R692	56	P	Fimbristylis littoralis	131577	131632	Fimbristylis littoralis	155715	155770	-3	6.61e-18	_	_	AGAAACATAAGACAGCAACAAAAGAACGTTAGCGGGTGGATGGGATCTTGGATTGA	TCAATCCAAGATCCCATCCACCCGCTAACATTCTTTTTTTGCTGCCTTATGTTTCT
R693	56	P	Fimbristylis littoralis	99719	99774	Fimbristylis littoralis	114625	114680	-3	6.61e-18	_	_	TATAGAATAGATCTGCTTCCCTTTGTTCTTACGAACAGAATTCTTCCTTTATTTTT	AAAAATAAGGGAAGAACTCTGTTCGTAAGAACAAAGAGAAGCAGATCTATTCTATA
R694	56	P	Fimbristylis littoralis	75657	75712	Fimbristylis littoralis	106657	106712	-2	1.22e-19	_	_	GAATATTCCATTCAATAGAAATAATTGAGAAGAATAACATCCGATTGATTAAGATC	GATCTTAATCAATCGGATGTTATTCTTCTCAATTTTTTCTATTGAATAGAATATTC
R695	55	F	Fimbristylis littoralis	20454	20508	Fimbristylis littoralis	52561	52615	-2	4.72e-19	atpI	_	ACCTGACCAATTAGAAACAAAAATAAAAAGGAACATAGTTCCTATAAAGGGAACC	ACCTGACCAAATAAAAACAAAAATAAAAAGGAACATAGTTCCTATAAAGGGAACC
R696	55	F	Fimbristylis littoralis	75472	75526	Fimbristylis littoralis	127208	127262	-2	4.72e-19	_	_	GCACAACAAACAAGTCAACCTCTAGATGTTGTACAGAATGATCTGGAAAGAGATA	GCACAACAAACAGGTCAACTTCTAGATGTTGTACAGAATGATCTGGAAAGAGATA
R697	55	F	Fimbristylis littoralis	95133	95187	Fimbristylis littoralis	145305	145359	-3	2.50e-17	_	_	TTTTTTTTACTTGAACTTCAAAAAATACCTTTTTAATTCACTATCTAGATAATTA	TTTTTTTTACTTAAACTTCAAAAAATACATTTTTAATTCACTATCTAGATAACTA
R698	55	P	Fimbristylis littoralis	75472	75526	Fimbristylis littoralis	185013	185067	-2	4.72e-19	_	_	GCACAACAAACAAGTCAACCTCTAGATGTTGTACAGAATGATCTGGAAAGAGATA	TATCTCTTTCCAGATCATTCTGTACAACATCTAGAAGTTGACCTGTTTGTTGTGC
R699	55	P	Fimbristylis littoralis	95133	95187	Fimbristylis littoralis	166916	166970	-3	2.50e-17	_	_	TTTTTTTTACTTGAACTTCAAAAAATACCTTTTTAATTCACTATCTAGATAATTA	TAGTTATCTAGATAGTGAATTAAAAATGTATTTTTTGAAGTTTAAGTAAAAAAAA
R700	55	P	Fimbristylis littoralis	75472	75526	Fimbristylis littoralis	98610	98664	-2	4.72e-19	_	_	GCACAACAAACAAGTCAACCTCTAGATGTTGTACAGAATGATCTGGAAAGAGATA	TATCTCTTTCCAGATCATTCTGTACAACATCTAGAAGTTGACCTGTTTGTTGTGC
R701	55	P	Fimbristylis littoralis	32390	32444	Fimbristylis littoralis	46577	46631	-1	5.83e-21	_	_	GAGACTTTGTTGTTAATCCACAGTTTAGTCATCCAAAGGATGAGATTTGAGAAAA	TTTTCTCAAATCTCATCCTTTGGATGACTAAACTGTGGATTAACAAGAAAGTCTC
R702	54	F	Fimbristylis littoralis	68933	68986	Fimbristylis littoralis	69077	69130	-3	9.47e-17	rpoC2	rpoC2	GTTAATTGAGAATCAAGAAACACAAGAATTGAGTCCGGAATACCAAATGTTAAT	GTTAATGGAGGATCAAGAAACACAAGAATTGAGTCCAGAATACCAAATGTTAAT
R703	54	F	Fimbristylis littoralis	95263	95316	Fimbristylis littoralis	145429	145482	-3	9.47e-17	_	_	TTATTCATTTTTTTCTTCTTTTTCGATTCAAAAACCGAAAAAAGGAAAGTTAAG	TTATTGATTTTTTTCTTCTTTTTCCATTCAAAAACCGAAAATAGGAAAGTTAAG
R704	54	F	Fimbristylis littoralis	2363	2416	Fimbristylis littoralis	3397	3450	-3	9.47e-17	_	_	TATTCCATTACTTAGTTTCTTATTTTAGTATTTGTTGACAATAACAGGAAAAGG	TATTACATTACTTAATTTCTTTTTTTAGTATTTGTTGACAATAACAGGAAAAGG
R705	54	F	Fimbristylis littoralis	2922	2975	Fimbristylis littoralis	3397	3450	-3	9.47e-17	_	_	TATTCCATTACTTAGTTTCTTATTTTAGTATTTGTTGACAATAACAGGAAAAGG	TATTACATTACTTAATTTCTTTTTTTAGTATTTGTTGACAATAACAGGAAAAGG
R706	54	F	Fimbristylis littoralis	177666	177719	Fimbristylis littoralis	189722	189775	0	1.41e-22	rrn16	_	CCAGCGTTCATCCTGAGCCAGGATCAAACTCTCCATGAGATTCCTAGTTGCATT	CCAGCGTTCATCCTGAGCCAGGATCAAACTCTCCATGAGATTCCTAGTTGCATT
R707	54	F	Fimbristylis littoralis	33555	33608	Fimbristylis littoralis	177666	177719	-2	1.82e-18	_	rrn16	CCAGCGTTCATCCTGAGCCAGGATCAAACTCTCCATGAAATTCCTAATTGCATT	CCAGCGTTCATCCTGAGCCAGGATCAAACTCTCCATGAGATTCCTAGTTGCATT
R708	54	F	Fimbristylis littoralis	184075	184128	Fimbristylis littoralis	188864	188917	-3	9.47e-17	_	_	CTTCTAGATCTCTGTATAGAAAAAGTATTCGTTCCATTTGAAGTTTTTCATGGA	CTTCTAGATCTCTGTATAGAAAAAGTATTCTTTCCTTTTGAAGTCTTTCATGGA
R709	54	F	Fimbristylis littoralis	179578	179631	Fimbristylis littoralis	181047	181100	-1	2.29e-20	_	_	GACATAAAGGTATCTCTTTCCAGATCATTCTGTACAACATCTAGAGGTTGACTT	GACATAAAGGTATCTCTTTCCAGATCATTCTGTACAACATCTAGAGGTTCACTT
R710	54	F	Fimbristylis littoralis	74475	74528	Fimbristylis littoralis	127560	127613	-3	9.47e-17	_	_	GATTGGGGATTATATCAAAAAAACCTATAGTCCGCTGGAAGTCGCCATCATGAT	GATTGGGGATTATATCAAAAAAACCTATAGTCCGCTGGAAGTGGCGATAATGAT
R711	54	F	Fimbristylis littoralis	127560	127613	Fimbristylis littoralis	131636	131689	-3	9.47e-17	_	_	GATTGGGGATTATATCAAAAAAACCTATAGTCCGCTGGAAGTGGCGATAATGAT	GATTGGGGATTATATCAAAAAAACCTATAGTCCGCTGGAAGTCGCCATCATGAT
R712	54	F	Fimbristylis littoralis	123358	123411	Fimbristylis littoralis	128147	128200	-3	9.47e-17	_	_	TCCATGAAAGACTTCAAAAGGAAAGAATACTTTTTCTATACAGAGATCTAGAAG	TCCATGAAAAACTTCAAATGGAACGAATACTTTTTCTATACAGAGATCTAGAAG
R713	54	P	Fimbristylis littoralis	128147	128200	Fimbristylis littoralis	188864	188917	-3	9.47e-17	_	_	TCCATGAAAAACTTCAAATGGAACGAATACTTTTTCTATACAGAGATCTAGAAG	CTTCTAGATCTCTGTATAGAAAAAGTATTCTTTCCTTTTGAAGTCTTTCATGGA
R714	54	P	Fimbristylis littoralis	131636	131689	Fimbristylis littoralis	184662	184715	-3	9.47e-17	_	_	GATTGGGGATTATATCAAAAAAACCTATAGTCCGCTGGAAGTCGCCATCATGAT	ATCATTATCGCCACTTCCAGCGGACTATAGGTTTTTTTGATATAATCCCCAATC
R715	54	P	Fimbristylis littoralis	74475	74528	Fimbristylis littoralis	184662	184715	-3	9.47e-17	_	_	GATTGGGGATTATATCAAAAAAACCTATAGTCCGCTGGAAGTCGCCATCATGAT	ATCATTATCGCCACTTCCAGCGGACTATAGGTTTTTTTGATATAATCCCCAATC
R716	54	P	Fimbristylis littoralis	123358	123411	Fimbristylis littoralis	184075	184128	-3	9.47e-17	_	_	TCCATGAAAGACTTCAAAAGGAAAGAATACTTTTTCTATACAGAGATCTAGAAG	CTTCTAGATCTCTGTATAGAAAAAGTATTCGTTCCATTTGAAGTTTTTCATGGA
R717	54	P	Fimbristylis littoralis	127560	127613	Fimbristylis littoralis	180586	180639	-3	9.47e-17	_	_	GATTGGGGATTATATCAAAAAAACCTATAGTCCGCTGGAAGTGGCGATAATGAT	ATCATGATGGCGACTTCCAGCGGACTATAGGTTTTTTTGATATAATCCCCAATC
R718	54	P	Fimbristylis littoralis	95263	95316	Fimbristylis littoralis	166793	166846	-3	9.47e-17	_	_	TTATTCATTTTTTTCTTCTTTTTCGATTCAAAAACCGAAAAAAGGAAAGTTAAG	CTTAACTTTCCTATTTTCGGTTTTTGAATGGAAAAAGAAGAAAAAAATCAATAA
R719	54	P	Fimbristylis littoralis	129669	129722	Fimbristylis littoralis	155658	155711	-3	9.47e-17	_	_	GATTGGGGATTATATCAAAAAAACCTATAGTCCGCCGGAAGTCGCCATCATGAT	ATCATAATTGCCACTTCCGGCGGACTATAGGTTTTTTTGATATAATCCCCAATC
R720	54	P	Fimbristylis littoralis	33555	33608	Fimbristylis littoralis	134556	134609	-2	1.82e-18	_	rrn16	CCAGCGTTCATCCTGAGCCAGGATCAAACTCTCCATGAAATTCCTAATTGCATT	AATGCAACTAGGAATCTCATGGAGAGTTTGATCCTGGCTCAGGATGAACGCTGG
R721	54	P	Fimbristylis littoralis	73914	73967	Fimbristylis littoralis	99386	99439	-3	9.47e-17	_	_	AAGTTTTTTTGGAAACTCCGTTGCAGATTTTTGATTTCATCATAGCTATTCTAC	GTAGAATAACTATGATGAAATCAAAAGTCTGCAACCGAGTTTCCAAAAAAACTT
R722	54	P	Fimbristylis littoralis	26307	26360	Fimbristylis littoralis	26307	26360	0	1.41e-22	_	_	AAAAAAAAAAATAGATATATATAGATATATCTATATATATCTATTTTTTTTTTT	AAAAAAAAAAATAGATATATATAGATATATCTATATATATCTATTTTTTTTTTT
R723	53	F	Fimbristylis littoralis	22108	22160	Fimbristylis littoralis	196471	196523	0	5.65e-22	_	_	AAGATTGGAAGAACAAAAAGATTCTTCCCTGTATTCAACTGAACTTATAGCAG	AAGATTGGAAGAACAAAAAGATTCTTCCCTGTATTCAACTGAACTTATAGCAG
R724	53	F	Fimbristylis littoralis	127210	127262	Fimbristylis littoralis	132635	132687	-2	7.01e-18	_	_	ACAACAAACAGGTCAACTTCTAGATGTTGTACAGAATGATCTGGAAAGAGATA	ACAACAAACAAGTCAACCTCTAGATGTTGTACAGAATGATCTGGAAAGAGATA
R725	53	F	Fimbristylis littoralis	179588	179640	Fimbristylis littoralis	185013	185065	-2	7.01e-18	_	_	TATCTCTTTCCAGATCATTCTGTACAACATCTAGAGGTTGACTTGTTTGTTGT	TATCTCTTTCCAGATCATTCTGTACAACATCTAGAAGTTGACCTGTTTGTTGT
R726	53	F	Fimbristylis littoralis	98610	98662	Fimbristylis littoralis	179588	179640	-2	7.01e-18	_	_	TATCTCTTTCCAGATCATTCTGTACAACATCTAGAAGTTGACCTGTTTGTTGT	TATCTCTTTCCAGATCATTCTGTACAACATCTAGAGGTTGACTTGTTTGTTGT
R727	53	F	Fimbristylis littoralis	127359	127411	Fimbristylis littoralis	132801	132853	-3	3.58e-16	_	_	TCTCAATTCTTTTTATGGAGTATTCCATTCAATAGAGATAATTGAGAAGAATA	TCTCAATTCTTTTTATGGAGTATTCCATTCACGAGAGATAATTGAGAAAAATA
R728	53	F	Fimbristylis littoralis	179422	179474	Fimbristylis littoralis	184864	184916	-3	3.58e-16	_	_	TATTTTTCTCAATTATCTCTCGTGAATGGAATACTCCATAAAAAGAATTGAGA	TATTCTTCTCAATTATCTCTATTGAATGGAATACTCCATAAAAAGAATTGAGA
R729	53	P	Fimbristylis littoralis	132635	132687	Fimbristylis littoralis	185013	185065	-2	7.01e-18	_	_	ACAACAAACAAGTCAACCTCTAGATGTTGTACAGAATGATCTGGAAAGAGATA	TATCTCTTTCCAGATCATTCTGTACAACATCTAGAAGTTGACCTGTTTGTTGT
R730	53	P	Fimbristylis littoralis	132801	132853	Fimbristylis littoralis	184864	184916	-3	3.58e-16	_	_	TCTCAATTCTTTTTATGGAGTATTCCATTCACGAGAGATAATTGAGAAAAATA	TATTCTTCTCAATTATCTCTATTGAATGGAATACTCCATAAAAAGAATTGAGA
R731	53	P	Fimbristylis littoralis	127210	127262	Fimbristylis littoralis	179588	179640	-2	7.01e-18	_	_	ACAACAAACAGGTCAACTTCTAGATGTTGTACAGAATGATCTGGAAAGAGATA	TATCTCTTTCCAGATCATTCTGTACAACATCTAGAGGTTGACTTGTTTGTTGT
R732	53	P	Fimbristylis littoralis	127359	127411	Fimbristylis littoralis	179422	179474	-3	3.58e-16	_	_	TCTCAATTCTTTTTATGGAGTATTCCATTCAATAGAGATAATTGAGAAGAATA	TATTTTTCTCAATTATCTCTCGTGAATGGAATACTCCATAAAAAGAATTGAGA
R733	53	P	Fimbristylis littoralis	98610	98662	Fimbristylis littoralis	132635	132687	-2	7.01e-18	_	_	TATCTCTTTCCAGATCATTCTGTACAACATCTAGAAGTTGACCTGTTTGTTGT	ACAACAAACAAGTCAACCTCTAGATGTTGTACAGAATGATCTGGAAAGAGATA
R734	53	P	Fimbristylis littoralis	22108	22160	Fimbristylis littoralis	115752	115804	0	5.65e-22	_	_	AAGATTGGAAGAACAAAAAGATTCTTCCCTGTATTCAACTGAACTTATAGCAG	CTGCTATAAGTTCAGTTGAATACAGGGAAGAATCTTTTTGTTCTTCCAATCTT
R735	52	F	Fimbristylis littoralis	68928	68979	Fimbristylis littoralis	69165	69216	-3	1.35e-15	rpoC2	rpoC2	CAAATGTTAATTGAGAATCAAGAAACACAAGAATTGAGTCCGGAATACCAAA	CAAATGTTAAATGAGGATCAAGAAACACAAGAATTGAATCCGGAATACCAAA
R736	52	F	Fimbristylis littoralis	179644	179695	Fimbristylis littoralis	188513	188564	-1	3.53e-19	_	_	TACAGCTCCGCAATTGTCTTACGAAGTTCAAACATTTCGTCTGCTTCTATTT	TACAGCTCCGCAATTGTCTTACGAAGTTCAAACATTTCGTCTGCTTCCATTT
R737	52	F	Fimbristylis littoralis	122924	122975	Fimbristylis littoralis	134067	134118	-3	1.35e-15	trnM-CAU	trnfM-CAU	TAGAGCAGTCTGGTAGCTCGCGAGGCTCATAACCTCGAAGTCACGGGTTCAA	TAGAGCAGTCTGGTAGCTCACGAAGCTCATAACCTCAAAGTCACGGGTTCAA
R738	52	F	Fimbristylis littoralis	75333	75384	Fimbristylis littoralis	128418	128469	-3	1.35e-15	_	_	TCCTAAACGAGTAGCATTCCCTCACGCTAGGATTATGATTCACCAACCAGCT	TCCTAAACGAGTAGCATTCCCTCACGCTAGGATTACGATTCACGAACCTGCT
R739	52	F	Fimbristylis littoralis	128418	128469	Fimbristylis littoralis	132494	132545	-3	1.35e-15	_	_	TCCTAAACGAGTAGCATTCCCTCACGCTAGGATTACGATTCACGAACCTGCT	TCCTAAACGAGTAGCATTCCCTCACGCTAGGATTATGATTCACCAACCAGCT
R740	52	F	Fimbristylis littoralis	75637	75688	Fimbristylis littoralis	131443	131494	-3	1.35e-15	_	_	TTATCTCAATTCTTTTTATGGAATATTCCATTCAATAGAAATAATTGAGAAG	TTTTCTCAATTCTTTTTATGGAGTATTCCATTCAATAGAGATAATTGAGAAG
R741	52	F	Fimbristylis littoralis	99965	100016	Fimbristylis littoralis	197834	197885	-3	1.35e-15	psbB	_	TGCTTTCTGTTCATATAATGCACACAGCTCTAGTTGCTGGTTGGGCCGGTTC	TGCTTTCTGTTTCTATAATGCACACAGCTCTAGTTGTTGGTTGGGCCGGTTC
R742	52	F	Fimbristylis littoralis	178157	178208	Fimbristylis littoralis	189300	189351	-3	1.35e-15	trnfM-CAU	trnM-CAU	TTGAACCCGTGACTTTGAGGTTATGAGCTTCGTGAGCTACCAGACTGCTCTA	TTGAACCCGTGACTTCGAGGTTATGAGCCTCGCGAGCTACCAGACTGCTCTA
R743	52	P	Fimbristylis littoralis	134067	134118	Fimbristylis littoralis	189300	189351	-3	1.35e-15	trnfM-CAU	trnM-CAU	TAGAGCAGTCTGGTAGCTCACGAAGCTCATAACCTCAAAGTCACGGGTTCAA	TTGAACCCGTGACTTCGAGGTTATGAGCCTCGCGAGCTACCAGACTGCTCTA
R744	52	P	Fimbristylis littoralis	75333	75384	Fimbristylis littoralis	183806	183857	-3	1.35e-15	_	_	TCCTAAACGAGTAGCATTCCCTCACGCTAGGATTATGATTCACCAACCAGCT	AGCAGGTTCGTGAATCGTAATCCTAGCGTGAGGGAATGCTACTCGTTTAGGA
R745	52	P	Fimbristylis littoralis	132494	132545	Fimbristylis littoralis	183806	183857	-3	1.35e-15	_	_	TCCTAAACGAGTAGCATTCCCTCACGCTAGGATTATGATTCACCAACCAGCT	AGCAGGTTCGTGAATCGTAATCCTAGCGTGAGGGAATGCTACTCGTTTAGGA
R746	52	P	Fimbristylis littoralis	75637	75688	Fimbristylis littoralis	180781	180832	-3	1.35e-15	_	_	TTATCTCAATTCTTTTTATGGAATATTCCATTCAATAGAAATAATTGAGAAG	CTTCTCAATTATCTCTATTGAATGGAATACTCCATAAAAAGAATTGAGAAAA
R747	52	P	Fimbristylis littoralis	128418	128469	Fimbristylis littoralis	179730	179781	-3	1.35e-15	_	_	TCCTAAACGAGTAGCATTCCCTCACGCTAGGATTACGATTCACGAACCTGCT	AGCTGGTTGGTGAATCATAATCCTAGCGTGAGGGAATGCTACTCGTTTAGGA
R748	52	P	Fimbristylis littoralis	122924	122975	Fimbristylis littoralis	178157	178208	-3	1.35e-15	trnM-CAU	trnfM-CAU	TAGAGCAGTCTGGTAGCTCGCGAGGCTCATAACCTCGAAGTCACGGGTTCAA	TTGAACCCGTGACTTTGAGGTTATGAGCTTCGTGAGCTACCAGACTGCTCTA
R749	52	P	Fimbristylis littoralis	99965	100016	Fimbristylis littoralis	114390	114441	-3	1.35e-15	psbB	_	TGCTTTCTGTTCATATAATGCACACAGCTCTAGTTGCTGGTTGGGCCGGTTC	GAACCGGCCCAACCAACAACTAGAGCTGTGTGCATTATAGAAACAGAAAGCA
R750	51	F	Fimbristylis littoralis	74151	74201	Fimbristylis littoralis	123785	123835	-3	5.09e-15	_	_	CTAGATGTTGTACAGAATGATCTGGAAAGAGATACCCTTATATCCGGAAAA	CTAGATGTTGTACAGAATGATCTGGAAAGAGATACCTTTATGTCCGCAAAA
R751	51	F	Fimbristylis littoralis	74151	74201	Fimbristylis littoralis	75493	75543	-3	5.09e-15	_	_	CTAGATGTTGTACAGAATGATCTGGAAAGAGATACCCTTATATCCGGAAAA	CTAGATGTTGTACAGAATGATCTGGAAAGAGATACCTTTATGTCCGCAAAA
R752	51	F	Fimbristylis littoralis	74151	74201	Fimbristylis littoralis	132654	132704	-3	5.09e-15	_	_	CTAGATGTTGTACAGAATGATCTGGAAAGAGATACCCTTATATCCGGAAAA	CTAGATGTTGTACAGAATGATCTGGAAAGAGATACCTTTATGTCCGCAAAA
R753	51	F	Fimbristylis littoralis	123785	123835	Fimbristylis littoralis	131316	131366	-3	5.09e-15	_	_	CTAGATGTTGTACAGAATGATCTGGAAAGAGATACCTTTATGTCCGCAAAA	CTAGATGTTGTACAGAATGATCTGGAAAGAGATACCCTTATATCCGGAAAA
R754	51	F	Fimbristylis littoralis	75493	75543	Fimbristylis littoralis	131316	131366	-3	5.09e-15	_	_	CTAGATGTTGTACAGAATGATCTGGAAAGAGATACCTTTATGTCCGCAAAA	CTAGATGTTGTACAGAATGATCTGGAAAGAGATACCCTTATATCCGGAAAA
R755	51	F	Fimbristylis littoralis	131316	131366	Fimbristylis littoralis	132654	132704	-3	5.09e-15	_	_	CTAGATGTTGTACAGAATGATCTGGAAAGAGATACCCTTATATCCGGAAAA	CTAGATGTTGTACAGAATGATCTGGAAAGAGATACCTTTATGTCCGCAAAA
R756	51	F	Fimbristylis littoralis	18593	18643	Fimbristylis littoralis	143606	143656	-3	5.09e-15	atpF	_	AGAAAATGAAAGAATCGGTTACATTTTTCATATTTTCTCCTCTTATAGATA	AGAAAACGAAAGAATCGGTTACATTTTTCATGTGTTCTCCTCTTATAGATA
R757	51	F	Fimbristylis littoralis	122621	122671	Fimbristylis littoralis	134677	134727	-1	1.38e-18	_	rrn16	GCAAGAACCTGCCCTTGGTAGGGGAACAACAACTGGAAACGGTTGCTAATA	GCAAGAACCTGCCCTTGGGAGGGGAACAACAACTGGAAACGGTTGCTAATA
R758	51	F	Fimbristylis littoralis	180909	180959	Fimbristylis littoralis	188440	188490	-3	5.09e-15	_	_	TTTTCCGGATATAAGGGTATCTCTTTCCAGATCATTCTGTACAACATCTAG	TTTTGCGGACATAAAGGTATCTCTTTCCAGATCATTCTGTACAACATCTAG
R759	51	F	Fimbristylis littoralis	179571	179621	Fimbristylis littoralis	180909	180959	-3	5.09e-15	_	_	TTTTGCGGACATAAAGGTATCTCTTTCCAGATCATTCTGTACAACATCTAG	TTTTCCGGATATAAGGGTATCTCTTTCCAGATCATTCTGTACAACATCTAG
R760	51	F	Fimbristylis littoralis	79549	79599	Fimbristylis littoralis	169531	169581	-3	5.09e-15	_	_	GTTCTATTTTCTCAAAGAAAATCTCGAGAAATCAAAATATCTATCTTTCGG	GTTCTATTTTCTCAAAGAAAATCTCGAGAAATCCATATATCTACCTTTCGG
R761	51	F	Fimbristylis littoralis	20697	20747	Fimbristylis littoralis	52804	52854	-3	5.09e-15	atpI	_	TCCTATTTGCCAATAGAGATGTTGGCCTACTTCTACAGCAGATATCTCAAA	TCGTATTTGCCAATAGAGATGTTGACCTACTTCTACAGCAGATATGTCAAA
R762	51	F	Fimbristylis littoralis	131443	131493	Fimbristylis littoralis	132798	132848	-3	5.09e-15	_	_	TTTTCTCAATTCTTTTTATGGAGTATTCCATTCAATAGAGATAATTGAGAA	TTATCTCAATTCTTTTTATGGAGTATTCCATTCACGAGAGATAATTGAGAA
R763	51	F	Fimbristylis littoralis	155844	155894	Fimbristylis littoralis	179422	179472	-3	5.09e-15	_	_	TATTCTTCTCAATTATCTCTATTGAATGGAATACTCCATAAAAAGAATTGA	TATTTTTCTCAATTATCTCTCGTGAATGGAATACTCCATAAAAAGAATTGA
R764	51	F	Fimbristylis littoralis	179427	179477	Fimbristylis littoralis	180782	180832	-3	5.09e-15	_	_	TTCTCAATTATCTCTCGTGAATGGAATACTCCATAAAAAGAATTGAGATAA	TTCTCAATTATCTCTATTGAATGGAATACTCCATAAAAAGAATTGAGAAAA
R765	51	P	Fimbristylis littoralis	134677	134727	Fimbristylis littoralis	189604	189654	-1	1.38e-18	rrn16	_	GCAAGAACCTGCCCTTGGGAGGGGAACAACAACTGGAAACGGTTGCTAATA	TATTAGCAACCGTTTCCAGTTGTTGTTCCCCTACCAAGGGCAGGTTCTTGC
R766	51	P	Fimbristylis littoralis	131316	131366	Fimbristylis littoralis	188440	188490	-3	5.09e-15	_	_	CTAGATGTTGTACAGAATGATCTGGAAAGAGATACCCTTATATCCGGAAAA	TTTTGCGGACATAAAGGTATCTCTTTCCAGATCATTCTGTACAACATCTAG
R767	51	P	Fimbristylis littoralis	74151	74201	Fimbristylis littoralis	188440	188490	-3	5.09e-15	_	_	CTAGATGTTGTACAGAATGATCTGGAAAGAGATACCCTTATATCCGGAAAA	TTTTGCGGACATAAAGGTATCTCTTTCCAGATCATTCTGTACAACATCTAG
R768	51	P	Fimbristylis littoralis	123785	123835	Fimbristylis littoralis	180909	180959	-3	5.09e-15	_	_	CTAGATGTTGTACAGAATGATCTGGAAAGAGATACCTTTATGTCCGCAAAA	TTTTCCGGATATAAGGGTATCTCTTTCCAGATCATTCTGTACAACATCTAG
R769	51	P	Fimbristylis littoralis	75493	75543	Fimbristylis littoralis	180909	180959	-3	5.09e-15	_	_	CTAGATGTTGTACAGAATGATCTGGAAAGAGATACCTTTATGTCCGCAAAA	TTTTCCGGATATAAGGGTATCTCTTTCCAGATCATTCTGTACAACATCTAG
R770	51	P	Fimbristylis littoralis	132654	132704	Fimbristylis littoralis	180909	180959	-3	5.09e-15	_	_	CTAGATGTTGTACAGAATGATCTGGAAAGAGATACCTTTATGTCCGCAAAA	TTTTCCGGATATAAGGGTATCTCTTTCCAGATCATTCTGTACAACATCTAG
R771	51	P	Fimbristylis littoralis	132798	132848	Fimbristylis littoralis	180782	180832	-3	5.09e-15	_	_	TTATCTCAATTCTTTTTATGGAGTATTCCATTCACGAGAGATAATTGAGAA	TTCTCAATTATCTCTATTGAATGGAATACTCCATAAAAAGAATTGAGAAAA
R772	51	P	Fimbristylis littoralis	131316	131366	Fimbristylis littoralis	179571	179621	-3	5.09e-15	_	_	CTAGATGTTGTACAGAATGATCTGGAAAGAGATACCCTTATATCCGGAAAA	TTTTGCGGACATAAAGGTATCTCTTTCCAGATCATTCTGTACAACATCTAG
R773	51	P	Fimbristylis littoralis	74151	74201	Fimbristylis littoralis	179571	179621	-3	5.09e-15	_	_	CTAGATGTTGTACAGAATGATCTGGAAAGAGATACCCTTATATCCGGAAAA	TTTTGCGGACATAAAGGTATCTCTTTCCAGATCATTCTGTACAACATCTAG
R774	51	P	Fimbristylis littoralis	131443	131493	Fimbristylis littoralis	179427	179477	-3	5.09e-15	_	_	TTTTCTCAATTCTTTTTATGGAGTATTCCATTCAATAGAGATAATTGAGAA	TTCTCAATTATCTCTCGTGAATGGAATACTCCATAAAAAGAATTGAGATAA
R775	51	P	Fimbristylis littoralis	122621	122671	Fimbristylis littoralis	177548	177598	-1	1.38e-18	_	rrn16	GCAAGAACCTGCCCTTGGTAGGGGAACAACAACTGGAAACGGTTGCTAATA	TATTAGCAACCGTTTCCAGTTGTTGTTCCCCTCCCAAGGGCAGGTTCTTGC
R776	51	P	Fimbristylis littoralis	18593	18643	Fimbristylis littoralis	168619	168669	-3	5.09e-15	atpF	_	AGAAAATGAAAGAATCGGTTACATTTTTCATATTTTCTCCTCTTATAGATA	TATCTATAAGAGGAGAACACATGAAAAATGTAACCGATTCTTTCGTTTTCT
R777	51	P	Fimbristylis littoralis	132803	132853	Fimbristylis littoralis	155844	155894	-3	5.09e-15	_	_	TCAATTCTTTTTATGGAGTATTCCATTCACGAGAGATAATTGAGAAAAATA	TATTCTTCTCAATTATCTCTATTGAATGGAATACTCCATAAAAAGAATTGA
R778	51	P	Fimbristylis littoralis	79549	79599	Fimbristylis littoralis	142694	142744	-3	5.09e-15	_	_	GTTCTATTTTCTCAAAGAAAATCTCGAGAAATCAAAATATCTATCTTTCGG	CCGAAAGGTAGATATATGGATTTCTCGAGATTTTCTTTGAGAAAATAGAAC
R779	51	P	Fimbristylis littoralis	75997	76047	Fimbristylis littoralis	106317	106367	0	9.05e-21	rpoA	_	GAAGATGTCGAAGAATCAATAAATGAAATAATCTTCAATTTAAAACAAATT	AATTTGTTTTAAATTGAAGATTATTTCATTTATTGATTCTTCGACATCTTC
R780	50	F	Fimbristylis littoralis	45773	45822	Fimbristylis littoralis	134508	134557	-3	1.91e-14	_	_	AAAGACAATTCCGAATCAGCTTTGTCTATGAAAAAAGAAGCTATAAGTAA	AAAGACAATTCCGAATCAGCTTTGTCTACGAACAAGGAAGCTATAAGTAA
R781	50	F	Fimbristylis littoralis	73088	73137	Fimbristylis littoralis	130260	130309	-3	1.91e-14	_	_	GGAATTTGAGAACGAACATTTGTACCTTTTAGTACAAATTATGCTTGAAT	GGAATTTAAGAACAAACATTTGTACCTTTTAGTACAAATTATGCTTCAAT
R782	50	F	Fimbristylis littoralis	36727	36776	Fimbristylis littoralis	130317	130366	0	3.62e-20	_	_	AATGTGGGGAGACCCTTGGACTCCTGATTGGAAAAGAAAAAAATAAGATT	AATGTGGGGAGACCCTTGGACTCCTGATTGGAAAAGAAAAAAATAAGATT
R783	50	F	Fimbristylis littoralis	68700	68749	Fimbristylis littoralis	69084	69133	-3	1.91e-14	rpoC2	rpoC2	GAGGATCAAGAAACACAAGAATTGAGTCCAGAATACGAAATGGTAATTGA	GAGGATCAAGAAACACAAGAATTGAGTCCAGAATACCAAATGTTAATAGA
R784	50	F	Fimbristylis littoralis	75282	75331	Fimbristylis littoralis	128367	128416	-3	1.91e-14	_	_	TACAGGATTAGCTGCATCAGGGGCATCTTTGATTCTGGCCGCAGGAACCA	TACAGGATTTGCTGTATCAGGGGCATCTTTGATTCTGGCCGGAGGAACCA
R785	50	F	Fimbristylis littoralis	128367	128416	Fimbristylis littoralis	132443	132492	-3	1.91e-14	_	_	TACAGGATTTGCTGTATCAGGGGCATCTTTGATTCTGGCCGGAGGAACCA	TACAGGATTAGCTGCATCAGGGGCATCTTTGATTCTGGCCGCAGGAACCA
R786	50	F	Fimbristylis littoralis	155613	155662	Fimbristylis littoralis	180541	180590	-3	1.91e-14	_	_	TCAATAATTTGACTGAAAAGATAAATTATTGAGACAGATAATAGAATCAT	TCAATAATTTGAATGAAAAGATAAATTAGTGAGACAGATAATAGGATCAT
R787	50	F	Fimbristylis littoralis	155613	155662	Fimbristylis littoralis	184617	184666	-3	1.91e-14	_	_	TCAATAATTTGACTGAAAAGATAAATTATTGAGACAGATAATAGAATCAT	TCAATAATTTGAATGAAAAGATAAATTAGTGAGACAGCTAATAGAATCAT
R788	50	F	Fimbristylis littoralis	53578	53627	Fimbristylis littoralis	63361	63410	-3	1.91e-14	_	_	TAAATCCAATTTGCAGTTTTGGAATTACATTTCTATTTCTTTTTTGATTT	TAATTCCAATTTGCAATTTTGGAATTGCATTTCTATTTCTTTTTTGATTT
R789	50	F	Fimbristylis littoralis	25191	25240	Fimbristylis littoralis	113864	113913	-3	1.91e-14	_	_	TCCATTGGTAAATGAAATGCACAATGTTGACAAATATATTTATTTCTTTG	TCCATTGGTAAATGAAATGCACCATGTTGACAAATATATTTGTTTTTTTG
R790	50	F	Fimbristylis littoralis	24307	24356	Fimbristylis littoralis	24388	24437	-3	1.91e-14	_	_	ATTCTGTTGATTGTTCTGATTCTGTTGATTCTTCTGATTCTTGTGATTTT	ATTCTTGTGATTGTTCTGATTCTGTTGATTCGTCTGATTCTTGTGATTTT
R791	50	F	Fimbristylis littoralis	179783	179832	Fimbristylis littoralis	183859	183908	-3	1.91e-14	_	_	TGGTTCCTGCGGCCAGAATCAAAGATGCCCCTGATGCAGCTAATCCTGTA	TGGTTCCTCCGGCCAGAATCAAAGATGCCCCTGATACAGCAAATCCTGTA
R792	50	F	Fimbristylis littoralis	24314	24363	Fimbristylis littoralis	24359	24408	-3	1.91e-14	_	_	TGATTGTTCTGATTCTGTTGATTCTTCTGATTCTTGTGATTTTTCTGATT	TGATTTTTCTGATTCTGTTGATTCTTCTAATTCTTGTGATTGTTCTGATT
R793	50	P	Fimbristylis littoralis	25191	25240	Fimbristylis littoralis	198362	198411	-3	1.91e-14	_	_	TCCATTGGTAAATGAAATGCACAATGTTGACAAATATATTTATTTCTTTG	CAAAAAAACAAATATATTTGTCAACATGGTGCATTTCATTTACCAATGGA
R794	50	P	Fimbristylis littoralis	132443	132492	Fimbristylis littoralis	183859	183908	-3	1.91e-14	_	_	TACAGGATTAGCTGCATCAGGGGCATCTTTGATTCTGGCCGCAGGAACCA	TGGTTCCTCCGGCCAGAATCAAAGATGCCCCTGATACAGCAAATCCTGTA
R795	50	P	Fimbristylis littoralis	75282	75331	Fimbristylis littoralis	183859	183908	-3	1.91e-14	_	_	TACAGGATTAGCTGCATCAGGGGCATCTTTGATTCTGGCCGCAGGAACCA	TGGTTCCTCCGGCCAGAATCAAAGATGCCCCTGATACAGCAAATCCTGTA
R796	50	P	Fimbristylis littoralis	73088	73137	Fimbristylis littoralis	181966	182015	-3	1.91e-14	_	_	GGAATTTGAGAACGAACATTTGTACCTTTTAGTACAAATTATGCTTGAAT	ATTGAAGCATAATTTGTACTAAAAGGTACAAATGTTTGTTCTTAAATTCC
R797	50	P	Fimbristylis littoralis	36727	36776	Fimbristylis littoralis	181909	181958	0	3.62e-20	_	_	AATGTGGGGAGACCCTTGGACTCCTGATTGGAAAAGAAAAAAATAAGATT	AATCTTATTTTTTTCTTTTCCAATCAGGAGTCCAAGGGTCTCCCCACATT
R798	50	P	Fimbristylis littoralis	128367	128416	Fimbristylis littoralis	179783	179832	-3	1.91e-14	_	_	TACAGGATTTGCTGTATCAGGGGCATCTTTGATTCTGGCCGGAGGAACCA	TGGTTCCTGCGGCCAGAATCAAAGATGCCCCTGATGCAGCTAATCCTGTA
R799	50	P	Fimbristylis littoralis	45773	45822	Fimbristylis littoralis	177718	177767	-3	1.91e-14	_	_	AAAGACAATTCCGAATCAGCTTTGTCTATGAAAAAAGAAGCTATAAGTAA	TTACTTATAGCTTCCTTGTTCGTAGACAAAGCTGATTCGGAATTGTCTTT
R800	50	P	Fimbristylis littoralis	127609	127658	Fimbristylis littoralis	155613	155662	-3	1.91e-14	_	_	ATGATTCTATTAGCTGTCTCACTAATTTATCTTTTCATTCAAATTATTGA	TCAATAATTTGACTGAAAAGATAAATTATTGAGACAGATAATAGAATCAT
R801	50	P	Fimbristylis littoralis	131685	131734	Fimbristylis littoralis	155613	155662	-3	1.91e-14	_	_	ATGATCCTATTATCTGTCTCACTAATTTATCTTTTCATTCAAATTATTGA	TCAATAATTTGACTGAAAAGATAAATTATTGAGACAGATAATAGAATCAT
R802	50	P	Fimbristylis littoralis	74524	74573	Fimbristylis littoralis	155613	155662	-3	1.91e-14	_	_	ATGATCCTATTATCTGTCTCACTAATTTATCTTTTCATTCAAATTATTGA	TCAATAATTTGACTGAAAAGATAAATTATTGAGACAGATAATAGAATCAT
R803	50	P	Fimbristylis littoralis	71597	71646	Fimbristylis littoralis	107004	107053	-1	5.43e-18	_	_	ATATAATAAGCAGCAATTCCCCTCAATCTGTTGATTGAGGGAATAGCAAA	TTTCCTATTCCCTCAATCAACAGATTGAGGGGAATTGCTGCTTATTATAT
R804	49	F	Fimbristylis littoralis	32374	32422	Fimbristylis littoralis	178105	178153	-3	7.20e-14	_	_	AAAAGAAATGGATGACGAGACTTTGTTGTTAATCCACAGTTTAGTCATC	AAAAAAAATGGATGACGAGACTTTCTTGTTAATGCACAGTTTAGTCATC
R805	49	F	Fimbristylis littoralis	79485	79533	Fimbristylis littoralis	169467	169515	-2	1.53e-15	_	_	GATTCACAAATTCATGAGCTCCTTTTAAGCTCTCGTTGCGAATTAGTTT	GATTCGCAAATTCATGAGCTCCCTTTAAGCTCTCGTTGCGAATTAGTTT
R806	49	F	Fimbristylis littoralis	99395	99443	Fimbristylis littoralis	184537	184585	-1	2.13e-17	_	_	CTATGATGAAATCAAAAGTCTGCAACCGAGTTTCCAAAAAAACTTGTTT	CTATGATGAAATCAAAAGTCTGCAACCGAGTTTCCAAAAAAACTTATTT
R807	49	F	Fimbristylis littoralis	99395	99443	Fimbristylis littoralis	180461	180509	-2	1.53e-15	_	_	CTATGATGAAATCAAAAGTCTGCAACCGAGTTTCCAAAAAAACTTGTTT	CTATGATGAAATCAAAAGTCTGTAACCGAGTTTCCAAAAAAACTTATTT
R808	49	F	Fimbristylis littoralis	99395	99443	Fimbristylis littoralis	181150	181198	-2	1.53e-15	_	_	CTATGATGAAATCAAAAGTCTGCAACCGAGTTTCCAAAAAAACTTGTTT	CTATGATGAAATCAAAAATCTGCAACCGAGTTTCCAAAAAAACTTATTT
R809	49	F	Fimbristylis littoralis	181047	181095	Fimbristylis littoralis	188447	188495	0	1.45e-19	_	_	GACATAAAGGTATCTCTTTCCAGATCATTCTGTACAACATCTAGAGGTT	GACATAAAGGTATCTCTTTCCAGATCATTCTGTACAACATCTAGAGGTT
R810	49	F	Fimbristylis littoralis	46599	46647	Fimbristylis littoralis	134122	134170	-3	7.20e-14	_	_	GATGACTAAACTGTGGATTAACAAGAAAGTCTCATCATCCATTTCTTTT	GATGACTAAACTGTGCATTAACAAGAAAGTCTCGTCATCCATTTTTTTT
R811	49	F	Fimbristylis littoralis	74161	74209	Fimbristylis littoralis	128591	128639	-3	7.20e-14	_	_	TACAGAATGATCTGGAAAGAGATACCCTTATATCCGGAAAAGAAGCTCA	TACAGAATGATCTGGAAAGAGATACCTTTATGTCCGCAAAAGAAGCTCA
R812	49	F	Fimbristylis littoralis	128591	128639	Fimbristylis littoralis	131326	131374	-3	7.20e-14	_	_	TACAGAATGATCTGGAAAGAGATACCTTTATGTCCGCAAAAGAAGCTCA	TACAGAATGATCTGGAAAGAGATACCCTTATATCCGGAAAAGAAGCTCA
R813	49	F	Fimbristylis littoralis	75485	75533	Fimbristylis littoralis	127221	127269	-3	7.20e-14	_	_	GTCAACCTCTAGATGTTGTACAGAATGATCTGGAAAGAGATACCTTTAT	GTCAACTTCTAGATGTTGTACAGAATGATCTGGAAAGAGATATCCTTAT
R814	49	F	Fimbristylis littoralis	127221	127269	Fimbristylis littoralis	132646	132694	-3	7.20e-14	_	_	GTCAACTTCTAGATGTTGTACAGAATGATCTGGAAAGAGATATCCTTAT	GTCAACCTCTAGATGTTGTACAGAATGATCTGGAAAGAGATACCTTTAT
R815	49	F	Fimbristylis littoralis	74285	74333	Fimbristylis littoralis	75640	75688	-3	7.20e-14	_	_	TCTCAATTCTTTTTATGGAGTATTCCATTCAATAAAGATAATTGAGAAG	TCTCAATTCTTTTTATGGAATATTCCATTCAATAGAAATAATTGAGAAG
R816	49	F	Fimbristylis littoralis	180901	180949	Fimbristylis littoralis	183636	183684	-3	7.20e-14	_	_	TGAGCTTCTTTTCCGGATATAAGGGTATCTCTTTCCAGATCATTCTGTA	TGAGCTTCTTTTGCGGACATAAAGGTATCTCTTTCCAGATCATTCTGTA
R817	49	F	Fimbristylis littoralis	597	645	Fimbristylis littoralis	1099	1147	-3	7.20e-14	_	_	TTCGAATTAGTTAGGGTTAAATAAAAATTGAATTGATTCTTTTAGTTTA	TTCGAGTTAGTTAGGGTTAAATAAAAATTGAATTGACTCTTTTAGTATA
R818	49	P	Fimbristylis littoralis	132646	132694	Fimbristylis littoralis	185006	185054	-3	7.20e-14	_	_	GTCAACCTCTAGATGTTGTACAGAATGATCTGGAAAGAGATACCTTTAT	ATAAGGATATCTCTTTCCAGATCATTCTGTACAACATCTAGAAGTTGAC
R819	49	P	Fimbristylis littoralis	75485	75533	Fimbristylis littoralis	185006	185054	-3	7.20e-14	_	_	GTCAACCTCTAGATGTTGTACAGAATGATCTGGAAAGAGATACCTTTAT	ATAAGGATATCTCTTTCCAGATCATTCTGTACAACATCTAGAAGTTGAC
R820	49	P	Fimbristylis littoralis	131326	131374	Fimbristylis littoralis	183636	183684	-3	7.20e-14	_	_	TACAGAATGATCTGGAAAGAGATACCCTTATATCCGGAAAAGAAGCTCA	TGAGCTTCTTTTGCGGACATAAAGGTATCTCTTTCCAGATCATTCTGTA
R821	49	P	Fimbristylis littoralis	74161	74209	Fimbristylis littoralis	183636	183684	-3	7.20e-14	_	_	TACAGAATGATCTGGAAAGAGATACCCTTATATCCGGAAAAGAAGCTCA	TGAGCTTCTTTTGCGGACATAAAGGTATCTCTTTCCAGATCATTCTGTA
R822	49	P	Fimbristylis littoralis	128591	128639	Fimbristylis littoralis	180901	180949	-3	7.20e-14	_	_	TACAGAATGATCTGGAAAGAGATACCTTTATGTCCGCAAAAGAAGCTCA	TGAGCTTCTTTTCCGGATATAAGGGTATCTCTTTCCAGATCATTCTGTA
R823	49	P	Fimbristylis littoralis	127221	127269	Fimbristylis littoralis	179581	179629	-3	7.20e-14	_	_	GTCAACTTCTAGATGTTGTACAGAATGATCTGGAAAGAGATATCCTTAT	ATAAAGGTATCTCTTTCCAGATCATTCTGTACAACATCTAGAGGTTGAC
R824	49	P	Fimbristylis littoralis	46599	46647	Fimbristylis littoralis	178105	178153	-3	7.20e-14	_	_	GATGACTAAACTGTGGATTAACAAGAAAGTCTCATCATCCATTTCTTTT	AAAAAAAATGGATGACGAGACTTTCTTGTTAATGCACAGTTTAGTCATC
R825	49	P	Fimbristylis littoralis	79485	79533	Fimbristylis littoralis	142760	142808	-2	1.53e-15	_	_	GATTCACAAATTCATGAGCTCCTTTTAAGCTCTCGTTGCGAATTAGTTT	AAACTAATTCGCAACGAGAGCTTAAAGGGAGCTCATGAATTTGCGAATC
R826	49	P	Fimbristylis littoralis	32374	32422	Fimbristylis littoralis	134122	134170	-3	7.20e-14	_	_	AAAAGAAATGGATGACGAGACTTTGTTGTTAATCCACAGTTTAGTCATC	GATGACTAAACTGTGCATTAACAAGAAAGTCTCGTCATCCATTTTTTTT
R827	49	P	Fimbristylis littoralis	99395	99443	Fimbristylis littoralis	131766	131814	-2	1.53e-15	_	_	CTATGATGAAATCAAAAGTCTGCAACCGAGTTTCCAAAAAAACTTGTTT	AAATAAGTTTTTTTGGAAACTCGGTTACAGACTTTTGATTTCATCATAG
R828	49	P	Fimbristylis littoralis	99395	99443	Fimbristylis littoralis	131077	131125	-2	1.53e-15	_	_	CTATGATGAAATCAAAAGTCTGCAACCGAGTTTCCAAAAAAACTTGTTT	AAATAAGTTTTTTTGGAAACTCGGTTGCAGATTTTTGATTTCATCATAG
R829	49	P	Fimbristylis littoralis	99395	99443	Fimbristylis littoralis	127690	127738	-1	2.13e-17	_	_	CTATGATGAAATCAAAAGTCTGCAACCGAGTTTCCAAAAAAACTTGTTT	AAATAAGTTTTTTTGGAAACTCGGTTGCAGACTTTTGATTTCATCATAG
R830	49	P	Fimbristylis littoralis	597	645	Fimbristylis littoralis	109912	109960	-3	7.20e-14	_	_	TTCGAATTAGTTAGGGTTAAATAAAAATTGAATTGATTCTTTTAGTTTA	TATACTAAAAGAGTCAATTCAATTTTTATTTAACCCTAACTAACTCGAA
R831	49	P	Fimbristylis littoralis	75485	75533	Fimbristylis littoralis	98603	98651	-3	7.20e-14	_	_	GTCAACCTCTAGATGTTGTACAGAATGATCTGGAAAGAGATACCTTTAT	ATAAGGATATCTCTTTCCAGATCATTCTGTACAACATCTAGAAGTTGAC
R832	48	F	Fimbristylis littoralis	123892	123939	Fimbristylis littoralis	123959	124006	-1	8.34e-17	_	_	AAAAAGAAAATCGTAAGTGATCTGAGTTATTTTTCTCAATTATTTCTA	AAAAAGAAAATCGTAAGTGATCTGAATTATTTTTCTCAATTATTTCTA
R833	48	F	Fimbristylis littoralis	127215	127262	Fimbristylis littoralis	128567	128614	-3	2.70e-13	_	_	AAACAGGTCAACTTCTAGATGTTGTACAGAATGATCTGGAAAGAGATA	AAACAGGTCAACCTCTGGATGTTATACAGAATGATCTGGAAAGAGATA
R834	48	F	Fimbristylis littoralis	155618	155665	Fimbristylis littoralis	182513	182560	-3	2.70e-13	_	_	AATTTGACTGAAAAGATAAATTATTGAGACAGATAATAGAATCATAAT	AATTTGACTGAAAAGATAAATTATTAAGACAGATAATAGGATCATGAT
R835	48	F	Fimbristylis littoralis	123589	123636	Fimbristylis littoralis	127013	127060	-3	2.70e-13	_	_	ATCAGGGGCATCTTTGATTCTGGCCGCAGGAACCATTCCTAAACGAGT	ATCAGGGGCATCTTTGATTCTGGCCGAAGGAACCATTCTTAAAGGAGT
R836	48	F	Fimbristylis littoralis	127013	127060	Fimbristylis littoralis	128382	128429	-3	2.70e-13	_	_	ATCAGGGGCATCTTTGATTCTGGCCGAAGGAACCATTCTTAAAGGAGT	ATCAGGGGCATCTTTGATTCTGGCCGGAGGAACCATTCCTAAACGAGT
R837	48	F	Fimbristylis littoralis	95318	95365	Fimbristylis littoralis	145484	145531	-1	8.34e-17	_	_	TAAAGCAATAAAAAGATATAAAGTAAACCAATCAAAAGATATAAAGGA	TAAACCAATAAAAAGATATAAAGTAAACCAATCAAAAGATATAAAGGA
R838	48	F	Fimbristylis littoralis	22382	22429	Fimbristylis littoralis	180202	180249	-2	5.88e-15	_	_	CAATGGCTTTTGCTACTCTAACCTTCCCAACCACGATTCTTTATTTTC	CAATGGCTTTTGCTACTCTAACCTTCCCAACCACGATTCTTGCTTTTC
R839	48	F	Fimbristylis littoralis	22382	22429	Fimbristylis littoralis	184278	184325	-2	5.88e-15	_	_	CAATGGCTTTTGCTACTCTAACCTTCCCAACCACGATTCTTTATTTTC	CAATGGCTTTTGCTACTCTAACCTTCCCAACCACGATTCTTGCTTTTC
R840	48	F	Fimbristylis littoralis	22382	22429	Fimbristylis littoralis	97708	97755	-2	5.88e-15	_	_	CAATGGCTTTTGCTACTCTAACCTTCCCAACCACGATTCTTTATTTTC	CAATGGCTTTTGCTACTCTAACCTTCCCAACCACGATTCTTGCTTTTC
R841	48	F	Fimbristylis littoralis	183918	183965	Fimbristylis littoralis	188711	188758	-1	8.34e-17	_	_	CACACATCAGCTAATAGAAATCCTATGGTATCATAAAGGGTGATTGCT	CACACATCAGCTAATAGAAATCCTATGGTATCATAAAGGGCGATTGCT
R842	48	F	Fimbristylis littoralis	25127	25174	Fimbristylis littoralis	113805	113852	-3	2.70e-13	_	_	CATATTCTCATCCGTAGGATCCCAAGTACCGAAATCAATCAAACATTC	CATATTCTCATCCGTAGGATCCCAAGTACCCGAATCAATCAAAGATTC
R843	48	F	Fimbristylis littoralis	24962	25009	Fimbristylis littoralis	113646	113693	-3	2.70e-13	_	_	TTTCCATATTTGACGAAAGTAAAAATAGTCAAATTCTTTATCTTGTAA	TTCCCATATTTGACGAAAGTCAAAATAGTCAAATTCTTTATCCTGTAA
R844	48	F	Fimbristylis littoralis	68826	68873	Fimbristylis littoralis	68970	69017	-3	2.70e-13	rpoC2	rpoC2	GAATACCAAAAGGTAATTGAAGATCAAGAAACACAAGAATTCAGTCCG	GAATACCAAATGTTAATTGAAGATCAAGAAACACAAGAATTGAGTCCG
R845	48	F	Fimbristylis littoralis	183846	183893	Fimbristylis littoralis	185215	185262	-3	2.70e-13	_	_	ACTCGTTTAGGAATGGTTCCTCCGGCCAGAATCAAAGATGCCCCTGAT	ACTCCTTTAAGAATGGTTCCTTCGGCCAGAATCAAAGATGCCCCTGAT
R846	48	F	Fimbristylis littoralis	98812	98859	Fimbristylis littoralis	183846	183893	-3	2.70e-13	_	_	ACTCCTTTAAGAATGGTTCCTTCGGCCAGAATCAAAGATGCCCCTGAT	ACTCGTTTAGGAATGGTTCCTCCGGCCAGAATCAAAGATGCCCCTGAT
R847	48	F	Fimbristylis littoralis	185215	185262	Fimbristylis littoralis	188639	188686	-3	2.70e-13	_	_	ACTCCTTTAAGAATGGTTCCTTCGGCCAGAATCAAAGATGCCCCTGAT	ACTCGTTTAGGAATGGTTCCTGCGGCCAGAATCAAAGATGCCCCTGAT
R848	48	F	Fimbristylis littoralis	98812	98859	Fimbristylis littoralis	188639	188686	-3	2.70e-13	_	_	ACTCCTTTAAGAATGGTTCCTTCGGCCAGAATCAAAGATGCCCCTGAT	ACTCGTTTAGGAATGGTTCCTGCGGCCAGAATCAAAGATGCCCCTGAT
R849	48	F	Fimbristylis littoralis	68991	69038	Fimbristylis littoralis	69087	69134	-3	2.70e-13	rpoC2	rpoC2	GATCAAGAAACACAAGAATTGAGTCCGGAATACCAAACGTTAATGGAG	GATCAAGAAACACAAGAATTGAGTCCAGAATACCAAATGTTAATAGAG
R850	48	F	Fimbristylis littoralis	127560	127607	Fimbristylis littoralis	129669	129716	-3	2.70e-13	_	_	GATTGGGGATTATATCAAAAAAACCTATAGTCCGCTGGAAGTGGCGAT	GATTGGGGATTATATCAAAAAAACCTATAGTCCGCCGGAAGTCGCCAT
R851	48	F	Fimbristylis littoralis	72398	72445	Fimbristylis littoralis	127560	127607	-3	2.70e-13	_	_	GATTGGGGATTATATCAAAAAAACCTATAGTCCGCGGGAAGTCGCCAT	GATTGGGGATTATATCAAAAAAACCTATAGTCCGCTGGAAGTGGCGAT
R852	48	F	Fimbristylis littoralis	20330	20377	Fimbristylis littoralis	52428	52475	-3	2.70e-13	atpI	_	TAAGACCCGCATAAAAATATGCCACTGACGTGAGTAAAGCTAAAGCAA	TAAGACCCGCATAAAAATATGCCACTGATGTAAGTAAAGTTAAAGCAA
R853	48	F	Fimbristylis littoralis	188269	188316	Fimbristylis littoralis	188336	188383	-1	8.34e-17	_	_	TAGAAATAATTGAGAAAAATAATTCAGATCACTTACGATTTTCTTTTT	TAGAAATAATTGAGAAAAATAACTCAGATCACTTACGATTTTCTTTTT
R854	48	F	Fimbristylis littoralis	183661	183708	Fimbristylis littoralis	185013	185060	-3	2.70e-13	_	_	TATCTCTTTCCAGATCATTCTGTATAACATCCAGAGGTTGACCTGTTT	TATCTCTTTCCAGATCATTCTGTACAACATCTAGAAGTTGACCTGTTT
R855	48	F	Fimbristylis littoralis	98610	98657	Fimbristylis littoralis	183661	183708	-3	2.70e-13	_	_	TATCTCTTTCCAGATCATTCTGTACAACATCTAGAAGTTGACCTGTTT	TATCTCTTTCCAGATCATTCTGTATAACATCCAGAGGTTGACCTGTTT
R856	48	F	Fimbristylis littoralis	74285	74332	Fimbristylis littoralis	132801	132848	-3	2.70e-13	_	_	TCTCAATTCTTTTTATGGAGTATTCCATTCAATAAAGATAATTGAGAA	TCTCAATTCTTTTTATGGAGTATTCCATTCACGAGAGATAATTGAGAA
R857	48	F	Fimbristylis littoralis	98466	98513	Fimbristylis littoralis	179427	179474	-3	2.70e-13	_	_	TTCTCAATTATCTCTATTGAATAGAATACTCCATAAAAAGAATTGAGA	TTCTCAATTATCTCTCGTGAATGGAATACTCCATAAAAAGAATTGAGA
R858	48	P	Fimbristylis littoralis	24962	25009	Fimbristylis littoralis	198582	198629	-3	2.70e-13	_	_	TTTCCATATTTGACGAAAGTAAAAATAGTCAAATTCTTTATCTTGTAA	TTACAGGATAAAGAATTTGACTATTTTGACTTTCGTCAAATATGGGAA
R859	48	P	Fimbristylis littoralis	25127	25174	Fimbristylis littoralis	198423	198470	-3	2.70e-13	_	_	CATATTCTCATCCGTAGGATCCCAAGTACCGAAATCAATCAAACATTC	GAATCTTTGATTGATTCGGGTACTTGGGATCCTACGGATGAGAATATG
R860	48	P	Fimbristylis littoralis	127013	127060	Fimbristylis littoralis	188639	188686	-3	2.70e-13	_	_	ATCAGGGGCATCTTTGATTCTGGCCGAAGGAACCATTCTTAAAGGAGT	ACTCGTTTAGGAATGGTTCCTGCGGCCAGAATCAAAGATGCCCCTGAT
R861	48	P	Fimbristylis littoralis	123959	124006	Fimbristylis littoralis	188336	188383	-1	8.34e-17	_	_	AAAAAGAAAATCGTAAGTGATCTGAATTATTTTTCTCAATTATTTCTA	TAGAAATAATTGAGAAAAATAACTCAGATCACTTACGATTTTCTTTTT
R862	48	P	Fimbristylis littoralis	123892	123939	Fimbristylis littoralis	188269	188316	-1	8.34e-17	_	_	AAAAAGAAAATCGTAAGTGATCTGAGTTATTTTTCTCAATTATTTCTA	TAGAAATAATTGAGAAAAATAATTCAGATCACTTACGATTTTCTTTTT
R863	48	P	Fimbristylis littoralis	123589	123636	Fimbristylis littoralis	185215	185262	-3	2.70e-13	_	_	ATCAGGGGCATCTTTGATTCTGGCCGCAGGAACCATTCCTAAACGAGT	ACTCCTTTAAGAATGGTTCCTTCGGCCAGAATCAAAGATGCCCCTGAT
R864	48	P	Fimbristylis littoralis	128382	128429	Fimbristylis littoralis	185215	185262	-3	2.70e-13	_	_	ATCAGGGGCATCTTTGATTCTGGCCGGAGGAACCATTCCTAAACGAGT	ACTCCTTTAAGAATGGTTCCTTCGGCCAGAATCAAAGATGCCCCTGAT
R865	48	P	Fimbristylis littoralis	128567	128614	Fimbristylis littoralis	185013	185060	-3	2.70e-13	_	_	AAACAGGTCAACCTCTGGATGTTATACAGAATGATCTGGAAAGAGATA	TATCTCTTTCCAGATCATTCTGTACAACATCTAGAAGTTGACCTGTTT
R866	48	P	Fimbristylis littoralis	72398	72445	Fimbristylis littoralis	184668	184715	-3	2.70e-13	_	_	GATTGGGGATTATATCAAAAAAACCTATAGTCCGCGGGAAGTCGCCAT	ATCGCCACTTCCAGCGGACTATAGGTTTTTTTGATATAATCCCCAATC
R867	48	P	Fimbristylis littoralis	129669	129716	Fimbristylis littoralis	184668	184715	-3	2.70e-13	_	_	GATTGGGGATTATATCAAAAAAACCTATAGTCCGCCGGAAGTCGCCAT	ATCGCCACTTCCAGCGGACTATAGGTTTTTTTGATATAATCCCCAATC
R868	48	P	Fimbristylis littoralis	127013	127060	Fimbristylis littoralis	183846	183893	-3	2.70e-13	_	_	ATCAGGGGCATCTTTGATTCTGGCCGAAGGAACCATTCTTAAAGGAGT	ACTCGTTTAGGAATGGTTCCTCCGGCCAGAATCAAAGATGCCCCTGAT
R869	48	P	Fimbristylis littoralis	127215	127262	Fimbristylis littoralis	183661	183708	-3	2.70e-13	_	_	AAACAGGTCAACTTCTAGATGTTGTACAGAATGATCTGGAAAGAGATA	TATCTCTTTCCAGATCATTCTGTATAACATCCAGAGGTTGACCTGTTT
R870	48	P	Fimbristylis littoralis	127560	127607	Fimbristylis littoralis	182559	182606	-3	2.70e-13	_	_	GATTGGGGATTATATCAAAAAAACCTATAGTCCGCTGGAAGTGGCGAT	ATGGCGACTTCCGGCGGACTATAGGTTTTTTTGATATAATCCCCAATC
R871	48	P	Fimbristylis littoralis	74285	74332	Fimbristylis littoralis	179427	179474	-3	2.70e-13	_	_	TCTCAATTCTTTTTATGGAGTATTCCATTCAATAAAGATAATTGAGAA	TTCTCAATTATCTCTCGTGAATGGAATACTCCATAAAAAGAATTGAGA
R872	48	P	Fimbristylis littoralis	95318	95365	Fimbristylis littoralis	166744	166791	-1	8.34e-17	_	_	TAAAGCAATAAAAAGATATAAAGTAAACCAATCAAAAGATATAAAGGA	TCCTTTATATCTTTTGATTGGTTTACTTTATATCTTTTTATTGGTTTA
R873	48	P	Fimbristylis littoralis	72398	72445	Fimbristylis littoralis	155664	155711	-3	2.70e-13	_	_	GATTGGGGATTATATCAAAAAAACCTATAGTCCGCGGGAAGTCGCCAT	ATTGCCACTTCCGGCGGACTATAGGTTTTTTTGATATAATCCCCAATC
R874	48	P	Fimbristylis littoralis	74475	74522	Fimbristylis littoralis	155664	155711	-3	2.70e-13	_	_	GATTGGGGATTATATCAAAAAAACCTATAGTCCGCTGGAAGTCGCCAT	ATTGCCACTTCCGGCGGACTATAGGTTTTTTTGATATAATCCCCAATC
R875	48	P	Fimbristylis littoralis	131636	131683	Fimbristylis littoralis	155664	155711	-3	2.70e-13	_	_	GATTGGGGATTATATCAAAAAAACCTATAGTCCGCTGGAAGTCGCCAT	ATTGCCACTTCCGGCGGACTATAGGTTTTTTTGATATAATCCCCAATC
R876	48	P	Fimbristylis littoralis	129715	129762	Fimbristylis littoralis	155618	155665	-3	2.70e-13	_	_	ATCATGATCCTATTATCTGTCTTAATAATTTATCTTTTCAGTCAAATT	AATTTGACTGAAAAGATAAATTATTGAGACAGATAATAGAATCATAAT
R877	48	P	Fimbristylis littoralis	98466	98513	Fimbristylis littoralis	132801	132848	-3	2.70e-13	_	_	TTCTCAATTATCTCTATTGAATAGAATACTCCATAAAAAGAATTGAGA	TCTCAATTCTTTTTATGGAGTATTCCATTCACGAGAGATAATTGAGAA
R878	48	P	Fimbristylis littoralis	22382	22429	Fimbristylis littoralis	132026	132073	-2	5.88e-15	_	_	CAATGGCTTTTGCTACTCTAACCTTCCCAACCACGATTCTTTATTTTC	GAAAAGCAAGAATCGTGGTTGGGAAGGTTAGAGTAGCAAAAGCCATTG
R879	48	P	Fimbristylis littoralis	98610	98657	Fimbristylis littoralis	128567	128614	-3	2.70e-13	_	_	TATCTCTTTCCAGATCATTCTGTACAACATCTAGAAGTTGACCTGTTT	AAACAGGTCAACCTCTGGATGTTATACAGAATGATCTGGAAAGAGATA
R880	48	P	Fimbristylis littoralis	98812	98859	Fimbristylis littoralis	128382	128429	-3	2.70e-13	_	_	ACTCCTTTAAGAATGGTTCCTTCGGCCAGAATCAAAGATGCCCCTGAT	ATCAGGGGCATCTTTGATTCTGGCCGGAGGAACCATTCCTAAACGAGT
R881	48	P	Fimbristylis littoralis	22382	22429	Fimbristylis littoralis	127950	127997	-2	5.88e-15	_	_	CAATGGCTTTTGCTACTCTAACCTTCCCAACCACGATTCTTTATTTTC	GAAAAGCAAGAATCGTGGTTGGGAAGGTTAGAGTAGCAAAAGCCATTG
R882	48	P	Fimbristylis littoralis	98812	98859	Fimbristylis littoralis	123589	123636	-3	2.70e-13	_	_	ACTCCTTTAAGAATGGTTCCTTCGGCCAGAATCAAAGATGCCCCTGAT	ATCAGGGGCATCTTTGATTCTGGCCGCAGGAACCATTCCTAAACGAGT
R883	48	P	Fimbristylis littoralis	22382	22429	Fimbristylis littoralis	74865	74912	-2	5.88e-15	_	_	CAATGGCTTTTGCTACTCTAACCTTCCCAACCACGATTCTTTATTTTC	GAAAAGCAAGAATCGTGGTTGGGAAGGTTAGAGTAGCAAAAGCCATTG
R884	48	P	Fimbristylis littoralis	9606	9653	Fimbristylis littoralis	9606	9653	0	5.79e-19	_	_	CAAATTGTATTTGATCAATACAATATTGTATTGATCAAATACAATTTG	CAAATTGTATTTGATCAATACAATATTGTATTGATCAAATACAATTTG
R885	47	F	Fimbristylis littoralis	45773	45819	Fimbristylis littoralis	122447	122493	-3	1.01e-12	_	_	AAAGACAATTCCGAATCAGCTTTGTCTATGAAAAAAGAAGCTATAAG	AAAGACAATTCCGAATCAGCTTTGTCTACGAACAAGGAAGCTATAAG
R886	47	F	Fimbristylis littoralis	184022	184068	Fimbristylis littoralis	188811	188857	-3	1.01e-12	_	_	ATCTTGTAAATCCAAATAGAGCAAAAGACTAATAAGTCGATTCACGT	ATCTTGCAAATCCAAATAGAGCAAAAGACCAATAAGTCGATCCACGT
R887	47	F	Fimbristylis littoralis	95146	95192	Fimbristylis littoralis	145318	145364	-3	1.01e-12	_	_	AACTTCAAAAAATACCTTTTTAATTCACTATCTAGATAATTAAATAG	AACTTCAAAAAATACATTTTTAATTCACTATCTAGATAACTAGATAG
R888	47	F	Fimbristylis littoralis	79233	79279	Fimbristylis littoralis	169228	169274	-2	2.25e-14	_	_	AGAAAAGTTTTTCTGGATAGTCTGTTCTGCCTTTATTACAAAAAATA	AGAAAAGTATTTCTGGATATTCTGTTCTGCCTTTATTACAAAAAATA
R889	47	F	Fimbristylis littoralis	123418	123464	Fimbristylis littoralis	128207	128253	-3	1.01e-12	_	_	ACGTGGATCGACTTATTGGTCTTTTGCTCTATTTGGATTTGCAAGAT	ACGTGAATCGACTTATTAGTCTTTTGCTCTATTTGGATTTACAAGAT
R890	47	F	Fimbristylis littoralis	74079	74125	Fimbristylis littoralis	128642	128688	-1	3.27e-16	_	_	ATTATGGTATTGTCGATCGCATAGCAAAAAAAGTTCTAAAAAAAAAA	ATTATGGTATTGTCGATCGCATAGCAAAAAAAGTTCTAAAAGAAAAA
R891	47	F	Fimbristylis littoralis	68778	68824	Fimbristylis littoralis	68970	69016	-3	1.01e-12	rpoC2	rpoC2	GAATACCAAACGTTAATGGAGGATCAAGAAACACAAGAATTGAGTCC	GAATACCAAATGTTAATTGAAGATCAAGAAACACAAGAATTGAGTCC
R892	47	F	Fimbristylis littoralis	69029	69075	Fimbristylis littoralis	69170	69216	-3	1.01e-12	rpoC2	rpoC2	GTTAATGGAGGATCAAGAAACACAAGAATTGAGTCCGGAATACCAAA	GTTAAATGAGGATCAAGAAACACAAGAATTGAATCCGGAATACCAAA
R893	47	F	Fimbristylis littoralis	68789	68835	Fimbristylis littoralis	68981	69027	-3	1.01e-12	rpoC2	rpoC2	GTTAATGGAGGATCAAGAAACACAAGAATTGAGTCCAGAATACCAAA	GTTAATTGAAGATCAAGAAACACAAGAATTGAGTCCGGAATACCAAA
R894	47	F	Fimbristylis littoralis	68529	68575	Fimbristylis littoralis	68745	68791	-3	1.01e-12	rpoC2	rpoC2	ATTGAGGATCAAGAAATAGAAGAATTGAGTCCAGAATACCAAACGTT	ATTGAAGATCAAGAAACACAAGAATTGAGTCCAGAATACCAAACGTT
R895	47	F	Fimbristylis littoralis	115825	115871	Fimbristylis littoralis	115870	115916	-1	3.27e-16	_	_	CATGAAGGGTGAATCAAATCCATGTTCTCCTACAAGAATATCATCCA	CATGAAGTGTGAATCAAATCCATGTTCTCCTACAAGAATATCATCCA
R896	47	F	Fimbristylis littoralis	123784	123830	Fimbristylis littoralis	127228	127274	-3	1.01e-12	_	_	TCTAGATGTTGTACAGAATGATCTGGAAAGAGATACCTTTATGTCCG	TCTAGATGTTGTACAGAATGATCTGGAAAGAGATATCCTTATATCCG
R897	47	F	Fimbristylis littoralis	21996	22042	Fimbristylis littoralis	22041	22087	-1	3.27e-16	_	_	TGGATGATATTCTTGTAGGAGAACATGGATTTGATTCACACTTCATG	TGGATGATATTCTTGTAGGAGAACATGGATTTGATTCACCCTTCATG
R898	47	F	Fimbristylis littoralis	21996	22042	Fimbristylis littoralis	196404	196450	-1	3.27e-16	_	_	TGGATGATATTCTTGTAGGAGAACATGGATTTGATTCACACTTCATG	TGGATGATATTCTTGTAGGAGAACATGGATTTGATTCACCCTTCATG
R899	47	F	Fimbristylis littoralis	22041	22087	Fimbristylis littoralis	196359	196405	-1	3.27e-16	_	_	TGGATGATATTCTTGTAGGAGAACATGGATTTGATTCACCCTTCATG	TGGATGATATTCTTGTAGGAGAACATGGATTTGATTCACACTTCATG
R900	47	F	Fimbristylis littoralis	196359	196405	Fimbristylis littoralis	196404	196450	-1	3.27e-16	_	_	TGGATGATATTCTTGTAGGAGAACATGGATTTGATTCACACTTCATG	TGGATGATATTCTTGTAGGAGAACATGGATTTGATTCACCCTTCATG
R901	47	P	Fimbristylis littoralis	115870	115916	Fimbristylis littoralis	196404	196450	-1	3.27e-16	_	_	CATGAAGTGTGAATCAAATCCATGTTCTCCTACAAGAATATCATCCA	TGGATGATATTCTTGTAGGAGAACATGGATTTGATTCACCCTTCATG
R902	47	P	Fimbristylis littoralis	115825	115871	Fimbristylis littoralis	196359	196405	-1	3.27e-16	_	_	CATGAAGGGTGAATCAAATCCATGTTCTCCTACAAGAATATCATCCA	TGGATGATATTCTTGTAGGAGAACATGGATTTGATTCACACTTCATG
R903	47	P	Fimbristylis littoralis	45773	45819	Fimbristylis littoralis	189782	189828	-3	1.01e-12	_	_	AAAGACAATTCCGAATCAGCTTTGTCTATGAAAAAAGAAGCTATAAG	CTTATAGCTTCCTTGTTCGTAGACAAAGCTGATTCGGAATTGTCTTT
R904	47	P	Fimbristylis littoralis	128207	128253	Fimbristylis littoralis	188811	188857	-3	1.01e-12	_	_	ACGTGAATCGACTTATTAGTCTTTTGCTCTATTTGGATTTACAAGAT	ATCTTGCAAATCCAAATAGAGCAAAAGACCAATAAGTCGATCCACGT
R905	47	P	Fimbristylis littoralis	127228	127274	Fimbristylis littoralis	188445	188491	-3	1.01e-12	_	_	TCTAGATGTTGTACAGAATGATCTGGAAAGAGATATCCTTATATCCG	CGGACATAAAGGTATCTCTTTCCAGATCATTCTGTACAACATCTAGA
R906	47	P	Fimbristylis littoralis	123784	123830	Fimbristylis littoralis	185001	185047	-3	1.01e-12	_	_	TCTAGATGTTGTACAGAATGATCTGGAAAGAGATACCTTTATGTCCG	CGGATATAAGGATATCTCTTTCCAGATCATTCTGTACAACATCTAGA
R907	47	P	Fimbristylis littoralis	123418	123464	Fimbristylis littoralis	184022	184068	-3	1.01e-12	_	_	ACGTGGATCGACTTATTGGTCTTTTGCTCTATTTGGATTTGCAAGAT	ATCTTGTAAATCCAAATAGAGCAAAAGACTAATAAGTCGATTCACGT
R908	47	P	Fimbristylis littoralis	74079	74125	Fimbristylis littoralis	183587	183633	-1	3.27e-16	_	_	ATTATGGTATTGTCGATCGCATAGCAAAAAAAGTTCTAAAAAAAAAA	TTTTTCTTTTAGAACTTTTTTTGCTATGCGATCGACAATACCATAAT
R909	47	P	Fimbristylis littoralis	95146	95192	Fimbristylis littoralis	166911	166957	-3	1.01e-12	_	_	AACTTCAAAAAATACCTTTTTAATTCACTATCTAGATAATTAAATAG	CTATCTAGTTATCTAGATAGTGAATTAAAAATGTATTTTTTGAAGTT
R910	47	P	Fimbristylis littoralis	74287	74333	Fimbristylis littoralis	155848	155894	-1	3.27e-16	_	_	TCAATTCTTTTTATGGAGTATTCCATTCAATAAAGATAATTGAGAAG	CTTCTCAATTATCTCTATTGAATGGAATACTCCATAAAAAGAATTGA
R911	47	P	Fimbristylis littoralis	131448	131494	Fimbristylis littoralis	155848	155894	0	2.32e-18	_	_	TCAATTCTTTTTATGGAGTATTCCATTCAATAGAGATAATTGAGAAG	CTTCTCAATTATCTCTATTGAATGGAATACTCCATAAAAAGAATTGA
R912	47	P	Fimbristylis littoralis	73102	73148	Fimbristylis littoralis	155237	155283	-3	1.01e-12	_	_	AACATTTGTACCTTTTAGTACAAATTATGCTTGAATCTCCACCACTG	CATTGGTGGAAATTGAAGCATAATTTGTACTAAAAGGTACAAATGTT
R913	47	P	Fimbristylis littoralis	79233	79279	Fimbristylis littoralis	143001	143047	-2	2.25e-14	_	_	AGAAAAGTTTTTCTGGATAGTCTGTTCTGCCTTTATTACAAAAAATA	TATTTTTTGTAATAAAGGCAGAACAGAATATCCAGAAATACTTTTCT
R914	47	P	Fimbristylis littoralis	22041	22087	Fimbristylis littoralis	115870	115916	-1	3.27e-16	_	_	TGGATGATATTCTTGTAGGAGAACATGGATTTGATTCACCCTTCATG	CATGAAGTGTGAATCAAATCCATGTTCTCCTACAAGAATATCATCCA
R915	47	P	Fimbristylis littoralis	21996	22042	Fimbristylis littoralis	115825	115871	-1	3.27e-16	_	_	TGGATGATATTCTTGTAGGAGAACATGGATTTGATTCACACTTCATG	CATGAAGGGTGAATCAAATCCATGTTCTCCTACAAGAATATCATCCA
R916	47	P	Fimbristylis littoralis	75666	75712	Fimbristylis littoralis	106657	106703	-1	3.27e-16	_	_	ATTCAATAGAAATAATTGAGAAGAATAACATCCGATTGATTAAGATC	GATCTTAATCAATCGGATGTTATTCTTCTCAATTTTTTCTATTGAAT
R917	47	P	Fimbristylis littoralis	33615	33661	Fimbristylis littoralis	45773	45819	-3	1.01e-12	_	_	CTTATAGCTTCCTTATTCGTAGACAAAGCTGATTCGGAATTGTCTTT	AAAGACAATTCCGAATCAGCTTTGTCTATGAAAAAAGAAGCTATAAG
R918	47	P	Fimbristylis littoralis	3120	3166	Fimbristylis littoralis	33142	33188	-2	2.25e-14	_	trnM-CAU	GGAGTAGAGCAGTCTGGTAGCTCGCGAGGCTCATAACCTCGAAGTCG	CGACTTCGAGGTTATGAGCCTCATGAGCTACCAGACTGCTCTACTCC
R919	47	P	Fimbristylis littoralis	2561	2607	Fimbristylis littoralis	33142	33188	-2	2.25e-14	_	trnM-CAU	GGAGTAGAGCAGTCTGGTAGCTCGCGAGGCTCATAACCTCGAAGTCG	CGACTTCGAGGTTATGAGCCTCATGAGCTACCAGACTGCTCTACTCC
R920	46	F	Fimbristylis littoralis	71759	71804	Fimbristylis littoralis	128826	128871	0	9.26e-18	_	_	AAAAAAAGTCAAAAAAAGGAGGACTATGACAAAAAAGAAAAAAAAA	AAAAAAAGTCAAAAAAAGGAGGACTATGACAAAAAAGAAAAAAAAA
R921	46	F	Fimbristylis littoralis	71759	71804	Fimbristylis littoralis	129004	129049	0	9.26e-18	_	_	AAAAAAAGTCAAAAAAAGGAGGACTATGACAAAAAAGAAAAAAAAA	AAAAAAAGTCAAAAAAAGGAGGACTATGACAAAAAAGAAAAAAAAA
R922	46	F	Fimbristylis littoralis	61175	61220	Fimbristylis littoralis	168115	168160	-3	3.80e-12	rpoB	_	ATATTAGTAGCTTATATGCCATGGGAGGGTTATAATTTTGAAGATG	ATATTAGTAGCTTATATGCCATGGGAGGATTCTAATTCTGAAGATG
R923	46	F	Fimbristylis littoralis	68752	68797	Fimbristylis littoralis	68944	68989	-3	3.80e-12	rpoC2	rpoC2	ATCAAGAAACACAAGAATTGAGTCCAGAATACCAAACGTTAATGGA	ATCAAGAAACACAAGAATTGAGTCCGGAATACCAAATGTTAATTGA
R924	46	F	Fimbristylis littoralis	155597	155642	Fimbristylis littoralis	182492	182537	-3	3.80e-12	_	_	CTCCTCTAAGTAGGCTTCAATAATTTGACTGAAAAGATAAATTATT	CTCCTCTAAGTAGTCTTCCAGAATTTGACTGAAAAGATAAATTATT
R925	46	F	Fimbristylis littoralis	61378	61423	Fimbristylis littoralis	168318	168363	-2	8.63e-14	rpoB	_	GAATGGGATTGTGATGCTGGGATCTTGGGTAGAAACGGGTGATATT	GAATGGGATTGTGATGCTGGGATCTTGAGTAGAAACAGGTGATATT
R926	46	F	Fimbristylis littoralis	181050	181095	Fimbristylis littoralis	185006	185051	-3	3.80e-12	_	_	ATAAAGGTATCTCTTTCCAGATCATTCTGTACAACATCTAGAGGTT	ATAAGGATATCTCTTTCCAGATCATTCTGTACAACATCTAGAAGTT
R927	46	F	Fimbristylis littoralis	98603	98648	Fimbristylis littoralis	181050	181095	-3	3.80e-12	_	_	ATAAGGATATCTCTTTCCAGATCATTCTGTACAACATCTAGAAGTT	ATAAAGGTATCTCTTTCCAGATCATTCTGTACAACATCTAGAGGTT
R928	46	F	Fimbristylis littoralis	127361	127406	Fimbristylis littoralis	128763	128808	-3	3.80e-12	_	_	TCAATTCTTTTTATGGAGTATTCCATTCAATAGAGATAATTGAGAA	TCAATTCTTTTTATGGAGTATTCCATTCACGAGAAATAATTGAGAA
R929	46	F	Fimbristylis littoralis	127361	127406	Fimbristylis littoralis	128941	128986	-3	3.80e-12	_	_	TCAATTCTTTTTATGGAGTATTCCATTCAATAGAGATAATTGAGAA	TCAATTCTTTTTATGGAGTATTCCATTCACGAGAAATAATTGAGAA
R930	46	F	Fimbristylis littoralis	128763	128808	Fimbristylis littoralis	131448	131493	-3	3.80e-12	_	_	TCAATTCTTTTTATGGAGTATTCCATTCACGAGAAATAATTGAGAA	TCAATTCTTTTTATGGAGTATTCCATTCAATAGAGATAATTGAGAA
R931	46	F	Fimbristylis littoralis	128941	128986	Fimbristylis littoralis	131448	131493	-3	3.80e-12	_	_	TCAATTCTTTTTATGGAGTATTCCATTCACGAGAAATAATTGAGAA	TCAATTCTTTTTATGGAGTATTCCATTCAATAGAGATAATTGAGAA
R932	46	F	Fimbristylis littoralis	75642	75687	Fimbristylis littoralis	128763	128808	-3	3.80e-12	_	_	TCAATTCTTTTTATGGAATATTCCATTCAATAGAAATAATTGAGAA	TCAATTCTTTTTATGGAGTATTCCATTCACGAGAAATAATTGAGAA
R933	46	F	Fimbristylis littoralis	75642	75687	Fimbristylis littoralis	128941	128986	-3	3.80e-12	_	_	TCAATTCTTTTTATGGAATATTCCATTCAATAGAAATAATTGAGAA	TCAATTCTTTTTATGGAGTATTCCATTCACGAGAAATAATTGAGAA
R934	46	F	Fimbristylis littoralis	74013	74058	Fimbristylis littoralis	127224	127269	-3	3.80e-12	_	_	AACCTCTAGATGTTGTACAGAATGATCTGGAAAGAGATACCTTTAT	AACTTCTAGATGTTGTACAGAATGATCTGGAAAGAGATATCCTTAT
R935	46	F	Fimbristylis littoralis	127224	127269	Fimbristylis littoralis	131180	131225	-3	3.80e-12	_	_	AACTTCTAGATGTTGTACAGAATGATCTGGAAAGAGATATCCTTAT	AACCTCTAGATGTTGTACAGAATGATCTGGAAAGAGATACCTTTAT
R936	46	F	Fimbristylis littoralis	99854	99899	Fimbristylis littoralis	197723	197768	-3	3.80e-12	_	_	TTAGTTTAATGCGATAAAATAAAGTTTCTATTTCTCTTTGATAAAG	TTAGTTTAATACAAGAAAATAAAGTTTCTATTTCTCTTTGATAAAG
R937	46	F	Fimbristylis littoralis	544	589	Fimbristylis littoralis	1099	1144	-2	8.63e-14	_	_	TTCGAGTTAGTTAGGGTTAAATAAAAATGAAATTGACTCTTTTAGT	TTCGAGTTAGTTAGGGTTAAATAAAAATTGAATTGACTCTTTTAGT
R938	46	F	Fimbristylis littoralis	155849	155894	Fimbristylis littoralis	183289	183334	-3	3.80e-12	_	_	TTCTCAATTATCTCTATTGAATGGAATACTCCATAAAAAGAATTGA	TTCTCAATTATTTCTCGTGAATGGAATACTCCATAAAAAGAATTGA
R939	46	F	Fimbristylis littoralis	155849	155894	Fimbristylis littoralis	183467	183512	-3	3.80e-12	_	_	TTCTCAATTATCTCTATTGAATGGAATACTCCATAAAAAGAATTGA	TTCTCAATTATTTCTCGTGAATGGAATACTCCATAAAAAGAATTGA
R940	46	F	Fimbristylis littoralis	183289	183334	Fimbristylis littoralis	184869	184914	-3	3.80e-12	_	_	TTCTCAATTATTTCTCGTGAATGGAATACTCCATAAAAAGAATTGA	TTCTCAATTATCTCTATTGAATGGAATACTCCATAAAAAGAATTGA
R941	46	F	Fimbristylis littoralis	183467	183512	Fimbristylis littoralis	184869	184914	-3	3.80e-12	_	_	TTCTCAATTATTTCTCGTGAATGGAATACTCCATAAAAAGAATTGA	TTCTCAATTATCTCTATTGAATGGAATACTCCATAAAAAGAATTGA
R942	46	F	Fimbristylis littoralis	180782	180827	Fimbristylis littoralis	183289	183334	-3	3.80e-12	_	_	TTCTCAATTATCTCTATTGAATGGAATACTCCATAAAAAGAATTGA	TTCTCAATTATTTCTCGTGAATGGAATACTCCATAAAAAGAATTGA
R943	46	F	Fimbristylis littoralis	180782	180827	Fimbristylis littoralis	183467	183512	-3	3.80e-12	_	_	TTCTCAATTATCTCTATTGAATGGAATACTCCATAAAAAGAATTGA	TTCTCAATTATTTCTCGTGAATGGAATACTCCATAAAAAGAATTGA
R944	46	P	Fimbristylis littoralis	131180	131225	Fimbristylis littoralis	185006	185051	-3	3.80e-12	_	_	AACCTCTAGATGTTGTACAGAATGATCTGGAAAGAGATACCTTTAT	ATAAGGATATCTCTTTCCAGATCATTCTGTACAACATCTAGAAGTT
R945	46	P	Fimbristylis littoralis	74013	74058	Fimbristylis littoralis	185006	185051	-3	3.80e-12	_	_	AACCTCTAGATGTTGTACAGAATGATCTGGAAAGAGATACCTTTAT	ATAAGGATATCTCTTTCCAGATCATTCTGTACAACATCTAGAAGTT
R946	46	P	Fimbristylis littoralis	128763	128808	Fimbristylis littoralis	184869	184914	-3	3.80e-12	_	_	TCAATTCTTTTTATGGAGTATTCCATTCACGAGAAATAATTGAGAA	TTCTCAATTATCTCTATTGAATGGAATACTCCATAAAAAGAATTGA
R947	46	P	Fimbristylis littoralis	128941	128986	Fimbristylis littoralis	184869	184914	-3	3.80e-12	_	_	TCAATTCTTTTTATGGAGTATTCCATTCACGAGAAATAATTGAGAA	TTCTCAATTATCTCTATTGAATGGAATACTCCATAAAAAGAATTGA
R948	46	P	Fimbristylis littoralis	131448	131493	Fimbristylis littoralis	183467	183512	-3	3.80e-12	_	_	TCAATTCTTTTTATGGAGTATTCCATTCAATAGAGATAATTGAGAA	TTCTCAATTATTTCTCGTGAATGGAATACTCCATAAAAAGAATTGA
R949	46	P	Fimbristylis littoralis	127361	127406	Fimbristylis littoralis	183467	183512	-3	3.80e-12	_	_	TCAATTCTTTTTATGGAGTATTCCATTCAATAGAGATAATTGAGAA	TTCTCAATTATTTCTCGTGAATGGAATACTCCATAAAAAGAATTGA
R950	46	P	Fimbristylis littoralis	75642	75687	Fimbristylis littoralis	183467	183512	-3	3.80e-12	_	_	TCAATTCTTTTTATGGAATATTCCATTCAATAGAAATAATTGAGAA	TTCTCAATTATTTCTCGTGAATGGAATACTCCATAAAAAGAATTGA
R951	46	P	Fimbristylis littoralis	71759	71804	Fimbristylis littoralis	183404	183449	0	9.26e-18	_	_	AAAAAAAGTCAAAAAAAGGAGGACTATGACAAAAAAGAAAAAAAAA	TTTTTTTTTCTTTTTTGTCATAGTCCTCCTTTTTTTGACTTTTTTT
R952	46	P	Fimbristylis littoralis	131448	131493	Fimbristylis littoralis	183289	183334	-3	3.80e-12	_	_	TCAATTCTTTTTATGGAGTATTCCATTCAATAGAGATAATTGAGAA	TTCTCAATTATTTCTCGTGAATGGAATACTCCATAAAAAGAATTGA
R953	46	P	Fimbristylis littoralis	127361	127406	Fimbristylis littoralis	183289	183334	-3	3.80e-12	_	_	TCAATTCTTTTTATGGAGTATTCCATTCAATAGAGATAATTGAGAA	TTCTCAATTATTTCTCGTGAATGGAATACTCCATAAAAAGAATTGA
R954	46	P	Fimbristylis littoralis	75642	75687	Fimbristylis littoralis	183289	183334	-3	3.80e-12	_	_	TCAATTCTTTTTATGGAATATTCCATTCAATAGAAATAATTGAGAA	TTCTCAATTATTTCTCGTGAATGGAATACTCCATAAAAAGAATTGA
R955	46	P	Fimbristylis littoralis	71759	71804	Fimbristylis littoralis	183226	183271	0	9.26e-18	_	_	AAAAAAAGTCAAAAAAAGGAGGACTATGACAAAAAAGAAAAAAAAA	TTTTTTTTTCTTTTTTGTCATAGTCCTCCTTTTTTTGACTTTTTTT
R956	46	P	Fimbristylis littoralis	127224	127269	Fimbristylis littoralis	181050	181095	-3	3.80e-12	_	_	AACTTCTAGATGTTGTACAGAATGATCTGGAAAGAGATATCCTTAT	ATAAAGGTATCTCTTTCCAGATCATTCTGTACAACATCTAGAGGTT
R957	46	P	Fimbristylis littoralis	128763	128808	Fimbristylis littoralis	180782	180827	-3	3.80e-12	_	_	TCAATTCTTTTTATGGAGTATTCCATTCACGAGAAATAATTGAGAA	TTCTCAATTATCTCTATTGAATGGAATACTCCATAAAAAGAATTGA
R958	46	P	Fimbristylis littoralis	128941	128986	Fimbristylis littoralis	180782	180827	-3	3.80e-12	_	_	TCAATTCTTTTTATGGAGTATTCCATTCACGAGAAATAATTGAGAA	TTCTCAATTATCTCTATTGAATGGAATACTCCATAAAAAGAATTGA
R959	46	P	Fimbristylis littoralis	128763	128808	Fimbristylis littoralis	155849	155894	-3	3.80e-12	_	_	TCAATTCTTTTTATGGAGTATTCCATTCACGAGAAATAATTGAGAA	TTCTCAATTATCTCTATTGAATGGAATACTCCATAAAAAGAATTGA
R960	46	P	Fimbristylis littoralis	128941	128986	Fimbristylis littoralis	155849	155894	-3	3.80e-12	_	_	TCAATTCTTTTTATGGAGTATTCCATTCACGAGAAATAATTGAGAA	TTCTCAATTATCTCTATTGAATGGAATACTCCATAAAAAGAATTGA
R961	46	P	Fimbristylis littoralis	129738	129783	Fimbristylis littoralis	155597	155642	-3	3.80e-12	_	_	AATAATTTATCTTTTCAGTCAAATTCTGGAAGACTACTTAGAGGAG	CTCCTCTAAGTAGGCTTCAATAATTTGACTGAAAAGATAAATTATT
R962	46	P	Fimbristylis littoralis	61175	61220	Fimbristylis littoralis	144115	144160	-3	3.80e-12	rpoB	_	ATATTAGTAGCTTATATGCCATGGGAGGGTTATAATTTTGAAGATG	CATCTTCAGAATTAGAATCCTCCCATGGCATATAAGCTACTAATAT
R963	46	P	Fimbristylis littoralis	61378	61423	Fimbristylis littoralis	143912	143957	-2	8.63e-14	rpoB	_	GAATGGGATTGTGATGCTGGGATCTTGGGTAGAAACGGGTGATATT	AATATCACCTGTTTCTACTCAAGATCCCAGCATCACAATCCCATTC
R964	46	P	Fimbristylis littoralis	98603	98648	Fimbristylis littoralis	131180	131225	-3	3.80e-12	_	_	ATAAGGATATCTCTTTCCAGATCATTCTGTACAACATCTAGAAGTT	AACCTCTAGATGTTGTACAGAATGATCTGGAAAGAGATACCTTTAT
R965	46	P	Fimbristylis littoralis	99854	99899	Fimbristylis littoralis	114507	114552	-3	3.80e-12	_	_	TTAGTTTAATGCGATAAAATAAAGTTTCTATTTCTCTTTGATAAAG	CTTTATCAAAGAGAAATAGAAACTTTATTTTCTTGTATTAAACTAA
R966	46	P	Fimbristylis littoralis	544	589	Fimbristylis littoralis	109915	109960	-2	8.63e-14	_	_	TTCGAGTTAGTTAGGGTTAAATAAAAATGAAATTGACTCTTTTAGT	ACTAAAAGAGTCAATTCAATTTTTATTTAACCCTAACTAACTCGAA
R967	46	P	Fimbristylis littoralis	74013	74058	Fimbristylis littoralis	98603	98648	-3	3.80e-12	_	_	AACCTCTAGATGTTGTACAGAATGATCTGGAAAGAGATACCTTTAT	ATAAGGATATCTCTTTCCAGATCATTCTGTACAACATCTAGAAGTT
R968	46	P	Fimbristylis littoralis	32399	32444	Fimbristylis littoralis	46577	46622	0	9.26e-18	_	_	TTGTTAATCCACAGTTTAGTCATCCAAAGGATGAGATTTGAGAAAA	TTTTCTCAAATCTCATCCTTTGGATGACTAAACTGTGGATTAACAA
R969	45	F	Fimbristylis littoralis	128798	128842	Fimbristylis littoralis	132838	132882	0	3.71e-17	_	_	ATAATTGAGAAAAATACCTTATAGTGACAAAAAAAGTCAAAAAAA	ATAATTGAGAAAAATACCTTATAGTGACAAAAAAAGTCAAAAAAA
R970	45	F	Fimbristylis littoralis	128976	129020	Fimbristylis littoralis	132838	132882	0	3.71e-17	_	_	ATAATTGAGAAAAATACCTTATAGTGACAAAAAAAGTCAAAAAAA	ATAATTGAGAAAAATACCTTATAGTGACAAAAAAAGTCAAAAAAA
R971	45	F	Fimbristylis littoralis	128642	128686	Fimbristylis littoralis	131246	131290	-1	5.00e-15	_	_	ATTATGGTATTGTCGATCGCATAGCAAAAAAAGTTCTAAAAGAAA	ATTATGGTATTGTCGATCGCATAGCAAAAAAAGTTCTAAAAAAAA
R972	45	F	Fimbristylis littoralis	68743	68787	Fimbristylis littoralis	68791	68835	-2	3.30e-13	rpoC2	rpoC2	TAATTGAAGATCAAGAAACACAAGAATTGAGTCCAGAATACCAAA	TAATGGAGGATCAAGAAACACAAGAATTGAGTCCAGAATACCAAA
R973	45	F	Fimbristylis littoralis	74063	74107	Fimbristylis littoralis	123830	123874	-1	5.00e-15	_	_	GCAAAACAAGCTCAAAATTATGGTATTGTCGATCGCATAGCAAAA	GCAAAACAAGCTCAAGATTATGGTATTGTCGATCGCATAGCAAAA
R974	45	F	Fimbristylis littoralis	123830	123874	Fimbristylis littoralis	131230	131274	-1	5.00e-15	_	_	GCAAAACAAGCTCAAGATTATGGTATTGTCGATCGCATAGCAAAA	GCAAAACAAGCTCAAAATTATGGTATTGTCGATCGCATAGCAAAA
R975	45	F	Fimbristylis littoralis	155429	155473	Fimbristylis littoralis	182156	182200	-3	1.42e-11	_	_	GTATTCAAACGAATCTTCCATTCTAAAGCCTACTAGGAAATCAAT	GTATTCAAACGAATCGTCCATTCTAAAGCCTACTAGTAACTCAAT
R976	45	F	Fimbristylis littoralis	81507	81551	Fimbristylis littoralis	196846	196890	-3	1.42e-11	_	_	TTTTTTGCTGCAATGATTAATTGCATATTCATTTTGATTCTGGAA	TTTATTGCTGCAATGATTAATTGCATATTCATTTCAATTCTGGAA
R977	45	P	Fimbristylis littoralis	131230	131274	Fimbristylis littoralis	188401	188445	-1	5.00e-15	_	_	GCAAAACAAGCTCAAAATTATGGTATTGTCGATCGCATAGCAAAA	TTTTGCTATGCGATCGACAATACCATAATCTTGAGCTTGTTTTGC
R978	45	P	Fimbristylis littoralis	74063	74107	Fimbristylis littoralis	188401	188445	-1	5.00e-15	_	_	GCAAAACAAGCTCAAAATTATGGTATTGTCGATCGCATAGCAAAA	TTTTGCTATGCGATCGACAATACCATAATCTTGAGCTTGTTTTGC
R979	45	P	Fimbristylis littoralis	131246	131290	Fimbristylis littoralis	183589	183633	-1	5.00e-15	_	_	ATTATGGTATTGTCGATCGCATAGCAAAAAAAGTTCTAAAAAAAA	TTTCTTTTAGAACTTTTTTTGCTATGCGATCGACAATACCATAAT
R980	45	P	Fimbristylis littoralis	132838	132882	Fimbristylis littoralis	183433	183477	0	3.71e-17	_	_	ATAATTGAGAAAAATACCTTATAGTGACAAAAAAAGTCAAAAAAA	TTTTTTTGACTTTTTTTGTCACTATAAGGTATTTTTCTCAATTAT
R981	45	P	Fimbristylis littoralis	132838	132882	Fimbristylis littoralis	183255	183299	0	3.71e-17	_	_	ATAATTGAGAAAAATACCTTATAGTGACAAAAAAAGTCAAAAAAA	TTTTTTTGACTTTTTTTGTCACTATAAGGTATTTTTCTCAATTAT
R982	45	P	Fimbristylis littoralis	123830	123874	Fimbristylis littoralis	181001	181045	-1	5.00e-15	_	_	GCAAAACAAGCTCAAGATTATGGTATTGTCGATCGCATAGCAAAA	TTTTGCTATGCGATCGACAATACCATAATTTTGAGCTTGTTTTGC
R983	45	P	Fimbristylis littoralis	128642	128686	Fimbristylis littoralis	180985	181029	-1	5.00e-15	_	_	ATTATGGTATTGTCGATCGCATAGCAAAAAAAGTTCTAAAAGAAA	TTTTTTTTAGAACTTTTTTTGCTATGCGATCGACAATACCATAAT
R984	45	P	Fimbristylis littoralis	128798	128842	Fimbristylis littoralis	179393	179437	0	3.71e-17	_	_	ATAATTGAGAAAAATACCTTATAGTGACAAAAAAAGTCAAAAAAA	TTTTTTTGACTTTTTTTGTCACTATAAGGTATTTTTCTCAATTAT
R985	45	P	Fimbristylis littoralis	128976	129020	Fimbristylis littoralis	179393	179437	0	3.71e-17	_	_	ATAATTGAGAAAAATACCTTATAGTGACAAAAAAAGTCAAAAAAA	TTTTTTTGACTTTTTTTGTCACTATAAGGTATTTTTCTCAATTAT
R986	45	P	Fimbristylis littoralis	72447	72491	Fimbristylis littoralis	155618	155662	-3	1.42e-11	_	_	ATGATCCTATTATCTGTCTCACTAATTTATGTTTTCAGTCAAATT	AATTTGACTGAAAAGATAAATTATTGAGACAGATAATAGAATCAT
R987	45	P	Fimbristylis littoralis	130075	130119	Fimbristylis littoralis	155429	155473	-3	1.42e-11	_	_	ATTGAGTTACTAGTAGGCTTTAGAATGGACGATTCGTTTGAATAC	GTATTCAAACGAATCTTCCATTCTAAAGCCTACTAGGAAATCAAT
R988	45	P	Fimbristylis littoralis	72903	72947	Fimbristylis littoralis	155429	155473	-3	1.42e-11	_	_	ATTGAGTTACTAGTAGGCTTTAGAATGGACGATTCGTTTGAATAC	GTATTCAAACGAATCTTCCATTCTAAAGCCTACTAGGAAATCAAT
R989	45	P	Fimbristylis littoralis	81507	81551	Fimbristylis littoralis	115385	115429	-3	1.42e-11	_	_	TTTTTTGCTGCAATGATTAATTGCATATTCATTTTGATTCTGGAA	TTCCAGAATTGAAATGAATATGCAATTAATCATTGCAGCAATAAA
R990	45	P	Fimbristylis littoralis	45210	45254	Fimbristylis littoralis	53844	53888	-3	1.42e-11	_	_	AAAAAAAGAACGATTACTTTTTTGATTAGAAAAATTTGCTTTTTT	AAAAAAACAAATTTTTCTAATCAAAAAAATAATAGTTCTTTTTTT
R991	44	F	Fimbristylis littoralis	45943	45986	Fimbristylis littoralis	200728	200771	-3	5.30e-11	_	rps19	CTATGCGAAAAAAGGAGGAATCTGCTGTGATAGGTCAAAACAAA	CTATGCAAAAAAAGGAGGAATCAGCTATGATAGGTCAAAACAAA
R992	44	F	Fimbristylis littoralis	75483	75526	Fimbristylis littoralis	127788	127831	-1	1.96e-14	_	_	AAGTCAACCTCTAGATGTTGTACAGAATGATCTGGAAAGAGATA	AAGTGAACCTCTAGATGTTGTACAGAATGATCTGGAAAGAGATA
R993	44	F	Fimbristylis littoralis	74703	74746	Fimbristylis littoralis	75483	75526	-1	1.96e-14	_	_	AAGTGAACCTCTAGATGTTGTACAGAATGATCTGGAAAGAGATA	AAGTCAACCTCTAGATGTTGTACAGAATGATCTGGAAAGAGATA
R994	44	F	Fimbristylis littoralis	75483	75526	Fimbristylis littoralis	131864	131907	-1	1.96e-14	_	_	AAGTCAACCTCTAGATGTTGTACAGAATGATCTGGAAAGAGATA	AAGTGAACCTCTAGATGTTGTACAGAATGATCTGGAAAGAGATA
R995	44	F	Fimbristylis littoralis	127788	127831	Fimbristylis littoralis	132644	132687	-1	1.96e-14	_	_	AAGTGAACCTCTAGATGTTGTACAGAATGATCTGGAAAGAGATA	AAGTCAACCTCTAGATGTTGTACAGAATGATCTGGAAAGAGATA
R996	44	F	Fimbristylis littoralis	74703	74746	Fimbristylis littoralis	132644	132687	-1	1.96e-14	_	_	AAGTGAACCTCTAGATGTTGTACAGAATGATCTGGAAAGAGATA	AAGTCAACCTCTAGATGTTGTACAGAATGATCTGGAAAGAGATA
R997	44	F	Fimbristylis littoralis	131864	131907	Fimbristylis littoralis	132644	132687	-1	1.96e-14	_	_	AAGTGAACCTCTAGATGTTGTACAGAATGATCTGGAAAGAGATA	AAGTCAACCTCTAGATGTTGTACAGAATGATCTGGAAAGAGATA
R998	44	F	Fimbristylis littoralis	123368	123411	Fimbristylis littoralis	128157	128200	-2	1.26e-12	_	_	ACTTCAAAAGGAAAGAATACTTTTTCTATACAGAGATCTAGAAG	ACTTCAAATGGAACGAATACTTTTTCTATACAGAGATCTAGAAG
R999	44	F	Fimbristylis littoralis	155597	155640	Fimbristylis littoralis	180525	180568	-3	5.30e-11	_	_	CTCCTCTAAGTAGGCTTCAATAATTTGACTGAAAAGATAAATTA	CTCCTCTAAGTAGTCCTCAATAATTTGAATGAAAAGATAAATTA
R1000	44	F	Fimbristylis littoralis	155597	155640	Fimbristylis littoralis	184601	184644	-3	5.30e-11	_	_	CTCCTCTAAGTAGGCTTCAATAATTTGACTGAAAAGATAAATTA	CTCCTCTAAGTAGTCCTCAATAATTTGAATGAAAAGATAAATTA
R1001	44	F	Fimbristylis littoralis	68532	68575	Fimbristylis littoralis	69084	69127	-3	5.30e-11	rpoC2	rpoC2	GAGGATCAAGAAATAGAAGAATTGAGTCCAGAATACCAAACGTT	GAGGATCAAGAAACACAAGAATTGAGTCCAGAATACCAAATGTT
R1002	44	F	Fimbristylis littoralis	68532	68575	Fimbristylis littoralis	69036	69079	-3	5.30e-11	rpoC2	rpoC2	GAGGATCAAGAAATAGAAGAATTGAGTCCAGAATACCAAACGTT	GAGGATCAAGAAACACAAGAATTGAGTCCGGAATACCAAACGTT
R1003	44	F	Fimbristylis littoralis	68703	68746	Fimbristylis littoralis	68751	68794	-3	5.30e-11	rpoC2	rpoC2	GATCAAGAAACACAAGAATTGAGTCCAGAATACGAAATGGTAAT	GATCAAGAAACACAAGAATTGAGTCCAGAATACCAAACGTTAAT
R1004	44	F	Fimbristylis littoralis	179588	179631	Fimbristylis littoralis	184444	184487	-1	1.96e-14	_	_	TATCTCTTTCCAGATCATTCTGTACAACATCTAGAGGTTGACTT	TATCTCTTTCCAGATCATTCTGTACAACATCTAGAGGTTCACTT
R1005	44	F	Fimbristylis littoralis	179588	179631	Fimbristylis littoralis	180368	180411	-1	1.96e-14	_	_	TATCTCTTTCCAGATCATTCTGTACAACATCTAGAGGTTGACTT	TATCTCTTTCCAGATCATTCTGTACAACATCTAGAGGTTCACTT
R1006	44	F	Fimbristylis littoralis	72583	72626	Fimbristylis littoralis	129818	129861	-3	5.30e-11	_	_	AAATTATCGAAGACTACTTCGAGAGGCGGTCCATAAAGAAGAAA	AAATTCTCGAAGACTACTTCGAGATGCGGTCCAGAAAGAAGAAA
R1007	44	F	Fimbristylis littoralis	114922	114965	Fimbristylis littoralis	167801	167844	-2	1.26e-12	clpP1	_	TTCCTTATTTAAGTGAATCAAGGATATGCATTTTTTGGTTGAAA	TTCCTTATTCAAGTGAATCAAAGATATGCATTTTTTGGTTGAAA
R1008	44	F	Fimbristylis littoralis	113270	113313	Fimbristylis littoralis	166689	166732	0	1.48e-16	rpl23	_	TTCTCTAGAAGAGGTGGAATAGAATAAAGAATCTCTAGAAGAGG	TTCTCTAGAAGAGGTGGAATAGAATAAAGAATCTCTAGAAGAGG
R1009	44	F	Fimbristylis littoralis	144431	144474	Fimbristylis littoralis	197310	197353	-2	1.26e-12	_	_	TTTCAACCAAAAAATGCATATCTTTGATTCACTTGAATAAGGAA	TTTCAACCAAAAAATGCATATCCTTGATTCACTTAAATAAGGAA
R1010	44	F	Fimbristylis littoralis	79242	79285	Fimbristylis littoralis	169237	169280	-3	5.30e-11	_	_	TTTCTGGATAGTCTGTTCTGCCTTTATTACAAAAAATACAAAAA	TTTCTGGATATTCTGTTCTGCCTTTATTACAAAAAATAAAGAAA
R1011	44	P	Fimbristylis littoralis	166689	166732	Fimbristylis littoralis	198962	199005	0	1.48e-16	_	_	TTCTCTAGAAGAGGTGGAATAGAATAAAGAATCTCTAGAAGAGG	CCTCTTCTAGAGATTCTTTATTCTATTCCACCTCTTCTAGAGAA
R1012	44	P	Fimbristylis littoralis	167801	167844	Fimbristylis littoralis	197310	197353	-2	1.26e-12	_	_	TTCCTTATTCAAGTGAATCAAAGATATGCATTTTTTGGTTGAAA	TTTCAACCAAAAAATGCATATCCTTGATTCACTTAAATAAGGAA
R1013	44	P	Fimbristylis littoralis	128157	128200	Fimbristylis littoralis	188864	188907	-2	1.26e-12	_	_	ACTTCAAATGGAACGAATACTTTTTCTATACAGAGATCTAGAAG	CTTCTAGATCTCTGTATAGAAAAAGTATTCTTTCCTTTTGAAGT
R1014	44	P	Fimbristylis littoralis	132644	132687	Fimbristylis littoralis	184444	184487	-1	1.96e-14	_	_	AAGTCAACCTCTAGATGTTGTACAGAATGATCTGGAAAGAGATA	TATCTCTTTCCAGATCATTCTGTACAACATCTAGAGGTTCACTT
R1015	44	P	Fimbristylis littoralis	75483	75526	Fimbristylis littoralis	184444	184487	-1	1.96e-14	_	_	AAGTCAACCTCTAGATGTTGTACAGAATGATCTGGAAAGAGATA	TATCTCTTTCCAGATCATTCTGTACAACATCTAGAGGTTCACTT
R1016	44	P	Fimbristylis littoralis	123368	123411	Fimbristylis littoralis	184075	184118	-2	1.26e-12	_	_	ACTTCAAAAGGAAAGAATACTTTTTCTATACAGAGATCTAGAAG	CTTCTAGATCTCTGTATAGAAAAAGTATTCGTTCCATTTGAAGT
R1017	44	P	Fimbristylis littoralis	72583	72626	Fimbristylis littoralis	182414	182457	-3	5.30e-11	_	_	AAATTATCGAAGACTACTTCGAGAGGCGGTCCATAAAGAAGAAA	TTTCTTCTTTCTGGACCGCATCTCGAAGTAGTCTTCGAGAATTT
R1018	44	P	Fimbristylis littoralis	132644	132687	Fimbristylis littoralis	180368	180411	-1	1.96e-14	_	_	AAGTCAACCTCTAGATGTTGTACAGAATGATCTGGAAAGAGATA	TATCTCTTTCCAGATCATTCTGTACAACATCTAGAGGTTCACTT
R1019	44	P	Fimbristylis littoralis	75483	75526	Fimbristylis littoralis	180368	180411	-1	1.96e-14	_	_	AAGTCAACCTCTAGATGTTGTACAGAATGATCTGGAAAGAGATA	TATCTCTTTCCAGATCATTCTGTACAACATCTAGAGGTTCACTT
R1020	44	P	Fimbristylis littoralis	127788	127831	Fimbristylis littoralis	179588	179631	-1	1.96e-14	_	_	AAGTGAACCTCTAGATGTTGTACAGAATGATCTGGAAAGAGATA	TATCTCTTTCCAGATCATTCTGTACAACATCTAGAGGTTGACTT
R1021	44	P	Fimbristylis littoralis	74703	74746	Fimbristylis littoralis	179588	179631	-1	1.96e-14	_	_	AAGTGAACCTCTAGATGTTGTACAGAATGATCTGGAAAGAGATA	TATCTCTTTCCAGATCATTCTGTACAACATCTAGAGGTTGACTT
R1022	44	P	Fimbristylis littoralis	131864	131907	Fimbristylis littoralis	179588	179631	-1	1.96e-14	_	_	AAGTGAACCTCTAGATGTTGTACAGAATGATCTGGAAAGAGATA	TATCTCTTTCCAGATCATTCTGTACAACATCTAGAGGTTGACTT
R1023	44	P	Fimbristylis littoralis	74224	74267	Fimbristylis littoralis	155910	155953	-2	1.26e-12	_	_	TTGATAAGATAGTAAATGATTACAGAAAAGGAAATCGTCAGTAA	TTATTGACCATTTCCTTTTCTGTAATCATTTACTATCTTATCAA
R1024	44	P	Fimbristylis littoralis	74546	74589	Fimbristylis littoralis	155597	155640	-3	5.30e-11	_	_	TAATTTATCTTTTCATTCAAATTATTGAGGACTACTTAGAGGAG	CTCCTCTAAGTAGGCTTCAATAATTTGACTGAAAAGATAAATTA
R1025	44	P	Fimbristylis littoralis	131707	131750	Fimbristylis littoralis	155597	155640	-3	5.30e-11	_	_	TAATTTATCTTTTCATTCAAATTATTGAGGACTACTTAGAGGAG	CTCCTCTAAGTAGGCTTCAATAATTTGACTGAAAAGATAAATTA
R1026	44	P	Fimbristylis littoralis	127631	127674	Fimbristylis littoralis	155597	155640	-3	5.30e-11	_	_	TAATTTATCTTTTCATTCAAATTATTGAGGACTACTTAGAGGAG	CTCCTCTAAGTAGGCTTCAATAATTTGACTGAAAAGATAAATTA
R1027	44	P	Fimbristylis littoralis	113270	113313	Fimbristylis littoralis	145543	145586	0	1.48e-16	rpl23	_	TTCTCTAGAAGAGGTGGAATAGAATAAAGAATCTCTAGAAGAGG	CCTCTTCTAGAGATTCTTTATTCTATTCCACCTCTTCTAGAGAA
R1028	44	P	Fimbristylis littoralis	114922	114965	Fimbristylis littoralis	144431	144474	-2	1.26e-12	clpP1	_	TTCCTTATTTAAGTGAATCAAGGATATGCATTTTTTGGTTGAAA	TTTCAACCAAAAAATGCATATCTTTGATTCACTTGAATAAGGAA
R1029	44	P	Fimbristylis littoralis	79242	79285	Fimbristylis littoralis	142995	143038	-3	5.30e-11	_	_	TTTCTGGATAGTCTGTTCTGCCTTTATTACAAAAAATACAAAAA	TTTCTTTATTTTTTGTAATAAAGGCAGAACAGAATATCCAGAAA
R1030	44	P	Fimbristylis littoralis	45943	45986	Fimbristylis littoralis	111504	111547	-3	5.30e-11	_	rps19	CTATGCGAAAAAAGGAGGAATCTGCTGTGATAGGTCAAAACAAA	TTTGTTTTGACCTATCATAGCTGATTCCTCCTTTTTTTGCATAG
R1031	44	P	Fimbristylis littoralis	71550	71593	Fimbristylis littoralis	107049	107092	-3	5.30e-11	_	_	TGGAGAATACCACCTTTCCTGAATCATTCTTAACCACAAATATA	TATATTTGTGGTTAAGAATGATTCAAGACAGGTGGTATTCTTCA
R1032	43	F	Fimbristylis littoralis	32308	32350	Fimbristylis littoralis	178066	178108	-2	4.82e-12	_	_	ATAGAGAGAAAAGACGATTTTGACTTTCTTTCTAAATCAAAAA	ATAGAGAAAAAAGACGATTTTGACTTTCCTTCTAAATCAAAAA
R1033	43	F	Fimbristylis littoralis	68686	68728	Fimbristylis littoralis	68926	68968	-3	1.98e-10	rpoC2	rpoC2	ATCAAATGTTAACCGAGGATCAAGAAACACAAGAATTGAGTCC	ATCAAATGTTAATTGAGAATCAAGAAACACAAGAATTGAGTCC
R1034	43	F	Fimbristylis littoralis	75297	75339	Fimbristylis littoralis	127013	127055	-3	1.98e-10	_	_	ATCAGGGGCATCTTTGATTCTGGCCGCAGGAACCAATCCTAAA	ATCAGGGGCATCTTTGATTCTGGCCGAAGGAACCATTCTTAAA
R1035	43	F	Fimbristylis littoralis	127013	127055	Fimbristylis littoralis	132458	132500	-3	1.98e-10	_	_	ATCAGGGGCATCTTTGATTCTGGCCGAAGGAACCATTCTTAAA	ATCAGGGGCATCTTTGATTCTGGCCGCAGGAACCAATCCTAAA
R1036	43	F	Fimbristylis littoralis	52945	52987	Fimbristylis littoralis	111553	111595	-3	1.98e-10	_	_	ATTGGGATTCTATGTCCAATATCTCCATCTAAGTATCGAGGTC	ATTGGTATTCTATGTCCAATATATCGATCTAAGTATCGAGGTC
R1037	43	F	Fimbristylis littoralis	52945	52987	Fimbristylis littoralis	187734	187776	-3	1.98e-10	_	_	ATTGGGATTCTATGTCCAATATCTCCATCTAAGTATCGAGGTC	ATTGGCATTCTATGTCCGATATCTTCATCTAAGTATCGAGGTC
R1038	43	F	Fimbristylis littoralis	46736	46778	Fimbristylis littoralis	134274	134316	-3	1.98e-10	_	_	ATTTTTTTTCTAAAAAAAAGGGTGATAAAAAGAAAGAAGAAGA	ATTTTTTTTCTAAAAGGAAGGGTGATAAAAAGAAAGAACAAGA
R1039	43	F	Fimbristylis littoralis	15134	15176	Fimbristylis littoralis	99400	99442	-3	1.98e-10	_	_	ATCAAAACAAAAGTCTGCAACAGAGTTTCCAAAAAAACTTGTT	ATGAAATCAAAAGTCTGCAACCGAGTTTCCAAAAAAACTTGTT
R1040	43	F	Fimbristylis littoralis	15134	15176	Fimbristylis littoralis	185803	185845	-3	1.98e-10	_	_	ATCAAAACAAAAGTCTGCAACAGAGTTTCCAAAAAAACTTGTT	ATGAAATCAAAAGTCTGCAACCGAGTTTCCAAAAAAACTTGTT
R1041	43	F	Fimbristylis littoralis	15134	15176	Fimbristylis littoralis	178295	178337	-3	1.98e-10	_	_	ATCAAAACAAAAGTCTGCAACAGAGTTTCCAAAAAAACTTGTT	ATGAAATCAAAAGTCTGCAACCGAGTTTCCAAAAAAACTTGTT
R1042	43	F	Fimbristylis littoralis	98454	98496	Fimbristylis littoralis	106670	106712	-3	1.98e-10	_	_	CGGATGTTATTCTTCTCAATTATCTCTATTGAATAGAATACTC	CGGATGTTATTCTTCTCAATTTTTTCTATTGAATAGAATATTC
R1043	43	F	Fimbristylis littoralis	68778	68820	Fimbristylis littoralis	69159	69201	-3	1.98e-10	rpoC2	rpoC2	GAATACCAAACGTTAATGGAGGATCAAGAAACACAAGAATTGA	GAATACCAAATGTTAAATGAGGATCAAGAAACACAAGAATTGA
R1044	43	F	Fimbristylis littoralis	69066	69108	Fimbristylis littoralis	69159	69201	-3	1.98e-10	rpoC2	rpoC2	GAATACCAAACGTTAATGGAGGATCAAGAAACACAAGAATTGA	GAATACCAAATGTTAAATGAGGATCAAGAAACACAAGAATTGA
R1045	43	F	Fimbristylis littoralis	69018	69060	Fimbristylis littoralis	69159	69201	-3	1.98e-10	rpoC2	rpoC2	GAATACCAAACGTTAATGGAGGATCAAGAAACACAAGAATTGA	GAATACCAAATGTTAAATGAGGATCAAGAAACACAAGAATTGA
R1046	43	F	Fimbristylis littoralis	68910	68952	Fimbristylis littoralis	69102	69144	-3	1.98e-10	rpoC2	rpoC2	GAATTGAGTCCGGAATATCAAATGTTAATTGAGAATCAAGAAA	GAATTGAGTCCAGAATACCAAATGTTAATAGAGAATCAAGAAA
R1047	43	F	Fimbristylis littoralis	68693	68735	Fimbristylis littoralis	69029	69071	-3	1.98e-10	rpoC2	rpoC2	GTTAACCGAGGATCAAGAAACACAAGAATTGAGTCCAGAATAC	GTTAATGGAGGATCAAGAAACACAAGAATTGAGTCCGGAATAC
R1048	43	F	Fimbristylis littoralis	68529	68571	Fimbristylis littoralis	68793	68835	-3	1.98e-10	rpoC2	rpoC2	ATTGAGGATCAAGAAATAGAAGAATTGAGTCCAGAATACCAAA	ATGGAGGATCAAGAAACACAAGAATTGAGTCCAGAATACCAAA
R1049	43	F	Fimbristylis littoralis	74063	74105	Fimbristylis littoralis	75538	75580	-1	7.65e-14	_	_	GCAAAACAAGCTCAAAATTATGGTATTGTCGATCGCATAGCAA	GCAAAACAAGCTCAAGATTATGGTATTGTCGATCGCATAGCAA
R1050	43	F	Fimbristylis littoralis	74063	74105	Fimbristylis littoralis	132699	132741	-1	7.65e-14	_	_	GCAAAACAAGCTCAAAATTATGGTATTGTCGATCGCATAGCAA	GCAAAACAAGCTCAAGATTATGGTATTGTCGATCGCATAGCAA
R1051	43	F	Fimbristylis littoralis	75538	75580	Fimbristylis littoralis	131230	131272	-1	7.65e-14	_	_	GCAAAACAAGCTCAAGATTATGGTATTGTCGATCGCATAGCAA	GCAAAACAAGCTCAAAATTATGGTATTGTCGATCGCATAGCAA
R1052	43	F	Fimbristylis littoralis	131230	131272	Fimbristylis littoralis	132699	132741	-1	7.65e-14	_	_	GCAAAACAAGCTCAAAATTATGGTATTGTCGATCGCATAGCAA	GCAAAACAAGCTCAAGATTATGGTATTGTCGATCGCATAGCAA
R1053	43	F	Fimbristylis littoralis	180914	180956	Fimbristylis littoralis	183649	183691	-3	1.98e-10	_	_	CGGATATAAGGGTATCTCTTTCCAGATCATTCTGTACAACATC	CGGACATAAAGGTATCTCTTTCCAGATCATTCTGTATAACATC
R1054	43	F	Fimbristylis littoralis	537	579	Fimbristylis littoralis	590	632	-3	1.98e-10	_	_	GTTAGTTTTCGAGTTAGTTAGGGTTAAATAAAAATGAAATTGA	GTTAGTTTTCGAATTAGTTAGGGTTAAATAAAAATTGAATTGA
R1055	43	F	Fimbristylis littoralis	74273	74315	Fimbristylis littoralis	128749	128791	-3	1.98e-10	_	_	CTGAGTTATTTTTCTCAATTCTTTTTATGGAGTATTCCATTCA	CTGAATTATTCTTATCAATTCTTTTTATGGAGTATTCCATTCA
R1056	43	F	Fimbristylis littoralis	74273	74315	Fimbristylis littoralis	128927	128969	-3	1.98e-10	_	_	CTGAGTTATTTTTCTCAATTCTTTTTATGGAGTATTCCATTCA	CTGAATTATTCTTATCAATTCTTTTTATGGAGTATTCCATTCA
R1057	43	F	Fimbristylis littoralis	155866	155908	Fimbristylis littoralis	183306	183348	-3	1.98e-10	_	_	TGAATGGAATACTCCATAAAAAGAATTGAAAAAAATAACTCAG	TGAATGGAATACTCCATAAAAAGAATTGATAAGAATAATTCAG
R1058	43	F	Fimbristylis littoralis	155866	155908	Fimbristylis littoralis	183484	183526	-3	1.98e-10	_	_	TGAATGGAATACTCCATAAAAAGAATTGAAAAAAATAACTCAG	TGAATGGAATACTCCATAAAAAGAATTGATAAGAATAATTCAG
R1059	43	F	Fimbristylis littoralis	183306	183348	Fimbristylis littoralis	184886	184928	-3	1.98e-10	_	_	TGAATGGAATACTCCATAAAAAGAATTGATAAGAATAATTCAG	TGAATGGAATACTCCATAAAAAGAATTGAGAAAAATAACTCAG
R1060	43	F	Fimbristylis littoralis	183484	183526	Fimbristylis littoralis	184886	184928	-3	1.98e-10	_	_	TGAATGGAATACTCCATAAAAAGAATTGATAAGAATAATTCAG	TGAATGGAATACTCCATAAAAAGAATTGAGAAAAATAACTCAG
R1061	43	F	Fimbristylis littoralis	180799	180841	Fimbristylis littoralis	183306	183348	-3	1.98e-10	_	_	TGAATGGAATACTCCATAAAAAGAATTGAGAAAAATAACTCAG	TGAATGGAATACTCCATAAAAAGAATTGATAAGAATAATTCAG
R1062	43	F	Fimbristylis littoralis	180799	180841	Fimbristylis littoralis	183484	183526	-3	1.98e-10	_	_	TGAATGGAATACTCCATAAAAAGAATTGAGAAAAATAACTCAG	TGAATGGAATACTCCATAAAAAGAATTGATAAGAATAATTCAG
R1063	43	F	Fimbristylis littoralis	179775	179817	Fimbristylis littoralis	185220	185262	-3	1.98e-10	_	_	TTTAGGATTGGTTCCTGCGGCCAGAATCAAAGATGCCCCTGAT	TTTAAGAATGGTTCCTTCGGCCAGAATCAAAGATGCCCCTGAT
R1064	43	F	Fimbristylis littoralis	98817	98859	Fimbristylis littoralis	179775	179817	-3	1.98e-10	_	_	TTTAAGAATGGTTCCTTCGGCCAGAATCAAAGATGCCCCTGAT	TTTAGGATTGGTTCCTGCGGCCAGAATCAAAGATGCCCCTGAT
R1065	43	F	Fimbristylis littoralis	144538	144580	Fimbristylis littoralis	197465	197507	-2	4.82e-12	_	_	GAAGGCTTTTTTGATAGAGTAAGACAGAACGGATTCAAAAAAA	GAAGGGTTTTTTGATAGAGTAAGACAGAATGGATTCAAAAAAA
R1066	43	F	Fimbristylis littoralis	114768	114810	Fimbristylis littoralis	167695	167737	-2	4.82e-12	_	_	TTTTTTTGAATCCATTCTGTCTTACTCTATCAAAAAACCCTTC	TTTTTTTGAATCCGTTCTGTCTTACTCTATCAAAAAAGCCTTC
R1067	43	P	Fimbristylis littoralis	52945	52987	Fimbristylis littoralis	200680	200722	-3	1.98e-10	_	_	ATTGGGATTCTATGTCCAATATCTCCATCTAAGTATCGAGGTC	GACCTCGATACTTAGATCGATATATTGGACATAGAATACCAAT
R1068	43	P	Fimbristylis littoralis	167695	167737	Fimbristylis littoralis	197465	197507	-2	4.82e-12	_	_	TTTTTTTGAATCCGTTCTGTCTTACTCTATCAAAAAAGCCTTC	GAAGGGTTTTTTGATAGAGTAAGACAGAATGGATTCAAAAAAA
R1069	43	P	Fimbristylis littoralis	75297	75339	Fimbristylis littoralis	185220	185262	-3	1.98e-10	_	_	ATCAGGGGCATCTTTGATTCTGGCCGCAGGAACCAATCCTAAA	TTTAAGAATGGTTCCTTCGGCCAGAATCAAAGATGCCCCTGAT
R1070	43	P	Fimbristylis littoralis	132458	132500	Fimbristylis littoralis	185220	185262	-3	1.98e-10	_	_	ATCAGGGGCATCTTTGATTCTGGCCGCAGGAACCAATCCTAAA	TTTAAGAATGGTTCCTTCGGCCAGAATCAAAGATGCCCCTGAT
R1071	43	P	Fimbristylis littoralis	74273	74315	Fimbristylis littoralis	183484	183526	-3	1.98e-10	_	_	CTGAGTTATTTTTCTCAATTCTTTTTATGGAGTATTCCATTCA	TGAATGGAATACTCCATAAAAAGAATTGATAAGAATAATTCAG
R1072	43	P	Fimbristylis littoralis	74273	74315	Fimbristylis littoralis	183306	183348	-3	1.98e-10	_	_	CTGAGTTATTTTTCTCAATTCTTTTTATGGAGTATTCCATTCA	TGAATGGAATACTCCATAAAAAGAATTGATAAGAATAATTCAG
R1073	43	P	Fimbristylis littoralis	75538	75580	Fimbristylis littoralis	181003	181045	-1	7.65e-14	_	_	GCAAAACAAGCTCAAGATTATGGTATTGTCGATCGCATAGCAA	TTGCTATGCGATCGACAATACCATAATTTTGAGCTTGTTTTGC
R1074	43	P	Fimbristylis littoralis	132699	132741	Fimbristylis littoralis	181003	181045	-1	7.65e-14	_	_	GCAAAACAAGCTCAAGATTATGGTATTGTCGATCGCATAGCAA	TTGCTATGCGATCGACAATACCATAATTTTGAGCTTGTTTTGC
R1075	43	P	Fimbristylis littoralis	127013	127055	Fimbristylis littoralis	179775	179817	-3	1.98e-10	_	_	ATCAGGGGCATCTTTGATTCTGGCCGAAGGAACCATTCTTAAA	TTTAGGATTGGTTCCTGCGGCCAGAATCAAAGATGCCCCTGAT
R1076	43	P	Fimbristylis littoralis	131230	131272	Fimbristylis littoralis	179534	179576	-1	7.65e-14	_	_	GCAAAACAAGCTCAAAATTATGGTATTGTCGATCGCATAGCAA	TTGCTATGCGATCGACAATACCATAATCTTGAGCTTGTTTTGC
R1077	43	P	Fimbristylis littoralis	74063	74105	Fimbristylis littoralis	179534	179576	-1	7.65e-14	_	_	GCAAAACAAGCTCAAAATTATGGTATTGTCGATCGCATAGCAA	TTGCTATGCGATCGACAATACCATAATCTTGAGCTTGTTTTGC
R1078	43	P	Fimbristylis littoralis	46736	46778	Fimbristylis littoralis	177959	178001	-3	1.98e-10	_	_	ATTTTTTTTCTAAAAAAAAGGGTGATAAAAAGAAAGAAGAAGA	TCTTGTTCTTTCTTTTTATCACCCTTCCTTTTAGAAAAAAAAT
R1079	43	P	Fimbristylis littoralis	114768	114810	Fimbristylis littoralis	144538	144580	-2	4.82e-12	_	_	TTTTTTTGAATCCATTCTGTCTTACTCTATCAAAAAACCCTTC	GAAGGCTTTTTTGATAGAGTAAGACAGAACGGATTCAAAAAAA
R1080	43	P	Fimbristylis littoralis	32308	32350	Fimbristylis littoralis	134167	134209	-2	4.82e-12	_	_	ATAGAGAGAAAAGACGATTTTGACTTTCTTTCTAAATCAAAAA	TTTTTGATTTAGAAGGAAAGTCAAAATCGTCTTTTTTCTCTAT
R1081	43	P	Fimbristylis littoralis	15134	15176	Fimbristylis littoralis	133938	133980	-3	1.98e-10	_	_	ATCAAAACAAAAGTCTGCAACAGAGTTTCCAAAAAAACTTGTT	AACAAGTTTTTTTGGAAACTCGGTTGCAGACTTTTGATTTCAT
R1082	43	P	Fimbristylis littoralis	98817	98859	Fimbristylis littoralis	132458	132500	-3	1.98e-10	_	_	TTTAAGAATGGTTCCTTCGGCCAGAATCAAAGATGCCCCTGAT	ATCAGGGGCATCTTTGATTCTGGCCGCAGGAACCAATCCTAAA
R1083	43	P	Fimbristylis littoralis	15134	15176	Fimbristylis littoralis	126430	126472	-3	1.98e-10	_	_	ATCAAAACAAAAGTCTGCAACAGAGTTTCCAAAAAAACTTGTT	AACAAGTTTTTTTGGAAACTCGGTTGCAGACTTTTGATTTCAT
R1084	43	P	Fimbristylis littoralis	52945	52987	Fimbristylis littoralis	124499	124541	-3	1.98e-10	_	_	ATTGGGATTCTATGTCCAATATCTCCATCTAAGTATCGAGGTC	GACCTCGATACTTAGATGAAGATATCGGACATAGAATGCCAAT
R1085	43	P	Fimbristylis littoralis	75297	75339	Fimbristylis littoralis	98817	98859	-3	1.98e-10	_	_	ATCAGGGGCATCTTTGATTCTGGCCGCAGGAACCAATCCTAAA	TTTAAGAATGGTTCCTTCGGCCAGAATCAAAGATGCCCCTGAT
R1086	43	P	Fimbristylis littoralis	32316	32358	Fimbristylis littoralis	46643	46685	-3	1.98e-10	_	_	AAAAGACGATTTTGACTTTCTTTCTAAATCAAAAATAGAAAAG	CTTTTCTATTTTTGATTTGGAAGGAAAGTCAAAATTGTCTTTT
R1087	42	F	Fimbristylis littoralis	122640	122681	Fimbristylis littoralis	134696	134737	-3	7.35e-10	_	rrn16	AGGGGAACAACAACTGGAAACGGTTGCTAATAAATCGTAGGC	AGGGGAACAACAACTGGAAACGGTTGCTAATACCCCGTAGGC
R1088	42	F	Fimbristylis littoralis	178225	178266	Fimbristylis littoralis	185713	185754	-3	7.35e-10	_	_	AATAATATGAAATCGAATCGATCTATATCCATAATATGCTTA	AATCATCTGAAATGGAATCGATCTATATCCATAATATGCTTA
R1089	42	F	Fimbristylis littoralis	33143	33184	Fimbristylis littoralis	178167	178208	-3	7.35e-10	trnM-CAU	trnfM-CAU	GACTTCGAGGTTATGAGCCTCATGAGCTACCAGACTGCTCTA	GACTTTGAGGTTATGAGCTTCGTGAGCTACCAGACTGCTCTA
R1090	42	F	Fimbristylis littoralis	71636	71677	Fimbristylis littoralis	133289	133330	-2	1.84e-11	_	_	GGAATAGCAAAGACACAAAACCTAACTAAGATGAGACAGATT	GGAATAGCAAAGACACAAAGCCTAACCAAGATGAGACAGATT
R1091	42	F	Fimbristylis littoralis	71636	71677	Fimbristylis littoralis	129427	129468	-2	1.84e-11	_	_	GGAATAGCAAAGACACAAAACCTAACTAAGATGAGACAGATT	GGAATAGCAAAGACACAAAGCCTAACCAAGATGAGACAGATT
R1092	42	F	Fimbristylis littoralis	71636	71677	Fimbristylis littoralis	72181	72222	-2	1.84e-11	_	_	GGAATAGCAAAGACACAAAACCTAACTAAGATGAGACAGATT	GGAATAGCAAAGACACAAAGCCTAACCAAGATGAGACAGATT
R1093	42	F	Fimbristylis littoralis	126521	126562	Fimbristylis littoralis	134009	134050	-3	7.35e-10	_	_	TAAGCATATTATGGATATAGATCGATTCCATTTCAGATGATT	TAAGCATATTATGGATATAGATCGATTCGATTTCATATTATT
R1094	42	F	Fimbristylis littoralis	127790	127831	Fimbristylis littoralis	128573	128614	-3	7.35e-10	_	_	GTGAACCTCTAGATGTTGTACAGAATGATCTGGAAAGAGATA	GTCAACCTCTGGATGTTATACAGAATGATCTGGAAAGAGATA
R1095	42	F	Fimbristylis littoralis	74705	74746	Fimbristylis littoralis	128573	128614	-3	7.35e-10	_	_	GTGAACCTCTAGATGTTGTACAGAATGATCTGGAAAGAGATA	GTCAACCTCTGGATGTTATACAGAATGATCTGGAAAGAGATA
R1096	42	F	Fimbristylis littoralis	128573	128614	Fimbristylis littoralis	131866	131907	-3	7.35e-10	_	_	GTCAACCTCTGGATGTTATACAGAATGATCTGGAAAGAGATA	GTGAACCTCTAGATGTTGTACAGAATGATCTGGAAAGAGATA
R1097	42	F	Fimbristylis littoralis	3124	3165	Fimbristylis littoralis	134067	134108	-3	7.35e-10	_	trnfM-CAU	TAGAGCAGTCTGGTAGCTCGCGAGGCTCATAACCTCGAAGTC	TAGAGCAGTCTGGTAGCTCACGAAGCTCATAACCTCAAAGTC
R1098	42	F	Fimbristylis littoralis	2565	2606	Fimbristylis littoralis	134067	134108	-3	7.35e-10	_	trnfM-CAU	TAGAGCAGTCTGGTAGCTCGCGAGGCTCATAACCTCGAAGTC	TAGAGCAGTCTGGTAGCTCACGAAGCTCATAACCTCAAAGTC
R1099	42	F	Fimbristylis littoralis	183661	183702	Fimbristylis littoralis	184444	184485	-3	7.35e-10	_	_	TATCTCTTTCCAGATCATTCTGTATAACATCCAGAGGTTGAC	TATCTCTTTCCAGATCATTCTGTACAACATCTAGAGGTTCAC
R1100	42	F	Fimbristylis littoralis	180368	180409	Fimbristylis littoralis	183661	183702	-3	7.35e-10	_	_	TATCTCTTTCCAGATCATTCTGTACAACATCTAGAGGTTCAC	TATCTCTTTCCAGATCATTCTGTATAACATCCAGAGGTTGAC
R1101	42	F	Fimbristylis littoralis	71541	71582	Fimbristylis littoralis	133193	133234	-3	7.35e-10	_	_	ATCAAGAGGTGGAGAATACCACCTTTCCTGAATCATTCTTAA	ATCAAGCGATGGAGAATACCACCTCTCCTGAATCATTCTTAA
R1102	42	F	Fimbristylis littoralis	71541	71582	Fimbristylis littoralis	129331	129372	-3	7.35e-10	_	_	ATCAAGAGGTGGAGAATACCACCTTTCCTGAATCATTCTTAA	ATCAAGCGATGGAGAATACCACCTCTCCTGAATCATTCTTAA
R1103	42	F	Fimbristylis littoralis	71541	71582	Fimbristylis littoralis	72085	72126	-3	7.35e-10	_	_	ATCAAGAGGTGGAGAATACCACCTTTCCTGAATCATTCTTAA	ATCAAGCGATGGAGAATACCACCTCTCCTGAATCATTCTTAA
R1104	42	P	Fimbristylis littoralis	134696	134737	Fimbristylis littoralis	189594	189635	-3	7.35e-10	rrn16	_	AGGGGAACAACAACTGGAAACGGTTGCTAATACCCCGTAGGC	GCCTACGATTTATTAGCAACCGTTTCCAGTTGTTGTTCCCCT
R1105	42	P	Fimbristylis littoralis	134009	134050	Fimbristylis littoralis	185713	185754	-3	7.35e-10	_	_	TAAGCATATTATGGATATAGATCGATTCGATTTCATATTATT	AATCATCTGAAATGGAATCGATCTATATCCATAATATGCTTA
R1106	42	P	Fimbristylis littoralis	128573	128614	Fimbristylis littoralis	184444	184485	-3	7.35e-10	_	_	GTCAACCTCTGGATGTTATACAGAATGATCTGGAAAGAGATA	TATCTCTTTCCAGATCATTCTGTACAACATCTAGAGGTTCAC
R1107	42	P	Fimbristylis littoralis	127790	127831	Fimbristylis littoralis	183661	183702	-3	7.35e-10	_	_	GTGAACCTCTAGATGTTGTACAGAATGATCTGGAAAGAGATA	TATCTCTTTCCAGATCATTCTGTATAACATCCAGAGGTTGAC
R1108	42	P	Fimbristylis littoralis	74705	74746	Fimbristylis littoralis	183661	183702	-3	7.35e-10	_	_	GTGAACCTCTAGATGTTGTACAGAATGATCTGGAAAGAGATA	TATCTCTTTCCAGATCATTCTGTATAACATCCAGAGGTTGAC
R1109	42	P	Fimbristylis littoralis	131866	131907	Fimbristylis littoralis	183661	183702	-3	7.35e-10	_	_	GTGAACCTCTAGATGTTGTACAGAATGATCTGGAAAGAGATA	TATCTCTTTCCAGATCATTCTGTATAACATCCAGAGGTTGAC
R1110	42	P	Fimbristylis littoralis	71541	71582	Fimbristylis littoralis	182903	182944	-3	7.35e-10	_	_	ATCAAGAGGTGGAGAATACCACCTTTCCTGAATCATTCTTAA	TTAAGAATGATTCAGGAGAGGTGGTATTCTCCATCGCTTGAT
R1111	42	P	Fimbristylis littoralis	71636	71677	Fimbristylis littoralis	182807	182848	-2	1.84e-11	_	_	GGAATAGCAAAGACACAAAACCTAACTAAGATGAGACAGATT	AATCTGTCTCATCTTGGTTAGGCTTTGTGTCTTTGCTATTCC
R1112	42	P	Fimbristylis littoralis	128573	128614	Fimbristylis littoralis	180368	180409	-3	7.35e-10	_	_	GTCAACCTCTGGATGTTATACAGAATGATCTGGAAAGAGATA	TATCTCTTTCCAGATCATTCTGTACAACATCTAGAGGTTCAC
R1113	42	P	Fimbristylis littoralis	71541	71582	Fimbristylis littoralis	179041	179082	-3	7.35e-10	_	_	ATCAAGAGGTGGAGAATACCACCTTTCCTGAATCATTCTTAA	TTAAGAATGATTCAGGAGAGGTGGTATTCTCCATCGCTTGAT
R1114	42	P	Fimbristylis littoralis	71636	71677	Fimbristylis littoralis	178945	178986	-2	1.84e-11	_	_	GGAATAGCAAAGACACAAAACCTAACTAAGATGAGACAGATT	AATCTGTCTCATCTTGGTTAGGCTTTGTGTCTTTGCTATTCC
R1115	42	P	Fimbristylis littoralis	126521	126562	Fimbristylis littoralis	178225	178266	-3	7.35e-10	_	_	TAAGCATATTATGGATATAGATCGATTCCATTTCAGATGATT	AATAATATGAAATCGAATCGATCTATATCCATAATATGCTTA
R1116	42	P	Fimbristylis littoralis	3124	3165	Fimbristylis littoralis	178167	178208	-3	7.35e-10	_	trnfM-CAU	TAGAGCAGTCTGGTAGCTCGCGAGGCTCATAACCTCGAAGTC	GACTTTGAGGTTATGAGCTTCGTGAGCTACCAGACTGCTCTA
R1117	42	P	Fimbristylis littoralis	2565	2606	Fimbristylis littoralis	178167	178208	-3	7.35e-10	_	trnfM-CAU	TAGAGCAGTCTGGTAGCTCGCGAGGCTCATAACCTCGAAGTC	GACTTTGAGGTTATGAGCTTCGTGAGCTACCAGACTGCTCTA
R1118	42	P	Fimbristylis littoralis	122640	122681	Fimbristylis littoralis	177538	177579	-3	7.35e-10	_	rrn16	AGGGGAACAACAACTGGAAACGGTTGCTAATAAATCGTAGGC	GCCTACGGGGTATTAGCAACCGTTTCCAGTTGTTGTTCCCCT
R1119	42	P	Fimbristylis littoralis	33143	33184	Fimbristylis littoralis	134067	134108	-3	7.35e-10	trnM-CAU	trnfM-CAU	GACTTCGAGGTTATGAGCCTCATGAGCTACCAGACTGCTCTA	TAGAGCAGTCTGGTAGCTCACGAAGCTCATAACCTCAAAGTC
R1120	41	F	Fimbristylis littoralis	68939	68979	Fimbristylis littoralis	69176	69216	-2	7.00e-11	rpoC2	rpoC2	TGAGAATCAAGAAACACAAGAATTGAGTCCGGAATACCAAA	TGAGGATCAAGAAACACAAGAATTGAATCCGGAATACCAAA
R1121	41	F	Fimbristylis littoralis	68688	68728	Fimbristylis littoralis	69165	69205	-3	2.73e-09	rpoC2	rpoC2	CAAATGTTAACCGAGGATCAAGAAACACAAGAATTGAGTCC	CAAATGTTAAATGAGGATCAAGAAACACAAGAATTGAATCC
R1122	41	F	Fimbristylis littoralis	68688	68728	Fimbristylis littoralis	68976	69016	-3	2.73e-09	rpoC2	rpoC2	CAAATGTTAACCGAGGATCAAGAAACACAAGAATTGAGTCC	CAAATGTTAATTGAAGATCAAGAAACACAAGAATTGAGTCC
R1123	41	F	Fimbristylis littoralis	179792	179832	Fimbristylis littoralis	183868	183908	-2	7.00e-11	_	_	CGGCCAGAATCAAAGATGCCCCTGATGCAGCTAATCCTGTA	CGGCCAGAATCAAAGATGCCCCTGATACAGCAAATCCTGTA
R1124	41	F	Fimbristylis littoralis	74018	74058	Fimbristylis littoralis	74151	74191	-1	1.17e-12	_	_	CTAGATGTTGTACAGAATGATCTGGAAAGAGATACCTTTAT	CTAGATGTTGTACAGAATGATCTGGAAAGAGATACCCTTAT
R1125	41	F	Fimbristylis littoralis	74151	74191	Fimbristylis littoralis	131185	131225	-1	1.17e-12	_	_	CTAGATGTTGTACAGAATGATCTGGAAAGAGATACCCTTAT	CTAGATGTTGTACAGAATGATCTGGAAAGAGATACCTTTAT
R1126	41	F	Fimbristylis littoralis	74018	74058	Fimbristylis littoralis	131316	131356	-1	1.17e-12	_	_	CTAGATGTTGTACAGAATGATCTGGAAAGAGATACCTTTAT	CTAGATGTTGTACAGAATGATCTGGAAAGAGATACCCTTAT
R1127	41	F	Fimbristylis littoralis	131185	131225	Fimbristylis littoralis	131316	131356	-1	1.17e-12	_	_	CTAGATGTTGTACAGAATGATCTGGAAAGAGATACCTTTAT	CTAGATGTTGTACAGAATGATCTGGAAAGAGATACCCTTAT
R1128	41	F	Fimbristylis littoralis	99739	99779	Fimbristylis littoralis	197615	197655	-3	2.73e-09	_	_	CTTTGTTCTTACGAACAGAATTCTTCCTTTATTTTTATTTT	CTTTGTTCTTACGAACAGAGTTCTTCCCTTATTTTTCTTTT
R1129	41	F	Fimbristylis littoralis	68637	68677	Fimbristylis littoralis	69159	69199	-3	2.73e-09	rpoC2	rpoC2	GAATACCAAATGTTAAATAAGGATCAAGAAATAAAAGAATT	GAATACCAAATGTTAAATGAGGATCAAGAAACACAAGAATT
R1130	41	F	Fimbristylis littoralis	75175	75215	Fimbristylis littoralis	128260	128300	-2	7.00e-11	_	_	GATACTGATATTTTTTTCTATATAAACTGTAAAGGTGGAGA	GATACTGATATTTTTTTCTATATAAACTGTGACGGTGGAGA
R1131	41	F	Fimbristylis littoralis	128260	128300	Fimbristylis littoralis	132336	132376	-2	7.00e-11	_	_	GATACTGATATTTTTTTCTATATAAACTGTGACGGTGGAGA	GATACTGATATTTTTTTCTATATAAACTGTAAAGGTGGAGA
R1132	41	F	Fimbristylis littoralis	68747	68787	Fimbristylis littoralis	69176	69216	-3	2.73e-09	rpoC2	rpoC2	TGAAGATCAAGAAACACAAGAATTGAGTCCAGAATACCAAA	TGAGGATCAAGAAACACAAGAATTGAATCCGGAATACCAAA
R1133	41	F	Fimbristylis littoralis	68987	69027	Fimbristylis littoralis	69176	69216	-2	7.00e-11	rpoC2	rpoC2	TGAAGATCAAGAAACACAAGAATTGAGTCCGGAATACCAAA	TGAGGATCAAGAAACACAAGAATTGAATCCGGAATACCAAA
R1134	41	F	Fimbristylis littoralis	68535	68575	Fimbristylis littoralis	68991	69031	-3	2.73e-09	rpoC2	rpoC2	GATCAAGAAATAGAAGAATTGAGTCCAGAATACCAAACGTT	GATCAAGAAACACAAGAATTGAGTCCGGAATACCAAACGTT
R1135	41	F	Fimbristylis littoralis	180919	180959	Fimbristylis littoralis	181050	181090	-1	1.17e-12	_	_	ATAAGGGTATCTCTTTCCAGATCATTCTGTACAACATCTAG	ATAAAGGTATCTCTTTCCAGATCATTCTGTACAACATCTAG
R1136	41	F	Fimbristylis littoralis	106669	106709	Fimbristylis littoralis	155836	155876	-3	2.73e-09	_	_	TCGGATGTTATTCTTCTCAATTTTTTCTATTGAATAGAATA	TCGGATGTTATTCTTCTCAATTATCTCTATTGAATGGAATA
R1137	41	F	Fimbristylis littoralis	179899	179939	Fimbristylis littoralis	183975	184015	-2	7.00e-11	_	_	TCTCCACCTTTACAGTTTATATAGAAAAAAATATCAGTATC	TCTCCACCGTCACAGTTTATATAGAAAAAAATATCAGTATC
R1138	41	F	Fimbristylis littoralis	68886	68926	Fimbristylis littoralis	68982	69022	-3	2.73e-09	rpoC2	rpoC2	TTAACTGAAGATCAAAAAACACACGAATTGAGTCCGGAATA	TTAATTGAAGATCAAGAAACACAAGAATTGAGTCCGGAATA
R1139	41	F	Fimbristylis littoralis	24296	24336	Fimbristylis littoralis	24314	24354	-3	2.73e-09	_	_	TGATTGTTCTGATTCTGTTGATTGTTCTGATTCTGTTGATT	TGATTGTTCTGATTCTGTTGATTCTTCTGATTCTTGTGATT
R1140	41	F	Fimbristylis littoralis	24359	24399	Fimbristylis littoralis	24395	24435	-3	2.73e-09	_	_	TGATTTTTCTGATTCTGTTGATTCTTCTAATTCTTGTGATT	TGATTGTTCTGATTCTGTTGATTCGTCTGATTCTTGTGATT
R1141	41	F	Fimbristylis littoralis	52928	52968	Fimbristylis littoralis	187717	187757	-3	2.73e-09	_	_	TTTTTTGGATGATAAAAATTGGGATTCTATGTCCAATATCT	TTTTTTGGATGATAAAGATTGGCATTCTATGTCCGATATCT
R1142	41	P	Fimbristylis littoralis	132336	132376	Fimbristylis littoralis	183975	184015	-2	7.00e-11	_	_	GATACTGATATTTTTTTCTATATAAACTGTAAAGGTGGAGA	TCTCCACCGTCACAGTTTATATAGAAAAAAATATCAGTATC
R1143	41	P	Fimbristylis littoralis	75175	75215	Fimbristylis littoralis	183975	184015	-2	7.00e-11	_	_	GATACTGATATTTTTTTCTATATAAACTGTAAAGGTGGAGA	TCTCCACCGTCACAGTTTATATAGAAAAAAATATCAGTATC
R1144	41	P	Fimbristylis littoralis	131316	131356	Fimbristylis littoralis	181050	181090	-1	1.17e-12	_	_	CTAGATGTTGTACAGAATGATCTGGAAAGAGATACCCTTAT	ATAAAGGTATCTCTTTCCAGATCATTCTGTACAACATCTAG
R1145	41	P	Fimbristylis littoralis	74151	74191	Fimbristylis littoralis	181050	181090	-1	1.17e-12	_	_	CTAGATGTTGTACAGAATGATCTGGAAAGAGATACCCTTAT	ATAAAGGTATCTCTTTCCAGATCATTCTGTACAACATCTAG
R1146	41	P	Fimbristylis littoralis	74018	74058	Fimbristylis littoralis	180919	180959	-1	1.17e-12	_	_	CTAGATGTTGTACAGAATGATCTGGAAAGAGATACCTTTAT	ATAAGGGTATCTCTTTCCAGATCATTCTGTACAACATCTAG
R1147	41	P	Fimbristylis littoralis	131185	131225	Fimbristylis littoralis	180919	180959	-1	1.17e-12	_	_	CTAGATGTTGTACAGAATGATCTGGAAAGAGATACCTTTAT	ATAAGGGTATCTCTTTCCAGATCATTCTGTACAACATCTAG
R1148	41	P	Fimbristylis littoralis	128260	128300	Fimbristylis littoralis	179899	179939	-2	7.00e-11	_	_	GATACTGATATTTTTTTCTATATAAACTGTGACGGTGGAGA	TCTCCACCTTTACAGTTTATATAGAAAAAAATATCAGTATC
R1149	41	P	Fimbristylis littoralis	75660	75700	Fimbristylis littoralis	155836	155876	-1	1.17e-12	_	_	TATTCCATTCAATAGAAATAATTGAGAAGAATAACATCCGA	TCGGATGTTATTCTTCTCAATTATCTCTATTGAATGGAATA
R1150	41	P	Fimbristylis littoralis	52928	52968	Fimbristylis littoralis	124518	124558	-3	2.73e-09	_	_	TTTTTTGGATGATAAAAATTGGGATTCTATGTCCAATATCT	AGATATCGGACATAGAATGCCAATCTTTATCATCCAAAAAA
R1151	41	P	Fimbristylis littoralis	99739	99779	Fimbristylis littoralis	114620	114660	-3	2.73e-09	_	_	CTTTGTTCTTACGAACAGAATTCTTCCTTTATTTTTATTTT	AAAAGAAAAATAAGGGAAGAACTCTGTTCGTAAGAACAAAG
R1152	41	P	Fimbristylis littoralis	33663	33703	Fimbristylis littoralis	45731	45771	-2	7.00e-11	_	_	ATTCCAAGGCTTGTATCCGTGCGCTTCATGCCTGGAGTTTG	CAAACTCCAGGTATGAAGCGCACGGATACAAGCTTTGGAAT
R1153	40	F	Fimbristylis littoralis	78745	78784	Fimbristylis littoralis	168748	168787	-3	1.01e-08	_	_	TTTTTAAACAATTAGTAACTAATTTTATTGAGCTACTTTA	TTTTCAAACAATTAGTAGCTCATTTTATTGAGCTACTTTA
R1154	40	F	Fimbristylis littoralis	180822	180861	Fimbristylis littoralis	188343	188382	-3	1.01e-08	_	_	AATTGAGAAAAATAACTCAGATTACTGACGATTTCCTTTT	AATTGAGAAAAATAACTCAGATCACTTACGATTTTCTTTT
R1155	40	F	Fimbristylis littoralis	155519	155558	Fimbristylis littoralis	182246	182285	-3	1.01e-08	_	_	AGAATTTGCTTCTAATTCCTCTAACAAATCCTTAGATAAC	AGAATTTGCTTCTAATTTCCCTAACAACTCCTTAGATAAC
R1156	40	F	Fimbristylis littoralis	123893	123932	Fimbristylis littoralis	131414	131453	-3	1.01e-08	_	_	AAAAGAAAATCGTAAGTGATCTGAGTTATTTTTCTCAATT	AAAAGGAAATCGTCAGTAATCTGAGTTATTTTTCTCAATT
R1157	40	F	Fimbristylis littoralis	95469	95508	Fimbristylis littoralis	145763	145802	-3	1.01e-08	rpl33	_	TATTACCCAAAAGAATCGTTCCAACACACCCAATTTATTA	TATTACTCAAAAGAATCGTTTCAATACACCCAATTTATTA
R1158	40	F	Fimbristylis littoralis	15134	15173	Fimbristylis littoralis	184542	184581	-3	1.01e-08	_	_	ATCAAAACAAAAGTCTGCAACAGAGTTTCCAAAAAAACTT	ATGAAATCAAAAGTCTGCAACCGAGTTTCCAAAAAAACTT
R1159	40	F	Fimbristylis littoralis	99678	99717	Fimbristylis littoralis	197554	197593	-3	1.01e-08	_	_	CAATAATGCAATCTTCCCGTTGCATATTGGTACTTATCGG	CAATAATGCAATCTTTCCCTTGCGTATTGGTACTTATCGG
R1160	40	F	Fimbristylis littoralis	106670	106709	Fimbristylis littoralis	184857	184896	-3	1.01e-08	_	_	CGGATGTTATTCTTCTCAATTTTTTCTATTGAATAGAATA	CGGATGTTATTCTTCTCAATTATCTCTATTGAATGGAATA
R1161	40	F	Fimbristylis littoralis	2996	3035	Fimbristylis littoralis	3474	3513	-3	1.01e-08	_	_	CTTTTTTTTTGAAGAATTGATTTGCTTTTGATGTCTTTAT	CTTTTTTTTTGAAGAAAAAATTTGCTTTTGATGTCTTTAT
R1162	40	F	Fimbristylis littoralis	68700	68739	Fimbristylis littoralis	69177	69216	-3	1.01e-08	rpoC2	rpoC2	GAGGATCAAGAAACACAAGAATTGAGTCCAGAATACGAAA	GAGGATCAAGAAACACAAGAATTGAATCCGGAATACCAAA
R1163	40	F	Fimbristylis littoralis	68796	68835	Fimbristylis littoralis	69177	69216	-2	2.66e-10	rpoC2	rpoC2	GAGGATCAAGAAACACAAGAATTGAGTCCAGAATACCAAA	GAGGATCAAGAAACACAAGAATTGAATCCGGAATACCAAA
R1164	40	F	Fimbristylis littoralis	69084	69123	Fimbristylis littoralis	69177	69216	-2	2.66e-10	rpoC2	rpoC2	GAGGATCAAGAAACACAAGAATTGAGTCCAGAATACCAAA	GAGGATCAAGAAACACAAGAATTGAATCCGGAATACCAAA
R1165	40	F	Fimbristylis littoralis	68532	68571	Fimbristylis littoralis	68700	68739	-3	1.01e-08	rpoC2	rpoC2	GAGGATCAAGAAATAGAAGAATTGAGTCCAGAATACCAAA	GAGGATCAAGAAACACAAGAATTGAGTCCAGAATACGAAA
R1166	40	F	Fimbristylis littoralis	68700	68739	Fimbristylis littoralis	68988	69027	-3	1.01e-08	rpoC2	rpoC2	GAGGATCAAGAAACACAAGAATTGAGTCCAGAATACGAAA	GAAGATCAAGAAACACAAGAATTGAGTCCGGAATACCAAA
R1167	40	F	Fimbristylis littoralis	20596	20635	Fimbristylis littoralis	52703	52742	-3	1.01e-08	atpI	_	GGAATGCTTTGTGGATTCCGAACAGCTATGACGACTGACA	GGAATGCTTTGTGGATTCCGAAAAGCTATGATGACTTACA
R1168	40	F	Fimbristylis littoralis	68737	68776	Fimbristylis littoralis	68833	68872	-2	2.66e-10	rpoC2	rpoC2	AAATGGTAATTGAAGATCAAGAAACACAAGAATTGAGTCC	AAAAGGTAATTGAAGATCAAGAAACACAAGAATTCAGTCC
R1169	40	F	Fimbristylis littoralis	73933	73972	Fimbristylis littoralis	126452	126491	-2	2.66e-10	_	_	GTTGCAGATTTTTGATTTCATCATAGCTATTCTACGGAAT	GTTGCAGACTTTTGATTTCATCATAGCTATTCTACAGAAT
R1170	40	F	Fimbristylis littoralis	73933	73972	Fimbristylis littoralis	133960	133999	-1	4.55e-12	_	_	GTTGCAGATTTTTGATTTCATCATAGCTATTCTACGGAAT	GTTGCAGACTTTTGATTTCATCATAGCTATTCTACGGAAT
R1171	40	F	Fimbristylis littoralis	68839	68878	Fimbristylis littoralis	68983	69022	-2	2.66e-10	rpoC2	rpoC2	TAATTGAAGATCAAGAAACACAAGAATTCAGTCCGCAATA	TAATTGAAGATCAAGAAACACAAGAATTGAGTCCGGAATA
R1172	40	F	Fimbristylis littoralis	75660	75699	Fimbristylis littoralis	127379	127418	-1	4.55e-12	_	_	TATTCCATTCAATAGAAATAATTGAGAAGAATAACATCCG	TATTCCATTCAATAGAGATAATTGAGAAGAATAACATCCG
R1173	40	F	Fimbristylis littoralis	155626	155665	Fimbristylis littoralis	180554	180593	-3	1.01e-08	_	_	TGAAAAGATAAATTATTGAGACAGATAATAGAATCATAAT	TGAAAAGATAAATTAGTGAGACAGATAATAGGATCATGAT
R1174	40	F	Fimbristylis littoralis	155626	155665	Fimbristylis littoralis	184630	184669	-3	1.01e-08	_	_	TGAAAAGATAAATTATTGAGACAGATAATAGAATCATAAT	TGAAAAGATAAATTAGTGAGACAGCTAATAGAATCATTAT
R1175	40	F	Fimbristylis littoralis	53195	53234	Fimbristylis littoralis	187957	187996	-3	1.01e-08	_	_	TATCTTTTTTACAAAAGTGATAATACCTAGAATAGCTAAA	TATCTTTCTTACAAAAGGGATAATATCTAGAATAGCTAAA
R1176	40	F	Fimbristylis littoralis	504	543	Fimbristylis littoralis	1071	1110	-3	1.01e-08	_	_	ATTGATTCTATTAGAGAAAAACGAGAAATTCGAGTTAGTT	ATTTATTCTTTTAGAGAAAAACGAGGAATTCGAGTTAGTT
R1177	40	F	Fimbristylis littoralis	550	589	Fimbristylis littoralis	603	642	-3	1.01e-08	_	_	TTAGTTAGGGTTAAATAAAAATGAAATTGACTCTTTTAGT	TTAGTTAGGGTTAAATAAAAATTGAATTGATTCTTTTAGT
R1178	40	F	Fimbristylis littoralis	18539	18578	Fimbristylis littoralis	143552	143591	-3	1.01e-08	atpF	_	TTGCTAAAATATCGGTATTAAACCCGAAACTCCCGGCGAA	TTGCTAAAATCTCGGTATTAAACCCGAGATTCCCGGCGAA
R1179	40	F	Fimbristylis littoralis	53594	53633	Fimbristylis littoralis	63377	63416	-3	1.01e-08	_	_	TTTTGGAATTACATTTCTATTTCTTTTTTGATTTAGTTTT	TTTTGGAATTGCATTTCTATTTCTTTTTTGATTTGGATTT
R1180	40	F	Fimbristylis littoralis	24290	24329	Fimbristylis littoralis	24353	24392	-3	1.01e-08	_	_	TTTTTCTGATTGTTCTGATTCTGTTGATTGTTCTGATTCT	TTTTTCTGATTTTTCTGATTCTGTTGATTCTTCTAATTCT
R1181	40	P	Fimbristylis littoralis	131414	131453	Fimbristylis littoralis	188343	188382	-3	1.01e-08	_	_	AAAAGGAAATCGTCAGTAATCTGAGTTATTTTTCTCAATT	AATTGAGAAAAATAACTCAGATCACTTACGATTTTCTTTT
R1182	40	P	Fimbristylis littoralis	73933	73972	Fimbristylis littoralis	185784	185823	-2	2.66e-10	_	_	GTTGCAGATTTTTGATTTCATCATAGCTATTCTACGGAAT	ATTCTGTAGAATAGCTATGATGAAATCAAAAGTCTGCAAC
R1183	40	P	Fimbristylis littoralis	75660	75699	Fimbristylis littoralis	184857	184896	-1	4.55e-12	_	_	TATTCCATTCAATAGAAATAATTGAGAAGAATAACATCCG	CGGATGTTATTCTTCTCAATTATCTCTATTGAATGGAATA
R1184	40	P	Fimbristylis littoralis	123893	123932	Fimbristylis littoralis	180822	180861	-3	1.01e-08	_	_	AAAAGAAAATCGTAAGTGATCTGAGTTATTTTTCTCAATT	AATTGAGAAAAATAACTCAGATTACTGACGATTTCCTTTT
R1185	40	P	Fimbristylis littoralis	73933	73972	Fimbristylis littoralis	178276	178315	-1	4.55e-12	_	_	GTTGCAGATTTTTGATTTCATCATAGCTATTCTACGGAAT	ATTCCGTAGAATAGCTATGATGAAATCAAAAGTCTGCAAC
R1186	40	P	Fimbristylis littoralis	18539	18578	Fimbristylis littoralis	168684	168723	-3	1.01e-08	atpF	_	TTGCTAAAATATCGGTATTAAACCCGAAACTCCCGGCGAA	TTCGCCGGGAATCTCGGGTTTAATACCGAGATTTTAGCAA
R1187	40	P	Fimbristylis littoralis	95469	95508	Fimbristylis littoralis	166473	166512	-3	1.01e-08	rpl33	_	TATTACCCAAAAGAATCGTTCCAACACACCCAATTTATTA	TAATAAATTGGGTGTATTGAAACGATTCTTTTGAGTAATA
R1188	40	P	Fimbristylis littoralis	129990	130029	Fimbristylis littoralis	155519	155558	-3	1.01e-08	_	_	GTTATCTAAGGAGTTGTTAGGGAAATTAGAAGCAAATTCT	AGAATTTGCTTCTAATTCCTCTAACAAATCCTTAGATAAC
R1189	40	P	Fimbristylis littoralis	78745	78784	Fimbristylis littoralis	143488	143527	-3	1.01e-08	_	_	TTTTTAAACAATTAGTAACTAATTTTATTGAGCTACTTTA	TAAAGTAGCTCAATAAAATGAGCTACTAATTGTTTGAAAA
R1190	40	P	Fimbristylis littoralis	15134	15173	Fimbristylis littoralis	127694	127733	-3	1.01e-08	_	_	ATCAAAACAAAAGTCTGCAACAGAGTTTCCAAAAAAACTT	AAGTTTTTTTGGAAACTCGGTTGCAGACTTTTGATTTCAT
R1191	40	P	Fimbristylis littoralis	106670	106709	Fimbristylis littoralis	127379	127418	-3	1.01e-08	_	_	CGGATGTTATTCTTCTCAATTTTTTCTATTGAATAGAATA	TATTCCATTCAATAGAGATAATTGAGAAGAATAACATCCG
R1192	40	P	Fimbristylis littoralis	53195	53234	Fimbristylis littoralis	124279	124318	-3	1.01e-08	_	_	TATCTTTTTTACAAAAGTGATAATACCTAGAATAGCTAAA	TTTAGCTATTCTAGATATTATCCCTTTTGTAAGAAAGATA
R1193	40	P	Fimbristylis littoralis	99678	99717	Fimbristylis littoralis	114682	114721	-3	1.01e-08	_	_	CAATAATGCAATCTTCCCGTTGCATATTGGTACTTATCGG	CCGATAAGTACCAATACGCAAGGGAAAGATTGCATTATTG
R1194	40	P	Fimbristylis littoralis	504	543	Fimbristylis littoralis	109949	109988	-3	1.01e-08	_	rps3	ATTGATTCTATTAGAGAAAAACGAGAAATTCGAGTTAGTT	AACTAACTCGAATTCCTCGTTTTTCTCTAAAAGAATAAAT
R1195	40	P	Fimbristylis littoralis	73933	73972	Fimbristylis littoralis	99381	99420	-3	1.01e-08	_	_	GTTGCAGATTTTTGATTTCATCATAGCTATTCTACGGAAT	ATTCTGTAGAATAACTATGATGAAATCAAAAGTCTGCAAC
R1196	40	P	Fimbristylis littoralis	75660	75699	Fimbristylis littoralis	98454	98493	-2	2.66e-10	_	_	TATTCCATTCAATAGAAATAATTGAGAAGAATAACATCCG	CGGATGTTATTCTTCTCAATTATCTCTATTGAATAGAATA
R1197	39	F	Fimbristylis littoralis	123780	123818	Fimbristylis littoralis	127793	127831	0	1.52e-13	_	_	AACCTCTAGATGTTGTACAGAATGATCTGGAAAGAGATA	AACCTCTAGATGTTGTACAGAATGATCTGGAAAGAGATA
R1198	39	F	Fimbristylis littoralis	74708	74746	Fimbristylis littoralis	123780	123818	0	1.52e-13	_	_	AACCTCTAGATGTTGTACAGAATGATCTGGAAAGAGATA	AACCTCTAGATGTTGTACAGAATGATCTGGAAAGAGATA
R1199	39	F	Fimbristylis littoralis	123780	123818	Fimbristylis littoralis	131869	131907	0	1.52e-13	_	_	AACCTCTAGATGTTGTACAGAATGATCTGGAAAGAGATA	AACCTCTAGATGTTGTACAGAATGATCTGGAAAGAGATA
R1200	39	F	Fimbristylis littoralis	72453	72491	Fimbristylis littoralis	127615	127653	-3	3.74e-08	_	_	CTATTATCTGTCTCACTAATTTATGTTTTCAGTCAAATT	CTATTAGCTGTCTCACTAATTTATCTTTTCATTCAAATT
R1201	39	F	Fimbristylis littoralis	184444	184482	Fimbristylis littoralis	188457	188495	0	1.52e-13	_	_	TATCTCTTTCCAGATCATTCTGTACAACATCTAGAGGTT	TATCTCTTTCCAGATCATTCTGTACAACATCTAGAGGTT
R1202	39	F	Fimbristylis littoralis	180368	180406	Fimbristylis littoralis	188457	188495	0	1.52e-13	_	_	TATCTCTTTCCAGATCATTCTGTACAACATCTAGAGGTT	TATCTCTTTCCAGATCATTCTGTACAACATCTAGAGGTT
R1203	39	F	Fimbristylis littoralis	184444	184482	Fimbristylis littoralis	185013	185051	-1	1.78e-11	_	_	TATCTCTTTCCAGATCATTCTGTACAACATCTAGAGGTT	TATCTCTTTCCAGATCATTCTGTACAACATCTAGAAGTT
R1204	39	F	Fimbristylis littoralis	180368	180406	Fimbristylis littoralis	185013	185051	-1	1.78e-11	_	_	TATCTCTTTCCAGATCATTCTGTACAACATCTAGAGGTT	TATCTCTTTCCAGATCATTCTGTACAACATCTAGAAGTT
R1205	39	F	Fimbristylis littoralis	98610	98648	Fimbristylis littoralis	184444	184482	-1	1.78e-11	_	_	TATCTCTTTCCAGATCATTCTGTACAACATCTAGAAGTT	TATCTCTTTCCAGATCATTCTGTACAACATCTAGAGGTT
R1206	39	F	Fimbristylis littoralis	98610	98648	Fimbristylis littoralis	180368	180406	-1	1.78e-11	_	_	TATCTCTTTCCAGATCATTCTGTACAACATCTAGAAGTT	TATCTCTTTCCAGATCATTCTGTACAACATCTAGAGGTT
R1207	39	F	Fimbristylis littoralis	127224	127262	Fimbristylis littoralis	127793	127831	-1	1.78e-11	_	_	AACTTCTAGATGTTGTACAGAATGATCTGGAAAGAGATA	AACCTCTAGATGTTGTACAGAATGATCTGGAAAGAGATA
R1208	39	F	Fimbristylis littoralis	74708	74746	Fimbristylis littoralis	127224	127262	-1	1.78e-11	_	_	AACCTCTAGATGTTGTACAGAATGATCTGGAAAGAGATA	AACTTCTAGATGTTGTACAGAATGATCTGGAAAGAGATA
R1209	39	F	Fimbristylis littoralis	127224	127262	Fimbristylis littoralis	131869	131907	-1	1.78e-11	_	_	AACTTCTAGATGTTGTACAGAATGATCTGGAAAGAGATA	AACCTCTAGATGTTGTACAGAATGATCTGGAAAGAGATA
R1210	39	F	Fimbristylis littoralis	20836	20874	Fimbristylis littoralis	142492	142530	-3	3.74e-08	_	_	TTTCAATTCACCAACTTCAGTATCCTATATTTAGGATAC	TTTCAATTCACCAACTTAAGTATGCTATGTTTAGGATAC
R1211	39	F	Fimbristylis littoralis	2378	2416	Fimbristylis littoralis	3412	3450	-1	1.78e-11	_	_	TTTCTTATTTTAGTATTTGTTGACAATAACAGGAAAAGG	TTTCTTTTTTTAGTATTTGTTGACAATAACAGGAAAAGG
R1212	39	F	Fimbristylis littoralis	2937	2975	Fimbristylis littoralis	3412	3450	-1	1.78e-11	_	_	TTTCTTATTTTAGTATTTGTTGACAATAACAGGAAAAGG	TTTCTTTTTTTAGTATTTGTTGACAATAACAGGAAAAGG
R1213	39	F	Fimbristylis littoralis	14142	14180	Fimbristylis littoralis	20830	20868	-2	1.01e-09	_	_	TTTTTTTTTCAATTCACCAACTTCAATATTCTATATTTA	TTTTTTTTTCAATTCACCAACTTCAGTATCCTATATTTA
R1214	39	P	Fimbristylis littoralis	127793	127831	Fimbristylis littoralis	188457	188495	0	1.52e-13	_	_	AACCTCTAGATGTTGTACAGAATGATCTGGAAAGAGATA	TATCTCTTTCCAGATCATTCTGTACAACATCTAGAGGTT
R1215	39	P	Fimbristylis littoralis	74708	74746	Fimbristylis littoralis	188457	188495	0	1.52e-13	_	_	AACCTCTAGATGTTGTACAGAATGATCTGGAAAGAGATA	TATCTCTTTCCAGATCATTCTGTACAACATCTAGAGGTT
R1216	39	P	Fimbristylis littoralis	131869	131907	Fimbristylis littoralis	188457	188495	0	1.52e-13	_	_	AACCTCTAGATGTTGTACAGAATGATCTGGAAAGAGATA	TATCTCTTTCCAGATCATTCTGTACAACATCTAGAGGTT
R1217	39	P	Fimbristylis littoralis	131869	131907	Fimbristylis littoralis	185013	185051	-1	1.78e-11	_	_	AACCTCTAGATGTTGTACAGAATGATCTGGAAAGAGATA	TATCTCTTTCCAGATCATTCTGTACAACATCTAGAAGTT
R1218	39	P	Fimbristylis littoralis	74708	74746	Fimbristylis littoralis	185013	185051	-1	1.78e-11	_	_	AACCTCTAGATGTTGTACAGAATGATCTGGAAAGAGATA	TATCTCTTTCCAGATCATTCTGTACAACATCTAGAAGTT
R1219	39	P	Fimbristylis littoralis	127793	127831	Fimbristylis littoralis	185013	185051	-1	1.78e-11	_	_	AACCTCTAGATGTTGTACAGAATGATCTGGAAAGAGATA	TATCTCTTTCCAGATCATTCTGTACAACATCTAGAAGTT
R1220	39	P	Fimbristylis littoralis	72453	72491	Fimbristylis littoralis	184622	184660	-3	3.74e-08	_	_	CTATTATCTGTCTCACTAATTTATGTTTTCAGTCAAATT	AATTTGAATGAAAAGATAAATTAGTGAGACAGCTAATAG
R1221	39	P	Fimbristylis littoralis	123780	123818	Fimbristylis littoralis	184444	184482	0	1.52e-13	_	_	AACCTCTAGATGTTGTACAGAATGATCTGGAAAGAGATA	TATCTCTTTCCAGATCATTCTGTACAACATCTAGAGGTT
R1222	39	P	Fimbristylis littoralis	127224	127262	Fimbristylis littoralis	184444	184482	-1	1.78e-11	_	_	AACTTCTAGATGTTGTACAGAATGATCTGGAAAGAGATA	TATCTCTTTCCAGATCATTCTGTACAACATCTAGAGGTT
R1223	39	P	Fimbristylis littoralis	123780	123818	Fimbristylis littoralis	180368	180406	0	1.52e-13	_	_	AACCTCTAGATGTTGTACAGAATGATCTGGAAAGAGATA	TATCTCTTTCCAGATCATTCTGTACAACATCTAGAGGTT
R1224	39	P	Fimbristylis littoralis	127224	127262	Fimbristylis littoralis	180368	180406	-1	1.78e-11	_	_	AACTTCTAGATGTTGTACAGAATGATCTGGAAAGAGATA	TATCTCTTTCCAGATCATTCTGTACAACATCTAGAGGTT
R1225	39	P	Fimbristylis littoralis	20836	20874	Fimbristylis littoralis	169745	169783	-3	3.74e-08	_	_	TTTCAATTCACCAACTTCAGTATCCTATATTTAGGATAC	GTATCCTAAACATAGCATACTTAAGTTGGTGAATTGAAA
R1226	39	P	Fimbristylis littoralis	98610	98648	Fimbristylis littoralis	131869	131907	-1	1.78e-11	_	_	TATCTCTTTCCAGATCATTCTGTACAACATCTAGAAGTT	AACCTCTAGATGTTGTACAGAATGATCTGGAAAGAGATA
R1227	39	P	Fimbristylis littoralis	98610	98648	Fimbristylis littoralis	127793	127831	-1	1.78e-11	_	_	TATCTCTTTCCAGATCATTCTGTACAACATCTAGAAGTT	AACCTCTAGATGTTGTACAGAATGATCTGGAAAGAGATA
R1228	39	P	Fimbristylis littoralis	77282	77320	Fimbristylis littoralis	105585	105623	-3	3.74e-08	_	_	TTTTGATGTAGATATGTCAAGAATGGTTATTTCAAAATA	TATTTTGAAGTAACCATTCCTTACATATCTACATCAAAA
R1229	39	P	Fimbristylis littoralis	74708	74746	Fimbristylis littoralis	98610	98648	-1	1.78e-11	_	_	AACCTCTAGATGTTGTACAGAATGATCTGGAAAGAGATA	TATCTCTTTCCAGATCATTCTGTACAACATCTAGAAGTT
R1230	38	F	Fimbristylis littoralis	123837	123874	Fimbristylis littoralis	128633	128670	0	6.07e-13	_	_	AAGCTCAAGATTATGGTATTGTCGATCGCATAGCAAAA	AAGCTCAAGATTATGGTATTGTCGATCGCATAGCAAAA
R1231	38	F	Fimbristylis littoralis	155955	155992	Fimbristylis littoralis	184975	185012	0	6.07e-13	_	_	AATACCATATTCCTGAGCTTCTTTTCCGGATATAAGGA	AATACCATATTCCTGAGCTTCTTTTCCGGATATAAGGA
R1232	38	F	Fimbristylis littoralis	98572	98609	Fimbristylis littoralis	155955	155992	0	6.07e-13	_	_	AATACCATATTCCTGAGCTTCTTTTCCGGATATAAGGA	AATACCATATTCCTGAGCTTCTTTTCCGGATATAAGGA
R1233	38	F	Fimbristylis littoralis	99314	99351	Fimbristylis littoralis	178229	178266	-3	1.38e-07	_	_	ATCTGAAATGGAATCAATCTATATCCATAATATGCTTA	ATATGAAATCGAATCGATCTATATCCATAATATGCTTA
R1234	38	F	Fimbristylis littoralis	98483	98520	Fimbristylis littoralis	183306	183343	-3	1.38e-07	_	_	TGAATAGAATACTCCATAAAAAGAATTGAGAAAAATAA	TGAATGGAATACTCCATAAAAAGAATTGATAAGAATAA
R1235	38	F	Fimbristylis littoralis	98483	98520	Fimbristylis littoralis	183484	183521	-3	1.38e-07	_	_	TGAATAGAATACTCCATAAAAAGAATTGAGAAAAATAA	TGAATGGAATACTCCATAAAAAGAATTGATAAGAATAA
R1236	38	F	Fimbristylis littoralis	115510	115547	Fimbristylis littoralis	115534	115571	-2	3.84e-09	_	_	AATACGAGAAAAAATTCGTTAATAAATAGGAGAAAAAA	AATAGGAGAAAAAATTCGTTAATAAATAGGAGAAAGAA
R1237	38	F	Fimbristylis littoralis	96657	96694	Fimbristylis littoralis	96819	96856	-3	1.38e-07	_	_	AACTCCAGGTCCTAAAATCGAACCAGGAATTCTAGATC	AACTCCAAGTCCTAAAACCGAACCAGGAATTCTAGGTC
R1238	38	F	Fimbristylis littoralis	96765	96802	Fimbristylis littoralis	96819	96856	-3	1.38e-07	_	_	AACTCCAGGTCCTAAAATCGAACCAGGAATTCTAGATC	AACTCCAAGTCCTAAAACCGAACCAGGAATTCTAGGTC
R1239	38	F	Fimbristylis littoralis	127232	127269	Fimbristylis littoralis	128584	128621	-3	1.38e-07	_	_	GATGTTGTACAGAATGATCTGGAAAGAGATATCCTTAT	GATGTTATACAGAATGATCTGGAAAGAGATACCTTTAT
R1240	38	F	Fimbristylis littoralis	92579	92616	Fimbristylis littoralis	180179	180216	0	6.07e-13	_	_	TCCAATATATCAAATATTGATTCCAATGGCTTTTGCTA	TCCAATATATCAAATATTGATTCCAATGGCTTTTGCTA
R1241	38	F	Fimbristylis littoralis	92579	92616	Fimbristylis littoralis	184255	184292	0	6.07e-13	_	_	TCCAATATATCAAATATTGATTCCAATGGCTTTTGCTA	TCCAATATATCAAATATTGATTCCAATGGCTTTTGCTA
R1242	38	F	Fimbristylis littoralis	92579	92616	Fimbristylis littoralis	97685	97722	0	6.07e-13	_	_	TCCAATATATCAAATATTGATTCCAATGGCTTTTGCTA	TCCAATATATCAAATATTGATTCCAATGGCTTTTGCTA
R1243	38	F	Fimbristylis littoralis	22359	22396	Fimbristylis littoralis	92579	92616	-1	6.92e-11	_	_	TCCAATATATCAAATATTGATTTCAATGGCTTTTGCTA	TCCAATATATCAAATATTGATTCCAATGGCTTTTGCTA
R1244	38	F	Fimbristylis littoralis	18550	18587	Fimbristylis littoralis	143563	143600	-3	1.38e-07	atpF	_	TCGGTATTAAACCCGAAACTCCCGGCGAACGGCCAGTG	TCGGTATTAAACCCGAGATTCCCGGCGAATGGCCAGTG
R1245	38	F	Fimbristylis littoralis	52887	52924	Fimbristylis littoralis	187676	187713	-2	3.84e-09	_	_	AAATCTTTTGTAGCAATGACCTATCACAGCTGATTACT	AAATCTTCTGTAGCAATGACCTATCACAACTGATTACT
R1246	38	F	Fimbristylis littoralis	95424	95461	Fimbristylis littoralis	145708	145745	-3	1.38e-07	rpl33	_	TGTTCGAAGAAGTGTCAATAAAAAATCAATGGGTATTT	TGTTCGAAGAAGTGTCAATAAAAAAGAAATTGGTATTT
R1247	38	F	Fimbristylis littoralis	11330	11367	Fimbristylis littoralis	15086	15123	-3	1.38e-07	_	_	TTAAGAATGAATAAGATTTTTCAAATTCCGTAGAATAG	TTAAGAATAAATAAGATTTTTCAAATTCCATAGCATAG
R1248	38	F	Fimbristylis littoralis	196704	196741	Fimbristylis littoralis	196728	196765	-2	3.84e-09	_	_	TTCTTTCTCCTATTTATTAACGAATTTTTTCTCCTATT	TTTTTTCTCCTATTTATTAACGAATTTTTTCTCGTATT
R1249	38	F	Fimbristylis littoralis	155319	155356	Fimbristylis littoralis	182037	182074	-3	1.38e-07	_	_	TGTGGATATATGTTTTCCAATAGCTCTTTTCGCACCAC	TGTGGATTTATATTTTCCAATAGCTCTTTTTGCACCAC
R1250	38	P	Fimbristylis littoralis	115534	115571	Fimbristylis littoralis	196728	196765	-2	3.84e-09	_	_	AATAGGAGAAAAAATTCGTTAATAAATAGGAGAAAGAA	TTTTTTCTCCTATTTATTAACGAATTTTTTCTCGTATT
R1251	38	P	Fimbristylis littoralis	115510	115547	Fimbristylis littoralis	196704	196741	-2	3.84e-09	_	_	AATACGAGAAAAAATTCGTTAATAAATAGGAGAAAAAA	TTCTTTCTCCTATTTATTAACGAATTTTTTCTCCTATT
R1252	38	P	Fimbristylis littoralis	128633	128670	Fimbristylis littoralis	188401	188438	0	6.07e-13	_	_	AAGCTCAAGATTATGGTATTGTCGATCGCATAGCAAAA	TTTTGCTATGCGATCGACAATACCATAATCTTGAGCTT
R1253	38	P	Fimbristylis littoralis	128584	128621	Fimbristylis littoralis	185006	185043	-3	1.38e-07	_	_	GATGTTATACAGAATGATCTGGAAAGAGATACCTTTAT	ATAAGGATATCTCTTTCCAGATCATTCTGTACAACATC
R1254	38	P	Fimbristylis littoralis	127232	127269	Fimbristylis littoralis	183654	183691	-3	1.38e-07	_	_	GATGTTGTACAGAATGATCTGGAAAGAGATATCCTTAT	ATAAAGGTATCTCTTTCCAGATCATTCTGTATAACATC
R1255	38	P	Fimbristylis littoralis	123837	123874	Fimbristylis littoralis	183605	183642	0	6.07e-13	_	_	AAGCTCAAGATTATGGTATTGTCGATCGCATAGCAAAA	TTTTGCTATGCGATCGACAATACCATAATCTTGAGCTT
R1256	38	P	Fimbristylis littoralis	18550	18587	Fimbristylis littoralis	168675	168712	-3	1.38e-07	atpF	_	TCGGTATTAAACCCGAAACTCCCGGCGAACGGCCAGTG	CACTGGCCATTCGCCGGGAATCTCGGGTTTAATACCGA
R1257	38	P	Fimbristylis littoralis	95424	95461	Fimbristylis littoralis	166530	166567	-3	1.38e-07	rpl33	_	TGTTCGAAGAAGTGTCAATAAAAAATCAATGGGTATTT	AAATACCAATTTCTTTTTTATTGACACTTCTTCGAACA
R1258	38	P	Fimbristylis littoralis	73029	73066	Fimbristylis littoralis	155319	155356	-3	1.38e-07	_	_	GTGGTGCAAAAAGAGCTATTGGAAAATATAAATCCACA	TGTGGATATATGTTTTCCAATAGCTCTTTTCGCACCAC
R1259	38	P	Fimbristylis littoralis	130201	130238	Fimbristylis littoralis	155319	155356	-3	1.38e-07	_	_	GTGGTGCAAAAAGAGCTATTGGAAAATATAAATCCACA	TGTGGATATATGTTTTCCAATAGCTCTTTTCGCACCAC
R1260	38	P	Fimbristylis littoralis	99314	99351	Fimbristylis littoralis	134009	134046	-3	1.38e-07	_	_	ATCTGAAATGGAATCAATCTATATCCATAATATGCTTA	TAAGCATATTATGGATATAGATCGATTCGATTTCATAT
R1261	38	P	Fimbristylis littoralis	92579	92616	Fimbristylis littoralis	132059	132096	0	6.07e-13	_	_	TCCAATATATCAAATATTGATTCCAATGGCTTTTGCTA	TAGCAAAAGCCATTGGAATCAATATTTGATATATTGGA
R1262	38	P	Fimbristylis littoralis	98483	98520	Fimbristylis littoralis	128932	128969	-3	1.38e-07	_	_	TGAATAGAATACTCCATAAAAAGAATTGAGAAAAATAA	TTATTCTTATCAATTCTTTTTATGGAGTATTCCATTCA
R1263	38	P	Fimbristylis littoralis	98483	98520	Fimbristylis littoralis	128754	128791	-3	1.38e-07	_	_	TGAATAGAATACTCCATAAAAAGAATTGAGAAAAATAA	TTATTCTTATCAATTCTTTTTATGGAGTATTCCATTCA
R1264	38	P	Fimbristylis littoralis	92579	92616	Fimbristylis littoralis	127983	128020	0	6.07e-13	_	_	TCCAATATATCAAATATTGATTCCAATGGCTTTTGCTA	TAGCAAAAGCCATTGGAATCAATATTTGATATATTGGA
R1265	38	P	Fimbristylis littoralis	52887	52924	Fimbristylis littoralis	124562	124599	-2	3.84e-09	_	_	AAATCTTTTGTAGCAATGACCTATCACAGCTGATTACT	AGTAATCAGTTGTGATAGGTCATTGCTACAGAAGATTT
R1266	38	P	Fimbristylis littoralis	74898	74935	Fimbristylis littoralis	92579	92616	0	6.07e-13	_	_	TAGCAAAAGCCATTGGAATCAATATTTGATATATTGGA	TCCAATATATCAAATATTGATTCCAATGGCTTTTGCTA
R1267	38	P	Fimbristylis littoralis	63332	63369	Fimbristylis littoralis	63379	63416	-3	1.38e-07	_	_	AAAACTAAATCAAAAAAGAAATAGAAATGTAATTCCAA	TTGGAATTGCATTTCTATTTCTTTTTTGATTTGGATTT
R1268	37	F	Fimbristylis littoralis	74116	74152	Fimbristylis littoralis	128685	128721	-1	2.70e-10	_	_	AAAAAAAAAATCTCCTGAATTATTTTGATCAAGAACT	AAAAAAAAAACCTCCTGAATTATTTTGATCAAGAACT
R1269	37	F	Fimbristylis littoralis	74116	74152	Fimbristylis littoralis	128863	128899	-1	2.70e-10	_	_	AAAAAAAAAATCTCCTGAATTATTTTGATCAAGAACT	AAAAAAAAAACCTCCTGAATTATTTTGATCAAGAACT
R1270	37	F	Fimbristylis littoralis	15152	15188	Fimbristylis littoralis	26405	26441	-3	5.09e-07	_	_	AACAGAGTTTCCAAAAAAACTTGTTGTTTAGTCAATT	AACAGAGTTTTCAAAAAAACTCGTTGTTGAGTCAATT
R1271	37	F	Fimbristylis littoralis	155955	155991	Fimbristylis littoralis	180888	180924	0	2.43e-12	_	_	AATACCATATTCCTGAGCTTCTTTTCCGGATATAAGG	AATACCATATTCCTGAGCTTCTTTTCCGGATATAAGG
R1272	37	F	Fimbristylis littoralis	99121	99157	Fimbristylis littoralis	180081	180117	-3	5.09e-07	_	_	ACGAAAAGGGACTTTTGGTACTCCAATAGGCATATAT	ACGAAAAGGGACCTTCGGTACTCCAATAGGCATAAAT
R1273	37	F	Fimbristylis littoralis	180081	180117	Fimbristylis littoralis	185524	185560	-3	5.09e-07	_	_	ACGAAAAGGGACCTTCGGTACTCCAATAGGCATAAAT	ACGAAAAGGGACTTTTGGTACTCCAATAGGCATATAT
R1274	37	F	Fimbristylis littoralis	25283	25319	Fimbristylis littoralis	113951	113987	-3	5.09e-07	_	_	AGTCCATAAATGGGCGTACGGCGCAAATACATCCTCT	AGTCCATAAATGAGCGTATCGCGCAAATACATCCTCT
R1275	37	F	Fimbristylis littoralis	99587	99623	Fimbristylis littoralis	197471	197507	-2	1.46e-08	_	_	TTTTTTAATAGAGTAAGACAGAATGAATTCAAAAAAA	TTTTTTGATAGAGTAAGACAGAATGGATTCAAAAAAA
R1276	37	F	Fimbristylis littoralis	99587	99623	Fimbristylis littoralis	144544	144580	-3	5.09e-07	_	_	TTTTTTAATAGAGTAAGACAGAATGAATTCAAAAAAA	TTTTTTGATAGAGTAAGACAGAACGGATTCAAAAAAA
R1277	37	F	Fimbristylis littoralis	3015	3051	Fimbristylis littoralis	3493	3529	-2	1.46e-08	_	_	ATTTGCTTTTGATGTCTTTATTTGCTATAATATGGTA	ATTTGCTTTTGATGTCTTTATCTGCTATAATATGTTA
R1278	37	F	Fimbristylis littoralis	2456	2492	Fimbristylis littoralis	3493	3529	-3	5.09e-07	_	_	ATTTGCTTTTAATGTCTTTATTTGCTATAATATGGTA	ATTTGCTTTTGATGTCTTTATCTGCTATAATATGTTA
R1279	37	F	Fimbristylis littoralis	15137	15173	Fimbristylis littoralis	180469	180505	-3	5.09e-07	_	_	AAAACAAAAGTCTGCAACAGAGTTTCCAAAAAAACTT	AAATCAAAAGTCTGTAACCGAGTTTCCAAAAAAACTT
R1280	37	F	Fimbristylis littoralis	179792	179828	Fimbristylis littoralis	185237	185273	-3	5.09e-07	_	_	CGGCCAGAATCAAAGATGCCCCTGATGCAGCTAATCC	CGGCCAGAATCAAAGATGCCCCTGATTGAGCTACTCC
R1281	37	F	Fimbristylis littoralis	98834	98870	Fimbristylis littoralis	179792	179828	-3	5.09e-07	_	_	CGGCCAGAATCAAAGATGCCCCTGATTGAGCTACTCC	CGGCCAGAATCAAAGATGCCCCTGATGCAGCTAATCC
R1282	37	F	Fimbristylis littoralis	185237	185273	Fimbristylis littoralis	188661	188697	-3	5.09e-07	_	_	CGGCCAGAATCAAAGATGCCCCTGATTGAGCTACTCC	CGGCCAGAATCAAAGATGCCCCTGATGCAGCTAATCC
R1283	37	F	Fimbristylis littoralis	98834	98870	Fimbristylis littoralis	188661	188697	-3	5.09e-07	_	_	CGGCCAGAATCAAAGATGCCCCTGATTGAGCTACTCC	CGGCCAGAATCAAAGATGCCCCTGATGCAGCTAATCC
R1284	37	F	Fimbristylis littoralis	125110	125146	Fimbristylis littoralis	169666	169702	-2	1.46e-08	_	_	CTTTTTTATGAGATTTTTTGGTATCCTAAATAAATGA	CTTTTTTATGGGATTTTTTGGTATCCTAAATAAAGGA
R1285	37	F	Fimbristylis littoralis	68895	68931	Fimbristylis littoralis	69039	69075	-3	5.09e-07	rpoC2	rpoC2	GATCAAAAAACACACGAATTGAGTCCGGAATATCAAA	GATCAAGAAACACAAGAATTGAGTCCGGAATACCAAA
R1286	37	F	Fimbristylis littoralis	68902	68938	Fimbristylis littoralis	68998	69034	-3	5.09e-07	rpoC2	rpoC2	AAACACACGAATTGAGTCCGGAATATCAAATGTTAAT	AAACACAAGAATTGAGTCCGGAATACCAAACGTTAAT
R1287	37	F	Fimbristylis littoralis	74997	75033	Fimbristylis littoralis	126715	126751	-3	5.09e-07	_	_	ATTTATGCCTATTGGAGTACCGAAGGTCCCTTTTCGT	ATATATGCCTATTGGAGTACCAAAAGTCCCTTTTCGT
R1288	37	F	Fimbristylis littoralis	126715	126751	Fimbristylis littoralis	132158	132194	-3	5.09e-07	_	_	ATATATGCCTATTGGAGTACCAAAAGTCCCTTTTCGT	ATTTATGCCTATTGGAGTACCGAAGGTCCCTTTTCGT
R1289	37	F	Fimbristylis littoralis	56384	56420	Fimbristylis littoralis	123132	123168	-3	5.09e-07	_	_	GGATGCAAACCATCCTATTGGATTTCATTTATTTATA	GGATCCAAGCCATCGTATTGGATTTCATTTATTTATA
R1290	37	F	Fimbristylis littoralis	11350	11386	Fimbristylis littoralis	178272	178308	-3	5.09e-07	_	_	TCAAATTCCGTAGAATAGGTATCATGAAATTAAAAGT	TCAAATTCCGTAGAATAGCTATGATGAAATCAAAAGT
R1291	37	F	Fimbristylis littoralis	98478	98514	Fimbristylis littoralis	106694	106730	-3	5.09e-07	_	_	TCTATTGAATAGAATACTCCATAAAAAGAATTGAGAA	TCTATTGAATAGAATATTCAATAAAAAGAATTGATAA
R1292	37	F	Fimbristylis littoralis	15137	15173	Fimbristylis littoralis	181158	181194	-3	5.09e-07	_	_	AAAACAAAAGTCTGCAACAGAGTTTCCAAAAAAACTT	AAATCAAAAATCTGCAACCGAGTTTCCAAAAAAACTT
R1293	37	F	Fimbristylis littoralis	183756	183792	Fimbristylis littoralis	188552	188588	-3	5.09e-07	_	_	TCTGCTTCCACTTGGATTTCCTTTGCACTTCCACGAA	TCTGCTTCCATTTCGATTTGCTTTGCACTTCCACGAA
R1294	37	F	Fimbristylis littoralis	24720	24756	Fimbristylis littoralis	24774	24810	-2	1.46e-08	_	_	TCTTCAAGTTTTTCCTTGTCTTCAAGTTCTTCCTTGT	TCTTCAAGTTCCTCCTTGTCTTCAAGTTCTTCCTTGT
R1295	37	F	Fimbristylis littoralis	24293	24329	Fimbristylis littoralis	24392	24428	-3	5.09e-07	_	_	TTCTGATTGTTCTGATTCTGTTGATTGTTCTGATTCT	TTGTGATTGTTCTGATTCTGTTGATTCGTCTGATTCT
R1296	37	F	Fimbristylis littoralis	123687	123723	Fimbristylis littoralis	128483	128519	-3	5.09e-07	_	_	TTCGTGGAAGTGCAAAGCAAATCGAAATGGAAGCAGA	TTCGTGGAAGTGCAAAGGAAATCCAAGTGGAAGCAGA
R1297	37	F	Fimbristylis littoralis	3660	3696	Fimbristylis littoralis	134529	134565	-2	1.46e-08	_	_	TTGTCTACAAACAAGGAAGCTATAAGTAATGTAACTA	TTGTCTACGAACAAGGAAGCTATAAGTAATGCAACTA
R1298	37	F	Fimbristylis littoralis	142573	142609	Fimbristylis littoralis	187129	187165	-2	1.46e-08	_	_	TCCTTTATTTAGGATACCAAAAAATCCCATAAAAAAG	TCATTTATTTAGGATACCAAAAAATCTCATAAAAAAG
R1299	37	P	Fimbristylis littoralis	25283	25319	Fimbristylis littoralis	198288	198324	-3	5.09e-07	_	_	AGTCCATAAATGGGCGTACGGCGCAAATACATCCTCT	AGAGGATGTATTTGCGCGATACGCTCATTTATGGACT
R1300	37	P	Fimbristylis littoralis	56384	56420	Fimbristylis littoralis	189107	189143	-3	5.09e-07	_	_	GGATGCAAACCATCCTATTGGATTTCATTTATTTATA	TATAAATAAATGAAATCCAATACGATGGCTTGGATCC
R1301	37	P	Fimbristylis littoralis	128483	128519	Fimbristylis littoralis	188552	188588	-3	5.09e-07	_	_	TTCGTGGAAGTGCAAAGGAAATCCAAGTGGAAGCAGA	TCTGCTTCCATTTCGATTTGCTTTGCACTTCCACGAA
R1302	37	P	Fimbristylis littoralis	169666	169702	Fimbristylis littoralis	187129	187165	-2	1.46e-08	_	_	CTTTTTTATGGGATTTTTTGGTATCCTAAATAAAGGA	TCATTTATTTAGGATACCAAAAAATCTCATAAAAAAG
R1303	37	P	Fimbristylis littoralis	74997	75033	Fimbristylis littoralis	185524	185560	-3	5.09e-07	_	_	ATTTATGCCTATTGGAGTACCGAAGGTCCCTTTTCGT	ACGAAAAGGGACTTTTGGTACTCCAATAGGCATATAT
R1304	37	P	Fimbristylis littoralis	132158	132194	Fimbristylis littoralis	185524	185560	-3	5.09e-07	_	_	ATTTATGCCTATTGGAGTACCGAAGGTCCCTTTTCGT	ACGAAAAGGGACTTTTGGTACTCCAATAGGCATATAT
R1305	37	P	Fimbristylis littoralis	123687	123723	Fimbristylis littoralis	183756	183792	-3	5.09e-07	_	_	TTCGTGGAAGTGCAAAGCAAATCGAAATGGAAGCAGA	TCTGCTTCCACTTGGATTTCCTTTGCACTTCCACGAA
R1306	37	P	Fimbristylis littoralis	74116	74152	Fimbristylis littoralis	183554	183590	-1	2.70e-10	_	_	AAAAAAAAAATCTCCTGAATTATTTTGATCAAGAACT	AGTTCTTGATCAAAATAATTCAGGAGGTTTTTTTTTT
R1307	37	P	Fimbristylis littoralis	74116	74152	Fimbristylis littoralis	183376	183412	-1	2.70e-10	_	_	AAAAAAAAAATCTCCTGAATTATTTTGATCAAGAACT	AGTTCTTGATCAAAATAATTCAGGAGGTTTTTTTTTT
R1308	37	P	Fimbristylis littoralis	126715	126751	Fimbristylis littoralis	180081	180117	-3	5.09e-07	_	_	ATATATGCCTATTGGAGTACCAAAAGTCCCTTTTCGT	ACGAAAAGGGACCTTCGGTACTCCAATAGGCATAAAT
R1309	37	P	Fimbristylis littoralis	3660	3696	Fimbristylis littoralis	177710	177746	-2	1.46e-08	_	_	TTGTCTACAAACAAGGAAGCTATAAGTAATGTAACTA	TAGTTGCATTACTTATAGCTTCCTTGTTCGTAGACAA
R1310	37	P	Fimbristylis littoralis	99587	99623	Fimbristylis littoralis	167695	167731	-3	5.09e-07	_	_	TTTTTTAATAGAGTAAGACAGAATGAATTCAAAAAAA	TTTTTTTGAATCCGTTCTGTCTTACTCTATCAAAAAA
R1311	37	P	Fimbristylis littoralis	127622	127658	Fimbristylis littoralis	155613	155649	-2	1.46e-08	_	_	CTGTCTCACTAATTTATCTTTTCATTCAAATTATTGA	TCAATAATTTGACTGAAAAGATAAATTATTGAGACAG
R1312	37	P	Fimbristylis littoralis	125110	125146	Fimbristylis littoralis	142573	142609	-2	1.46e-08	_	_	CTTTTTTATGAGATTTTTTGGTATCCTAAATAAATGA	TCCTTTATTTAGGATACCAAAAAATCCCATAAAAAAG
R1313	37	P	Fimbristylis littoralis	11350	11386	Fimbristylis littoralis	133967	134003	-3	5.09e-07	_	_	TCAAATTCCGTAGAATAGGTATCATGAAATTAAAAGT	ACTTTTGATTTCATCATAGCTATTCTACGGAATTTGA
R1314	37	P	Fimbristylis littoralis	98834	98870	Fimbristylis littoralis	132447	132483	-3	5.09e-07	_	_	CGGCCAGAATCAAAGATGCCCCTGATTGAGCTACTCC	GGATTAGCTGCATCAGGGGCATCTTTGATTCTGGCCG
R1315	37	P	Fimbristylis littoralis	99121	99157	Fimbristylis littoralis	132158	132194	-3	5.09e-07	_	_	ACGAAAAGGGACTTTTGGTACTCCAATAGGCATATAT	ATTTATGCCTATTGGAGTACCGAAGGTCCCTTTTCGT
R1316	37	P	Fimbristylis littoralis	15137	15173	Fimbristylis littoralis	131770	131806	-3	5.09e-07	_	_	AAAACAAAAGTCTGCAACAGAGTTTCCAAAAAAACTT	AAGTTTTTTTGGAAACTCGGTTACAGACTTTTGATTT
R1317	37	P	Fimbristylis littoralis	15137	15173	Fimbristylis littoralis	131081	131117	-3	5.09e-07	_	_	AAAACAAAAGTCTGCAACAGAGTTTCCAAAAAAACTT	AAGTTTTTTTGGAAACTCGGTTGCAGATTTTTGATTT
R1318	37	P	Fimbristylis littoralis	98834	98870	Fimbristylis littoralis	123578	123614	-3	5.09e-07	_	_	CGGCCAGAATCAAAGATGCCCCTGATTGAGCTACTCC	GGATTAGCTGCATCAGGGGCATCTTTGATTCTGGCCG
R1319	37	P	Fimbristylis littoralis	99587	99623	Fimbristylis littoralis	114768	114804	-2	1.46e-08	_	_	TTTTTTAATAGAGTAAGACAGAATGAATTCAAAAAAA	TTTTTTTGAATCCATTCTGTCTTACTCTATCAAAAAA
R1320	37	P	Fimbristylis littoralis	74997	75033	Fimbristylis littoralis	99121	99157	-3	5.09e-07	_	_	ATTTATGCCTATTGGAGTACCGAAGGTCCCTTTTCGT	ACGAAAAGGGACTTTTGGTACTCCAATAGGCATATAT
R1321	37	P	Fimbristylis littoralis	96440	96476	Fimbristylis littoralis	96461	96497	-3	5.09e-07	rps18	rps18	AGATCTTGGTTCAGTTATAGAACGAGGAATTCCTCGT	ACGAGGAATTCCTCGTCCTAAAACTGAACCAGGATCT
R1322	37	P	Fimbristylis littoralis	15137	15173	Fimbristylis littoralis	74609	74645	-3	5.09e-07	_	_	AAAACAAAAGTCTGCAACAGAGTTTCCAAAAAAACTT	AAGTTTTTTTGGAAACTCGGTTACAGACTTTTGATTT
R1323	37	P	Fimbristylis littoralis	15137	15173	Fimbristylis littoralis	73914	73950	-3	5.09e-07	_	_	AAAACAAAAGTCTGCAACAGAGTTTCCAAAAAAACTT	AAGTTTTTTTGGAAACTCCGTTGCAGATTTTTGATTT
R1324	36	F	Fimbristylis littoralis	128836	128871	Fimbristylis littoralis	132877	132912	-1	1.05e-09	_	_	AAAAAAAGGAGGACTATGACAAAAAAGAAAAAAAAA	AAAAAAAGGGGGACTATGACAAAAAAGAAAAAAAAA
R1325	36	F	Fimbristylis littoralis	129014	129049	Fimbristylis littoralis	132877	132912	-1	1.05e-09	_	_	AAAAAAAGGAGGACTATGACAAAAAAGAAAAAAAAA	AAAAAAAGGGGGACTATGACAAAAAAGAAAAAAAAA
R1326	36	F	Fimbristylis littoralis	75545	75580	Fimbristylis littoralis	128633	128668	0	9.71e-12	_	_	AAGCTCAAGATTATGGTATTGTCGATCGCATAGCAA	AAGCTCAAGATTATGGTATTGTCGATCGCATAGCAA
R1327	36	F	Fimbristylis littoralis	128633	128668	Fimbristylis littoralis	132706	132741	0	9.71e-12	_	_	AAGCTCAAGATTATGGTATTGTCGATCGCATAGCAA	AAGCTCAAGATTATGGTATTGTCGATCGCATAGCAA
R1328	36	F	Fimbristylis littoralis	99657	99692	Fimbristylis littoralis	197533	197568	-3	1.87e-06	_	_	AAAAAGTATCCATTTATTCTGCAATAATGCAATCTT	AATAAGTATCCACTTATTCTCCAATAATGCAATCTT
R1329	36	F	Fimbristylis littoralis	96459	96494	Fimbristylis littoralis	96622	96657	-3	1.87e-06	rps18	_	GAACGAGGAATTCCTCGTCCTAAAACTGAACCAGGA	GAACAAGGAATTCCTCGTCCTAAAACTGAGCCTGGA
R1330	36	F	Fimbristylis littoralis	68536	68571	Fimbristylis littoralis	68944	68979	-3	1.87e-06	rpoC2	rpoC2	ATCAAGAAATAGAAGAATTGAGTCCAGAATACCAAA	ATCAAGAAACACAAGAATTGAGTCCGGAATACCAAA
R1331	36	F	Fimbristylis littoralis	74264	74299	Fimbristylis littoralis	123904	123939	-3	1.87e-06	_	_	GTAAGTAATCTGAGTTATTTTTCTCAATTCTTTTTA	GTAAGTGATCTGAGTTATTTTTCTCAATTATTTCTA
R1332	36	F	Fimbristylis littoralis	74632	74667	Fimbristylis littoralis	133964	133999	0	9.71e-12	_	_	CAGACTTTTGATTTCATCATAGCTATTCTACGGAAT	CAGACTTTTGATTTCATCATAGCTATTCTACGGAAT
R1333	36	F	Fimbristylis littoralis	131793	131828	Fimbristylis littoralis	133964	133999	0	9.71e-12	_	_	CAGACTTTTGATTTCATCATAGCTATTCTACGGAAT	CAGACTTTTGATTTCATCATAGCTATTCTACGGAAT
R1334	36	F	Fimbristylis littoralis	74632	74667	Fimbristylis littoralis	126456	126491	-1	1.05e-09	_	_	CAGACTTTTGATTTCATCATAGCTATTCTACGGAAT	CAGACTTTTGATTTCATCATAGCTATTCTACAGAAT
R1335	36	F	Fimbristylis littoralis	126456	126491	Fimbristylis littoralis	131793	131828	-1	1.05e-09	_	_	CAGACTTTTGATTTCATCATAGCTATTCTACAGAAT	CAGACTTTTGATTTCATCATAGCTATTCTACGGAAT
R1336	36	F	Fimbristylis littoralis	178173	178208	Fimbristylis littoralis	189316	189351	-2	5.51e-08	trnfM-CAU	trnM-CAU	GAGGTTATGAGCTTCGTGAGCTACCAGACTGCTCTA	GAGGTTATGAGCCTCGCGAGCTACCAGACTGCTCTA
R1337	36	F	Fimbristylis littoralis	20685	20720	Fimbristylis littoralis	52792	52827	-3	1.87e-06	atpI	_	GATTTGTAAACCTCCTATTTGCCAATAGAGATGTTG	GATTTGTAAAAATCGTATTTGCCAATAGAGATGTTG
R1338	36	F	Fimbristylis littoralis	24719	24754	Fimbristylis littoralis	24737	24772	-3	1.87e-06	_	_	GTCTTCAAGTTTTTCCTTGTCTTCAAGTTCTTCCTT	GTCTTCAAGTTCTTCCTTGTCTTCAAATTCTTTCTT
R1339	36	F	Fimbristylis littoralis	182608	182643	Fimbristylis littoralis	184717	184752	0	9.71e-12	_	_	TCTCAATCCAAGATCCCATCCACCCGCTAACGTTCT	TCTCAATCCAAGATCCCATCCACCCGCTAACGTTCT
R1340	36	F	Fimbristylis littoralis	68747	68782	Fimbristylis littoralis	68891	68926	-3	1.87e-06	rpoC2	rpoC2	TGAAGATCAAGAAACACAAGAATTGAGTCCAGAATA	TGAAGATCAAAAAACACACGAATTGAGTCCGGAATA
R1341	36	F	Fimbristylis littoralis	100002	100037	Fimbristylis littoralis	197871	197906	-1	1.05e-09	psbB	_	TGGTTGGGCCGGTTCAATGGCTTTATACGAATTAGC	TGGTTGGGCCGGTTCGATGGCTTTATACGAATTAGC
R1342	36	F	Fimbristylis littoralis	46651	46686	Fimbristylis littoralis	134167	134202	-2	5.51e-08	_	_	TTTTTGATTTGGAAGGAAAGTCAAAATTGTCTTTTT	TTTTTGATTTAGAAGGAAAGTCAAAATCGTCTTTTT
R1343	36	F	Fimbristylis littoralis	179363	179398	Fimbristylis littoralis	183226	183261	-1	1.05e-09	_	_	TTTTTTTTTCTTTTTTGTCATAGTCCCCCTTTTTTT	TTTTTTTTTCTTTTTTGTCATAGTCCTCCTTTTTTT
R1344	36	F	Fimbristylis littoralis	179363	179398	Fimbristylis littoralis	183404	183439	-1	1.05e-09	_	_	TTTTTTTTTCTTTTTTGTCATAGTCCCCCTTTTTTT	TTTTTTTTTCTTTTTTGTCATAGTCCTCCTTTTTTT
R1345	36	P	Fimbristylis littoralis	74264	74299	Fimbristylis littoralis	188336	188371	-3	1.87e-06	_	_	GTAAGTAATCTGAGTTATTTTTCTCAATTCTTTTTA	TAGAAATAATTGAGAAAAATAACTCAGATCACTTAC
R1346	36	P	Fimbristylis littoralis	74632	74667	Fimbristylis littoralis	185784	185819	-1	1.05e-09	_	_	CAGACTTTTGATTTCATCATAGCTATTCTACGGAAT	ATTCTGTAGAATAGCTATGATGAAATCAAAAGTCTG
R1347	36	P	Fimbristylis littoralis	131793	131828	Fimbristylis littoralis	185784	185819	-1	1.05e-09	_	_	CAGACTTTTGATTTCATCATAGCTATTCTACGGAAT	ATTCTGTAGAATAGCTATGATGAAATCAAAAGTCTG
R1348	36	P	Fimbristylis littoralis	75545	75580	Fimbristylis littoralis	183607	183642	0	9.71e-12	_	_	AAGCTCAAGATTATGGTATTGTCGATCGCATAGCAA	TTGCTATGCGATCGACAATACCATAATCTTGAGCTT
R1349	36	P	Fimbristylis littoralis	132706	132741	Fimbristylis littoralis	183607	183642	0	9.71e-12	_	_	AAGCTCAAGATTATGGTATTGTCGATCGCATAGCAA	TTGCTATGCGATCGACAATACCATAATCTTGAGCTT
R1350	36	P	Fimbristylis littoralis	132877	132912	Fimbristylis littoralis	183404	183439	-1	1.05e-09	_	_	AAAAAAAGGGGGACTATGACAAAAAAGAAAAAAAAA	TTTTTTTTTCTTTTTTGTCATAGTCCTCCTTTTTTT
R1351	36	P	Fimbristylis littoralis	132877	132912	Fimbristylis littoralis	183226	183261	-1	1.05e-09	_	_	AAAAAAAGGGGGACTATGACAAAAAAGAAAAAAAAA	TTTTTTTTTCTTTTTTGTCATAGTCCTCCTTTTTTT
R1352	36	P	Fimbristylis littoralis	126456	126491	Fimbristylis littoralis	180447	180482	-1	1.05e-09	_	_	CAGACTTTTGATTTCATCATAGCTATTCTACAGAAT	ATTCCGTAGAATAGCTATGATGAAATCAAAAGTCTG
R1353	36	P	Fimbristylis littoralis	133964	133999	Fimbristylis littoralis	180447	180482	0	9.71e-12	_	_	CAGACTTTTGATTTCATCATAGCTATTCTACGGAAT	ATTCCGTAGAATAGCTATGATGAAATCAAAAGTCTG
R1354	36	P	Fimbristylis littoralis	128633	128668	Fimbristylis littoralis	179534	179569	0	9.71e-12	_	_	AAGCTCAAGATTATGGTATTGTCGATCGCATAGCAA	TTGCTATGCGATCGACAATACCATAATCTTGAGCTT
R1355	36	P	Fimbristylis littoralis	129014	129049	Fimbristylis littoralis	179363	179398	-1	1.05e-09	_	_	AAAAAAAGGAGGACTATGACAAAAAAGAAAAAAAAA	TTTTTTTTTCTTTTTTGTCATAGTCCCCCTTTTTTT
R1356	36	P	Fimbristylis littoralis	128836	128871	Fimbristylis littoralis	179363	179398	-1	1.05e-09	_	_	AAAAAAAGGAGGACTATGACAAAAAAGAAAAAAAAA	TTTTTTTTTCTTTTTTGTCATAGTCCCCCTTTTTTT
R1357	36	P	Fimbristylis littoralis	131793	131828	Fimbristylis littoralis	178276	178311	0	9.71e-12	_	_	CAGACTTTTGATTTCATCATAGCTATTCTACGGAAT	ATTCCGTAGAATAGCTATGATGAAATCAAAAGTCTG
R1358	36	P	Fimbristylis littoralis	74632	74667	Fimbristylis littoralis	178276	178311	0	9.71e-12	_	_	CAGACTTTTGATTTCATCATAGCTATTCTACGGAAT	ATTCCGTAGAATAGCTATGATGAAATCAAAAGTCTG
R1359	36	P	Fimbristylis littoralis	46651	46686	Fimbristylis littoralis	178073	178108	-2	5.51e-08	_	_	TTTTTGATTTGGAAGGAAAGTCAAAATTGTCTTTTT	AAAAAGACGATTTTGACTTTCCTTCTAAATCAAAAA
R1360	36	P	Fimbristylis littoralis	154607	154642	Fimbristylis littoralis	154607	154642	0	9.71e-12	_	_	TTAGAACTACAAATTCTATAGAATTTGTAGTTCTAA	TTAGAACTACAAATTCTATAGAATTTGTAGTTCTAA
R1361	36	P	Fimbristylis littoralis	99657	99692	Fimbristylis littoralis	114707	114742	-3	1.87e-06	_	_	AAAAAGTATCCATTTATTCTGCAATAATGCAATCTT	AAGATTGCATTATTGGAGAATAAGTGGATACTTATT
R1362	36	P	Fimbristylis littoralis	100002	100037	Fimbristylis littoralis	114369	114404	-1	1.05e-09	psbB	_	TGGTTGGGCCGGTTCAATGGCTTTATACGAATTAGC	GCTAATTCGTATAAAGCCATCGAACCGGCCCAACCA
R1363	36	P	Fimbristylis littoralis	74632	74667	Fimbristylis littoralis	99381	99416	-2	5.51e-08	_	_	CAGACTTTTGATTTCATCATAGCTATTCTACGGAAT	ATTCTGTAGAATAACTATGATGAAATCAAAAGTCTG
R1364	36	P	Fimbristylis littoralis	32291	32326	Fimbristylis littoralis	32291	32326	-2	5.51e-08	_	_	AATCGTCTTTTTTCTCTATAGAGAGAAAAGACGATT	AATCGTCTTTTTTCTCTATAGAGAGAAAAGACGATT
R1365	36	P	Fimbristylis littoralis	1406	1441	Fimbristylis littoralis	32225	32260	-3	1.87e-06	_	_	TTTTTCTAAAAGGAAGGGTGATAGAAAGAACAAGAT	ATTTTGTTCTTTCTATCACCCTTGCTTTTAGCAAAA
R1366	35	F	Fimbristylis littoralis	128687	128721	Fimbristylis littoralis	131283	131317	0	3.89e-11	_	_	AAAAAAAACCTCCTGAATTATTTTGATCAAGAACT	AAAAAAAACCTCCTGAATTATTTTGATCAAGAACT
R1367	35	F	Fimbristylis littoralis	128865	128899	Fimbristylis littoralis	131283	131317	0	3.89e-11	_	_	AAAAAAAACCTCCTGAATTATTTTGATCAAGAACT	AAAAAAAACCTCCTGAATTATTTTGATCAAGAACT
R1368	35	F	Fimbristylis littoralis	155501	155535	Fimbristylis littoralis	182228	182262	-2	2.08e-07	_	_	AAAAGTATAGGAATTAGAAGAATTTGCTTCTAATT	AAAAGTATAGGAATTAAGAGAATTTGCTTCTAATT
R1369	35	F	Fimbristylis littoralis	13994	14028	Fimbristylis littoralis	20738	20772	-3	6.87e-06	_	atpI	ATATCTGAAATAACACATTATATGCTTTAATGGAA	ATATCTCAAAAAACACATTATATGCTCTAATGGAA
R1370	35	F	Fimbristylis littoralis	68548	68582	Fimbristylis littoralis	68812	68846	-3	6.87e-06	rpoC2	rpoC2	AAGAATTGAGTCCAGAATACCAAACGTTGATTGAA	AAGAATTGAGTCCAGAATACCAAAAGGTAATTGAA
R1371	35	F	Fimbristylis littoralis	68548	68582	Fimbristylis littoralis	68956	68990	-3	6.87e-06	rpoC2	rpoC2	AAGAATTGAGTCCAGAATACCAAACGTTGATTGAA	AAGAATTGAGTCCGGAATACCAAATGTTAATTGAA
R1372	35	F	Fimbristylis littoralis	72511	72545	Fimbristylis littoralis	129782	129816	-3	6.87e-06	_	_	AGCGATCCATGAAGAAGAAAGTTAACCAGATCAGT	AGCGATCCAGAAAGAAGAAAGTTAAACAGATCAGT
R1373	35	F	Fimbristylis littoralis	96464	96498	Fimbristylis littoralis	96860	96894	-3	6.87e-06	rps18	_	AGGAATTCCTCGTCCTAAAACTGAACCAGGATCTA	AGGAATTCCTGGTCCTAAAACCGAACCAGGAACTA
R1374	35	F	Fimbristylis littoralis	180958	180992	Fimbristylis littoralis	183376	183410	0	3.89e-11	_	_	AGTTCTTGATCAAAATAATTCAGGAGGTTTTTTTT	AGTTCTTGATCAAAATAATTCAGGAGGTTTTTTTT
R1375	35	F	Fimbristylis littoralis	180958	180992	Fimbristylis littoralis	183554	183588	0	3.89e-11	_	_	AGTTCTTGATCAAAATAATTCAGGAGGTTTTTTTT	AGTTCTTGATCAAAATAATTCAGGAGGTTTTTTTT
R1376	35	F	Fimbristylis littoralis	68839	68873	Fimbristylis littoralis	68935	68969	-3	6.87e-06	rpoC2	rpoC2	TAATTGAAGATCAAGAAACACAAGAATTCAGTCCG	TAATTGAGAATCAAGAAACACAAGAATTGAGTCCG
R1377	35	F	Fimbristylis littoralis	111579	111613	Fimbristylis littoralis	187760	187794	-2	2.08e-07	_	_	ATCTAAGTATCGAGGTCAGAATAAAAACAATAATG	ATCTAAGTATCGAGGTCAGACTAAAAACAAAAATG
R1378	35	F	Fimbristylis littoralis	96708	96742	Fimbristylis littoralis	96816	96850	-2	2.08e-07	_	_	GAAAACTCCAAGTCCTAAAACCGAACAAGGCATTC	GAAAACTCCAAGTCCTAAAACCGAACCAGGAATTC
R1379	35	F	Fimbristylis littoralis	123377	123411	Fimbristylis littoralis	128166	128200	-1	4.08e-09	_	_	GGAAAGAATACTTTTTCTATACAGAGATCTAGAAG	GGAACGAATACTTTTTCTATACAGAGATCTAGAAG
R1380	35	F	Fimbristylis littoralis	68839	68873	Fimbristylis littoralis	69031	69065	-3	6.87e-06	rpoC2	rpoC2	TAATTGAAGATCAAGAAACACAAGAATTCAGTCCG	TAATGGAGGATCAAGAAACACAAGAATTGAGTCCG
R1381	35	F	Fimbristylis littoralis	81028	81062	Fimbristylis littoralis	178501	178535	-2	2.08e-07	trnS-GCU	trnS-GGA	TACCGAGGGTTCGAATCCCTCTCTTTCCGCTCTCT	TACCGAGGGTTCGAATCCCTCTCTTTCCGTTTTCT
R1382	35	F	Fimbristylis littoralis	72501	72535	Fimbristylis littoralis	129772	129806	-3	6.87e-06	_	_	TACTTAGAGAAGCGATCCATGAAGAAGAAAGTTAA	TACTTAGAGGAGCGATCCAGAAAGAAGAAAGTTAA
R1383	35	F	Fimbristylis littoralis	15106	15140	Fimbristylis littoralis	178272	178306	-2	2.08e-07	_	_	TCAAATTCCATAGCATAGCTATGATGAAATCAAAA	TCAAATTCCGTAGAATAGCTATGATGAAATCAAAA
R1384	35	F	Fimbristylis littoralis	68633	68667	Fimbristylis littoralis	68966	69000	-3	6.87e-06	rpoC2	rpoC2	TCCGGAATACCAAATGTTAAATAAGGATCAAGAAA	TCCGGAATACCAAATGTTAATTGAAGATCAAGAAA
R1385	35	F	Fimbristylis littoralis	24732	24766	Fimbristylis littoralis	24786	24820	-3	6.87e-06	_	_	TCCTTGTCTTCAAGTTCTTCCTTGTCTTCAAATTC	TCCTTGTCTTCAAGTTCTTCCTTGTGTAAAAATTC
R1386	35	F	Fimbristylis littoralis	24734	24768	Fimbristylis littoralis	24770	24804	-3	6.87e-06	_	_	CTTGTCTTCAAGTTCTTCCTTGTCTTCAAATTCTT	CTTATCTTCAAGTTCCTCCTTGTCTTCAAGTTCTT
R1387	35	F	Fimbristylis littoralis	123714	123748	Fimbristylis littoralis	128510	128544	-3	6.87e-06	_	_	TGGAAGCAGACGAAATGTTTGAACTTCGTAAGACA	TGGAAGCAGAACAAATGTTTGAACTTCGTAATACA
R1388	35	F	Fimbristylis littoralis	36709	36743	Fimbristylis littoralis	73127	73161	-3	6.87e-06	_	_	TATCCTTGAATTTCCACCAATGTGGGGAGACCCTT	TATGCTTGAATCTCCACCACTGTGGGGAGACCCTT
R1389	35	F	Fimbristylis littoralis	183731	183765	Fimbristylis littoralis	188527	188561	-3	6.87e-06	_	_	TGTATTACGAAGTTCAAACATTTGTTCTGCTTCCA	TGTCTTACGAAGTTCAAACATTTCGTCTGCTTCCA
R1390	35	F	Fimbristylis littoralis	124481	124515	Fimbristylis littoralis	200662	200696	-2	2.08e-07	_	_	CATTTTTGTTTTTAGTCTGACCTCGATACTTAGAT	CATTATTGTTTTTATTCTGACCTCGATACTTAGAT
R1391	35	P	Fimbristylis littoralis	187760	187794	Fimbristylis littoralis	200662	200696	-2	2.08e-07	_	_	ATCTAAGTATCGAGGTCAGACTAAAAACAAAAATG	CATTATTGTTTTTATTCTGACCTCGATACTTAGAT
R1392	35	P	Fimbristylis littoralis	128166	128200	Fimbristylis littoralis	188864	188898	-1	4.08e-09	_	_	GGAACGAATACTTTTTCTATACAGAGATCTAGAAG	CTTCTAGATCTCTGTATAGAAAAAGTATTCTTTCC
R1393	35	P	Fimbristylis littoralis	128510	128544	Fimbristylis littoralis	188527	188561	-3	6.87e-06	_	_	TGGAAGCAGAACAAATGTTTGAACTTCGTAATACA	TGTCTTACGAAGTTCAAACATTTCGTCTGCTTCCA
R1394	35	P	Fimbristylis littoralis	123377	123411	Fimbristylis littoralis	184075	184109	-1	4.08e-09	_	_	GGAAAGAATACTTTTTCTATACAGAGATCTAGAAG	CTTCTAGATCTCTGTATAGAAAAAGTATTCGTTCC
R1395	35	P	Fimbristylis littoralis	123714	123748	Fimbristylis littoralis	183731	183765	-3	6.87e-06	_	_	TGGAAGCAGACGAAATGTTTGAACTTCGTAAGACA	TGTATTACGAAGTTCAAACATTTGTTCTGCTTCCA
R1396	35	P	Fimbristylis littoralis	131283	131317	Fimbristylis littoralis	183554	183588	0	3.89e-11	_	_	AAAAAAAACCTCCTGAATTATTTTGATCAAGAACT	AGTTCTTGATCAAAATAATTCAGGAGGTTTTTTTT
R1397	35	P	Fimbristylis littoralis	131283	131317	Fimbristylis littoralis	183376	183410	0	3.89e-11	_	_	AAAAAAAACCTCCTGAATTATTTTGATCAAGAACT	AGTTCTTGATCAAAATAATTCAGGAGGTTTTTTTT
R1398	35	P	Fimbristylis littoralis	72501	72535	Fimbristylis littoralis	182469	182503	-3	6.87e-06	_	_	TACTTAGAGAAGCGATCCATGAAGAAGAAAGTTAA	TTAACTTTCTTCTTTCTGGATCGCTCCTCTAAGTA
R1399	35	P	Fimbristylis littoralis	72511	72545	Fimbristylis littoralis	182459	182493	-3	6.87e-06	_	_	AGCGATCCATGAAGAAGAAAGTTAACCAGATCAGT	ACTGATCTGTTTAACTTTCTTCTTTCTGGATCGCT
R1400	35	P	Fimbristylis littoralis	128687	128721	Fimbristylis littoralis	180958	180992	0	3.89e-11	_	_	AAAAAAAACCTCCTGAATTATTTTGATCAAGAACT	AGTTCTTGATCAAAATAATTCAGGAGGTTTTTTTT
R1401	35	P	Fimbristylis littoralis	128865	128899	Fimbristylis littoralis	180958	180992	0	3.89e-11	_	_	AAAAAAAACCTCCTGAATTATTTTGATCAAGAACT	AGTTCTTGATCAAAATAATTCAGGAGGTTTTTTTT
R1402	35	P	Fimbristylis littoralis	130013	130047	Fimbristylis littoralis	155501	155535	-2	2.08e-07	_	_	AATTAGAAGCAAATTCTCTTAATTCCTATACTTTT	AAAAGTATAGGAATTAGAAGAATTTGCTTCTAATT
R1403	35	P	Fimbristylis littoralis	72841	72875	Fimbristylis littoralis	155501	155535	-2	2.08e-07	_	_	AATTAGAAGCAAATTCCCCTAATTCCTATACTTTT	AAAAGTATAGGAATTAGAAGAATTTGCTTCTAATT
R1404	35	P	Fimbristylis littoralis	15106	15140	Fimbristylis littoralis	133969	134003	-2	2.08e-07	_	_	TCAAATTCCATAGCATAGCTATGATGAAATCAAAA	TTTTGATTTCATCATAGCTATTCTACGGAATTTGA
R1405	35	P	Fimbristylis littoralis	81028	81062	Fimbristylis littoralis	133740	133774	-2	2.08e-07	trnS-GCU	trnS-GGA	TACCGAGGGTTCGAATCCCTCTCTTTCCGCTCTCT	AGAAAACGGAAAGAGAGGGATTCGAACCCTCGGTA
R1406	35	P	Fimbristylis littoralis	111579	111613	Fimbristylis littoralis	124481	124515	-2	2.08e-07	_	_	ATCTAAGTATCGAGGTCAGAATAAAAACAATAATG	CATTTTTGTTTTTAGTCTGACCTCGATACTTAGAT
R1407	35	P	Fimbristylis littoralis	76889	76923	Fimbristylis littoralis	106030	106064	-3	6.87e-06	_	_	ACAATATAGGTATAACAGAAAAAAAATTATTTTGA	TCATAAAAGTTTTTTTTCTGTTATACCTATATTGT
R1408	35	P	Fimbristylis littoralis	12765	12799	Fimbristylis littoralis	103172	103206	-3	6.87e-06	_	_	AGAACCGTACATGATATTTTCATTTCATACGGCTC	GAGCCGTATGAAATGAAATTTTCATATACGGTTCT
R1409	34	F	Fimbristylis littoralis	20817	20850	Fimbristylis littoralis	157503	157536	-1	1.59e-08	_	_	AAAAAAAAGTTCATTTTTTTTTCAATTCACCAAC	AAAACAAAGTTCATTTTTTTTTCAATTCACCAAC
R1410	34	F	Fimbristylis littoralis	68548	68581	Fimbristylis littoralis	68764	68797	-2	7.85e-07	rpoC2	rpoC2	AAGAATTGAGTCCAGAATACCAAACGTTGATTGA	AAGAATTGAGTCCAGAATACCAAACGTTAATGGA
R1411	34	F	Fimbristylis littoralis	68548	68581	Fimbristylis littoralis	69100	69133	-3	2.51e-05	rpoC2	rpoC2	AAGAATTGAGTCCAGAATACCAAACGTTGATTGA	AAGAATTGAGTCCAGAATACCAAATGTTAATAGA
R1412	34	F	Fimbristylis littoralis	68548	68581	Fimbristylis littoralis	69052	69085	-3	2.51e-05	rpoC2	rpoC2	AAGAATTGAGTCCAGAATACCAAACGTTGATTGA	AAGAATTGAGTCCGGAATACCAAACGTTAATGGA
R1413	34	F	Fimbristylis littoralis	68548	68581	Fimbristylis littoralis	69004	69037	-3	2.51e-05	rpoC2	rpoC2	AAGAATTGAGTCCAGAATACCAAACGTTGATTGA	AAGAATTGAGTCCGGAATACCAAACGTTAATGGA
R1414	34	F	Fimbristylis littoralis	155992	156025	Fimbristylis littoralis	180921	180954	0	1.55e-10	_	_	AAGGGTATCTCTTTCCAGATCATTCTGTACAACA	AAGGGTATCTCTTTCCAGATCATTCTGTACAACA
R1415	34	F	Fimbristylis littoralis	114932	114965	Fimbristylis littoralis	167811	167844	-1	1.59e-08	clpP1	_	AAGTGAATCAAGGATATGCATTTTTTGGTTGAAA	AAGTGAATCAAAGATATGCATTTTTTGGTTGAAA
R1416	34	F	Fimbristylis littoralis	184909	184942	Fimbristylis littoralis	188343	188376	-3	2.51e-05	_	_	AATTGAGAAAAATAACTCAGATTACTGACCATTT	AATTGAGAAAAATAACTCAGATCACTTACGATTT
R1417	34	F	Fimbristylis littoralis	98506	98539	Fimbristylis littoralis	188343	188376	-3	2.51e-05	_	_	AATTGAGAAAAATAACTCAGATTACTGACCATTT	AATTGAGAAAAATAACTCAGATCACTTACGATTT
R1418	34	F	Fimbristylis littoralis	180822	180855	Fimbristylis littoralis	188276	188309	-3	2.51e-05	_	_	AATTGAGAAAAATAACTCAGATTACTGACGATTT	AATTGAGAAAAATAATTCAGATCACTTACGATTT
R1419	34	F	Fimbristylis littoralis	75419	75452	Fimbristylis littoralis	127155	127188	-3	2.51e-05	_	_	AAATAGAAGCAGACGAAATGTTTGAACTTCGTAA	AAATCGAAGCAAACGAAATGGTTGAACTTCGTAA
R1420	34	F	Fimbristylis littoralis	127155	127188	Fimbristylis littoralis	132580	132613	-3	2.51e-05	_	_	AAATCGAAGCAAACGAAATGGTTGAACTTCGTAA	AAATAGAAGCAGACGAAATGTTTGAACTTCGTAA
R1421	34	F	Fimbristylis littoralis	123711	123744	Fimbristylis littoralis	127155	127188	-3	2.51e-05	_	_	AAATGGAAGCAGACGAAATGTTTGAACTTCGTAA	AAATCGAAGCAAACGAAATGGTTGAACTTCGTAA
R1422	34	F	Fimbristylis littoralis	33016	33049	Fimbristylis littoralis	189188	189221	-3	2.51e-05	_	_	AATAAATACTCTTGTTTCTATTATACCACATAAA	AATAAACACTCTTGTTTCAATTATATCACATAAA
R1423	34	F	Fimbristylis littoralis	134209	134242	Fimbristylis littoralis	178055	178088	-3	2.51e-05	_	_	TTCTATAGAGAAAAGAGAAAAAAGACGATTTTGA	TTCTCTATAGAATAGAGAAAAAAGACGATTTTGA
R1424	34	F	Fimbristylis littoralis	123616	123649	Fimbristylis littoralis	127040	127073	-3	2.51e-05	_	_	AGGAACCATTCCTAAACGAGTAGCATTCCCTCAC	AGGAACCATTCTTAAAGGAGTGGCATTCCCTCAC
R1425	34	F	Fimbristylis littoralis	127040	127073	Fimbristylis littoralis	128409	128442	-3	2.51e-05	_	_	AGGAACCATTCTTAAAGGAGTGGCATTCCCTCAC	AGGAACCATTCCTAAACGAGTAGCATTCCCTCAC
R1426	34	F	Fimbristylis littoralis	123244	123277	Fimbristylis littoralis	126653	126686	-3	2.51e-05	_	_	AGGTTTAGATCGATCTAAACCAAACAATTCTCAA	AGGTTTAGATCGATCTAAATCAAAAAATTATCAA
R1427	34	F	Fimbristylis littoralis	123899	123932	Fimbristylis littoralis	127333	127366	-3	2.51e-05	_	_	AAATCGTAAGTGATCTGAGTTATTTTTCTCAATT	AAATGGTCAGTAATCTGAGTTATTTTTCTCAATT
R1428	34	F	Fimbristylis littoralis	18844	18877	Fimbristylis littoralis	143858	143891	0	1.55e-10	_	_	ATCTGGGAATCTCTCATCCTTAATTCAGTCCTTT	ATCTGGGAATCTCTCATCCTTAATTCAGTCCTTT
R1429	34	F	Fimbristylis littoralis	79092	79125	Fimbristylis littoralis	169072	169105	-2	7.85e-07	_	_	ATGACGATGATGATCATATAAATGAATATAGGGA	ATGACGATGATGATCGTATAAATGAATATAAGGA
R1430	34	R	Fimbristylis littoralis	11470	11503	Fimbristylis littoralis	101528	101561	-3	2.51e-05	_	_	ATTTCTTTGTTTTTTTTTTTTATTTCTTTCTCTT	TTCTTTTTCTTTATTTTTTTTTTATCTTTCTTTA
R1431	34	F	Fimbristylis littoralis	83068	83101	Fimbristylis littoralis	153814	153847	-3	2.51e-05	trnT-UGU	trnT-UGU	ATTTGTAATGCAATAGTCATCGGTTCAACTCCGA	ATTTGTAATGCGATGGTCATCGGTTCGACTCCGA
R1432	34	F	Fimbristylis littoralis	74151	74184	Fimbristylis littoralis	127798	127831	0	1.55e-10	_	_	CTAGATGTTGTACAGAATGATCTGGAAAGAGATA	CTAGATGTTGTACAGAATGATCTGGAAAGAGATA
R1433	34	F	Fimbristylis littoralis	74151	74184	Fimbristylis littoralis	74713	74746	0	1.55e-10	_	_	CTAGATGTTGTACAGAATGATCTGGAAAGAGATA	CTAGATGTTGTACAGAATGATCTGGAAAGAGATA
R1434	34	F	Fimbristylis littoralis	74151	74184	Fimbristylis littoralis	131874	131907	0	1.55e-10	_	_	CTAGATGTTGTACAGAATGATCTGGAAAGAGATA	CTAGATGTTGTACAGAATGATCTGGAAAGAGATA
R1435	34	F	Fimbristylis littoralis	127798	127831	Fimbristylis littoralis	131316	131349	0	1.55e-10	_	_	CTAGATGTTGTACAGAATGATCTGGAAAGAGATA	CTAGATGTTGTACAGAATGATCTGGAAAGAGATA
R1436	34	F	Fimbristylis littoralis	74713	74746	Fimbristylis littoralis	131316	131349	0	1.55e-10	_	_	CTAGATGTTGTACAGAATGATCTGGAAAGAGATA	CTAGATGTTGTACAGAATGATCTGGAAAGAGATA
R1437	34	F	Fimbristylis littoralis	131316	131349	Fimbristylis littoralis	131874	131907	0	1.55e-10	_	_	CTAGATGTTGTACAGAATGATCTGGAAAGAGATA	CTAGATGTTGTACAGAATGATCTGGAAAGAGATA
R1438	34	F	Fimbristylis littoralis	98483	98516	Fimbristylis littoralis	179444	179477	-2	7.85e-07	_	_	TGAATAGAATACTCCATAAAAAGAATTGAGAAAA	TGAATGGAATACTCCATAAAAAGAATTGAGATAA
R1439	34	F	Fimbristylis littoralis	68791	68824	Fimbristylis littoralis	68839	68872	-3	2.51e-05	rpoC2	rpoC2	TAATGGAGGATCAAGAAACACAAGAATTGAGTCC	TAATTGAAGATCAAGAAACACAAGAATTCAGTCC
R1440	34	F	Fimbristylis littoralis	68839	68872	Fimbristylis littoralis	69079	69112	-3	2.51e-05	rpoC2	rpoC2	TAATTGAAGATCAAGAAACACAAGAATTCAGTCC	TAATGGAGGATCAAGAAACACAAGAATTGAGTCC
R1441	34	F	Fimbristylis littoralis	155992	156025	Fimbristylis littoralis	183656	183689	-2	7.85e-07	_	_	AAGGGTATCTCTTTCCAGATCATTCTGTACAACA	AAAGGTATCTCTTTCCAGATCATTCTGTATAACA
R1442	34	F	Fimbristylis littoralis	95106	95139	Fimbristylis littoralis	145279	145312	0	1.55e-10	_	_	GTATTCCTTCATTTATTTTTATTCTATTTTTTTT	GTATTCCTTCATTTATTTTTATTCTATTTTTTTT
R1443	34	F	Fimbristylis littoralis	183833	183866	Fimbristylis littoralis	185202	185235	-3	2.51e-05	_	_	GTGAGGGAATGCTACTCGTTTAGGAATGGTTCCT	GTGAGGGAATGCCACTCCTTTAAGAATGGTTCCT
R1444	34	F	Fimbristylis littoralis	185202	185235	Fimbristylis littoralis	188626	188659	-3	2.51e-05	_	_	GTGAGGGAATGCCACTCCTTTAAGAATGGTTCCT	GTGAGGGAATGCTACTCGTTTAGGAATGGTTCCT
R1445	34	F	Fimbristylis littoralis	98799	98832	Fimbristylis littoralis	183833	183866	-3	2.51e-05	_	_	GTGAGGGAATGCCACTCCTTTAAGAATGGTTCCT	GTGAGGGAATGCTACTCGTTTAGGAATGGTTCCT
R1446	34	F	Fimbristylis littoralis	98799	98832	Fimbristylis littoralis	188626	188659	-3	2.51e-05	_	_	GTGAGGGAATGCCACTCCTTTAAGAATGGTTCCT	GTGAGGGAATGCTACTCGTTTAGGAATGGTTCCT
R1447	34	F	Fimbristylis littoralis	20430	20463	Fimbristylis littoralis	52537	52570	-3	2.51e-05	atpI	_	TATAATTTTCCAAGGGAAAAGAGCACCTGACCAA	TATAATTTTCTAAGGGAAAAGAAGACCTGACCAA
R1448	34	F	Fimbristylis littoralis	180926	180959	Fimbristylis littoralis	185013	185046	0	1.55e-10	_	_	TATCTCTTTCCAGATCATTCTGTACAACATCTAG	TATCTCTTTCCAGATCATTCTGTACAACATCTAG
R1449	34	F	Fimbristylis littoralis	98610	98643	Fimbristylis littoralis	180926	180959	0	1.55e-10	_	_	TATCTCTTTCCAGATCATTCTGTACAACATCTAG	TATCTCTTTCCAGATCATTCTGTACAACATCTAG
R1450	34	F	Fimbristylis littoralis	180926	180959	Fimbristylis littoralis	184444	184477	0	1.55e-10	_	_	TATCTCTTTCCAGATCATTCTGTACAACATCTAG	TATCTCTTTCCAGATCATTCTGTACAACATCTAG
R1451	34	F	Fimbristylis littoralis	180368	180401	Fimbristylis littoralis	180926	180959	0	1.55e-10	_	_	TATCTCTTTCCAGATCATTCTGTACAACATCTAG	TATCTCTTTCCAGATCATTCTGTACAACATCTAG
R1452	34	F	Fimbristylis littoralis	155992	156025	Fimbristylis littoralis	185008	185041	-1	1.59e-08	_	_	AAGGGTATCTCTTTCCAGATCATTCTGTACAACA	AAGGATATCTCTTTCCAGATCATTCTGTACAACA
R1453	34	F	Fimbristylis littoralis	98605	98638	Fimbristylis littoralis	155992	156025	-1	1.59e-08	_	_	AAGGATATCTCTTTCCAGATCATTCTGTACAACA	AAGGGTATCTCTTTCCAGATCATTCTGTACAACA
R1454	34	F	Fimbristylis littoralis	53186	53219	Fimbristylis littoralis	187948	187981	-3	2.51e-05	_	_	TATGAATCCTATCTTTTTTACAAAAGTGATAATA	TATGAATCGTATCTTTCTTACAAAAGGGATAATA
R1455	34	F	Fimbristylis littoralis	75660	75693	Fimbristylis littoralis	131466	131499	-3	2.51e-05	_	_	TATTCCATTCAATAGAAATAATTGAGAAGAATAA	TATTCCATTCAATAGAGATAATTGAGAAGGCTAA
R1456	34	F	Fimbristylis littoralis	134187	134220	Fimbristylis littoralis	178033	178066	-3	2.51e-05	_	_	TCAAAATCGTCTTTTTTCTCTATTCTATAGAGAA	TCAAAATCGTCTTTTTTCTCTTTTCTCTATAGAA
R1457	34	F	Fimbristylis littoralis	155715	155748	Fimbristylis littoralis	182610	182643	-1	1.59e-08	_	_	TCAATCCAAGATCCCATCCACCCGCTAACATTCT	TCAATCCAAGATCCCATCCACCCGCTAACGTTCT
R1458	34	F	Fimbristylis littoralis	78841	78874	Fimbristylis littoralis	168836	168869	-3	2.51e-05	_	_	AAAAATAGGAGTGAACTCACTTCAAAATAGAAAT	AAAAATAAGAGTTAATTCACTTCAAAATAGAAAT
R1459	34	F	Fimbristylis littoralis	106694	106727	Fimbristylis littoralis	155861	155894	-3	2.51e-05	_	_	TCTATTGAATAGAATATTCAATAAAAAGAATTGA	TCTATTGAATGGAATACTCCATAAAAAGAATTGA
R1460	34	F	Fimbristylis littoralis	106694	106727	Fimbristylis littoralis	184881	184914	-3	2.51e-05	_	_	TCTATTGAATAGAATATTCAATAAAAAGAATTGA	TCTATTGAATGGAATACTCCATAAAAAGAATTGA
R1461	34	F	Fimbristylis littoralis	106694	106727	Fimbristylis littoralis	180794	180827	-3	2.51e-05	_	_	TCTATTGAATAGAATATTCAATAAAAAGAATTGA	TCTATTGAATGGAATACTCCATAAAAAGAATTGA
R1462	34	F	Fimbristylis littoralis	179439	179472	Fimbristylis littoralis	183301	183334	0	1.55e-10	_	_	TCTCGTGAATGGAATACTCCATAAAAAGAATTGA	TCTCGTGAATGGAATACTCCATAAAAAGAATTGA
R1463	34	F	Fimbristylis littoralis	179439	179472	Fimbristylis littoralis	183479	183512	0	1.55e-10	_	_	TCTCGTGAATGGAATACTCCATAAAAAGAATTGA	TCTCGTGAATGGAATACTCCATAAAAAGAATTGA
R1464	34	F	Fimbristylis littoralis	155866	155899	Fimbristylis littoralis	179444	179477	-2	7.85e-07	_	_	TGAATGGAATACTCCATAAAAAGAATTGAAAAAA	TGAATGGAATACTCCATAAAAAGAATTGAGATAA
R1465	34	F	Fimbristylis littoralis	155642	155675	Fimbristylis littoralis	184646	184679	-3	2.51e-05	_	_	TGAGACAGATAATAGAATCATAATTGCCACTTCC	TGAGACAGCTAATAGAATCATTATCGCCACTTCC
R1466	34	F	Fimbristylis littoralis	107060	107093	Fimbristylis littoralis	179041	179074	-3	2.51e-05	_	_	TTAAGAATGATTCAAGACAGGTGGTATTCTTCAT	TTAAGAATGATTCAGGAGAGGTGGTATTCTCCAT
R1467	34	F	Fimbristylis littoralis	107060	107093	Fimbristylis littoralis	182903	182936	-3	2.51e-05	_	_	TTAAGAATGATTCAAGACAGGTGGTATTCTTCAT	TTAAGAATGATTCAGGAGAGGTGGTATTCTCCAT
R1468	34	F	Fimbristylis littoralis	185087	185120	Fimbristylis littoralis	188531	188564	-3	2.51e-05	_	_	TTACGAAGTTCAACCATTTCGTTTGCTTCGATTT	TTACGAAGTTCAAACATTTCGTCTGCTTCCATTT
R1469	34	F	Fimbristylis littoralis	98684	98717	Fimbristylis littoralis	188531	188564	-3	2.51e-05	_	_	TTACGAAGTTCAACCATTTCGTTTGCTTCGATTT	TTACGAAGTTCAAACATTTCGTCTGCTTCCATTT
R1470	34	F	Fimbristylis littoralis	179662	179695	Fimbristylis littoralis	185087	185120	-3	2.51e-05	_	_	TTACGAAGTTCAAACATTTCGTCTGCTTCTATTT	TTACGAAGTTCAACCATTTCGTTTGCTTCGATTT
R1471	34	F	Fimbristylis littoralis	98684	98717	Fimbristylis littoralis	179662	179695	-3	2.51e-05	_	_	TTACGAAGTTCAACCATTTCGTTTGCTTCGATTT	TTACGAAGTTCAAACATTTCGTCTGCTTCTATTT
R1472	34	F	Fimbristylis littoralis	123966	123999	Fimbristylis littoralis	131420	131453	-3	2.51e-05	_	_	AAATCGTAAGTGATCTGAATTATTTTTCTCAATT	AAATCGTCAGTAATCTGAGTTATTTTTCTCAATT
R1473	34	F	Fimbristylis littoralis	3660	3693	Fimbristylis littoralis	122468	122501	-3	2.51e-05	_	_	TTGTCTACAAACAAGGAAGCTATAAGTAATGTAA	TTGTCTACGAACAAGGAAGCTATAAGCAATGCAA
R1474	34	F	Fimbristylis littoralis	79508	79541	Fimbristylis littoralis	169490	169523	-2	7.85e-07	_	_	TTTAAGCTCTCGTTGCGAATTAGTTTCTAACTGG	TTTAAGCTCTCGTTGCGAATTAGTTTATTACTGG
R1475	34	F	Fimbristylis littoralis	99186	99219	Fimbristylis littoralis	188998	189031	-3	2.51e-05	_	_	TTGATAATTTTTTGATTTAGATCGATCTAAACCT	TTGAGAATTGTTTGGTTTAGATCGATCTAAACCT
R1476	34	F	Fimbristylis littoralis	185589	185622	Fimbristylis littoralis	188998	189031	-3	2.51e-05	_	_	TTGATAATTTTTTGATTTAGATCGATCTAAACCT	TTGAGAATTGTTTGGTTTAGATCGATCTAAACCT
R1477	34	R	Fimbristylis littoralis	101528	101561	Fimbristylis littoralis	11470	11503	-3	2.51e-05	_	_	TTCTTTTTCTTTATTTTTTTTTTATCTTTCTTTA	ATTTCTTTGTTTTTTTTTTTTATTTCTTTCTCTT
R1478	34	P	Fimbristylis littoralis	167811	167844	Fimbristylis littoralis	197310	197343	-1	1.59e-08	_	_	AAGTGAATCAAAGATATGCATTTTTTGGTTGAAA	TTTCAACCAAAAAATGCATATCCTTGATTCACTT
R1479	34	P	Fimbristylis littoralis	3660	3693	Fimbristylis littoralis	189774	189807	-3	2.51e-05	_	_	TTGTCTACAAACAAGGAAGCTATAAGTAATGTAA	TTGCATTGCTTATAGCTTCCTTGTTCGTAGACAA
R1480	34	P	Fimbristylis littoralis	126653	126686	Fimbristylis littoralis	188998	189031	-3	2.51e-05	_	_	AGGTTTAGATCGATCTAAATCAAAAAATTATCAA	TTGAGAATTGTTTGGTTTAGATCGATCTAAACCT
R1481	34	P	Fimbristylis littoralis	127040	127073	Fimbristylis littoralis	188626	188659	-3	2.51e-05	_	_	AGGAACCATTCTTAAAGGAGTGGCATTCCCTCAC	GTGAGGGAATGCTACTCGTTTAGGAATGGTTCCT
R1482	34	P	Fimbristylis littoralis	127155	127188	Fimbristylis littoralis	188531	188564	-3	2.51e-05	_	_	AAATCGAAGCAAACGAAATGGTTGAACTTCGTAA	TTACGAAGTTCAAACATTTCGTCTGCTTCCATTT
R1483	34	P	Fimbristylis littoralis	127333	127366	Fimbristylis littoralis	188343	188376	-3	2.51e-05	_	_	AAATGGTCAGTAATCTGAGTTATTTTTCTCAATT	AATTGAGAAAAATAACTCAGATCACTTACGATTT
R1484	34	P	Fimbristylis littoralis	131420	131453	Fimbristylis littoralis	188276	188309	-3	2.51e-05	_	_	AAATCGTCAGTAATCTGAGTTATTTTTCTCAATT	AATTGAGAAAAATAATTCAGATCACTTACGATTT
R1485	34	P	Fimbristylis littoralis	123244	123277	Fimbristylis littoralis	185589	185622	-3	2.51e-05	_	_	AGGTTTAGATCGATCTAAACCAAACAATTCTCAA	TTGATAATTTTTTGATTTAGATCGATCTAAACCT
R1486	34	P	Fimbristylis littoralis	123616	123649	Fimbristylis littoralis	185202	185235	-3	2.51e-05	_	_	AGGAACCATTCCTAAACGAGTAGCATTCCCTCAC	GTGAGGGAATGCCACTCCTTTAAGAATGGTTCCT
R1487	34	P	Fimbristylis littoralis	128409	128442	Fimbristylis littoralis	185202	185235	-3	2.51e-05	_	_	AGGAACCATTCCTAAACGAGTAGCATTCCCTCAC	GTGAGGGAATGCCACTCCTTTAAGAATGGTTCCT
R1488	34	P	Fimbristylis littoralis	75419	75452	Fimbristylis littoralis	185087	185120	-3	2.51e-05	_	_	AAATAGAAGCAGACGAAATGTTTGAACTTCGTAA	TTACGAAGTTCAACCATTTCGTTTGCTTCGATTT
R1489	34	P	Fimbristylis littoralis	132580	132613	Fimbristylis littoralis	185087	185120	-3	2.51e-05	_	_	AAATAGAAGCAGACGAAATGTTTGAACTTCGTAA	TTACGAAGTTCAACCATTTCGTTTGCTTCGATTT
R1490	34	P	Fimbristylis littoralis	123711	123744	Fimbristylis littoralis	185087	185120	-3	2.51e-05	_	_	AAATGGAAGCAGACGAAATGTTTGAACTTCGTAA	TTACGAAGTTCAACCATTTCGTTTGCTTCGATTT
R1491	34	P	Fimbristylis littoralis	123899	123932	Fimbristylis littoralis	184909	184942	-3	2.51e-05	_	_	AAATCGTAAGTGATCTGAGTTATTTTTCTCAATT	AATTGAGAAAAATAACTCAGATTACTGACCATTT
R1492	34	P	Fimbristylis littoralis	131316	131349	Fimbristylis littoralis	184444	184477	0	1.55e-10	_	_	CTAGATGTTGTACAGAATGATCTGGAAAGAGATA	TATCTCTTTCCAGATCATTCTGTACAACATCTAG
R1493	34	P	Fimbristylis littoralis	74151	74184	Fimbristylis littoralis	184444	184477	0	1.55e-10	_	_	CTAGATGTTGTACAGAATGATCTGGAAAGAGATA	TATCTCTTTCCAGATCATTCTGTACAACATCTAG
R1494	34	P	Fimbristylis littoralis	127040	127073	Fimbristylis littoralis	183833	183866	-3	2.51e-05	_	_	AGGAACCATTCTTAAAGGAGTGGCATTCCCTCAC	GTGAGGGAATGCTACTCGTTTAGGAATGGTTCCT
R1495	34	P	Fimbristylis littoralis	127798	127831	Fimbristylis littoralis	180926	180959	0	1.55e-10	_	_	CTAGATGTTGTACAGAATGATCTGGAAAGAGATA	TATCTCTTTCCAGATCATTCTGTACAACATCTAG
R1496	34	P	Fimbristylis littoralis	74713	74746	Fimbristylis littoralis	180926	180959	0	1.55e-10	_	_	CTAGATGTTGTACAGAATGATCTGGAAAGAGATA	TATCTCTTTCCAGATCATTCTGTACAACATCTAG
R1497	34	P	Fimbristylis littoralis	131874	131907	Fimbristylis littoralis	180926	180959	0	1.55e-10	_	_	CTAGATGTTGTACAGAATGATCTGGAAAGAGATA	TATCTCTTTCCAGATCATTCTGTACAACATCTAG
[truncated: 435 more rows]
